# Supplementary material for: Cultivable microbial diversity, peptide profiles, and bio-functional properties in Parmigiano Reggiano cheese
Source: Front Microbiol. 2024 Mar 19;15:1342180. doi: 10.3389/fmicb.2024.1342180 (PMC10985727; doi:10.3389/fmicb.2024.1342180)
Supplement: Supplementary file 2 [file Data_Sheet_1.xlsx]

## Sheet: Table_S1
Supplementary Table S1. Primer pairs used in the present study.
Assay	Species	Target gene	Forward Primer		Reverse primer	Reverse Primer	Amplicons length	PCR cycling conditions
			Name	Sequence (5’ → 3’)	Name	Sequence (5’ → 3’)	(bp)
Pentaplex	S. thermophilus	lacZ	F2116	GCTTGTGTTCTGAGGGAAGC	R2693	CTTTCTTCTGCACCGTATCCA	577	94 °C for 5 min; 35 cycles of 94 °C for 30 sec, 68 °C for 30 sec, and 72 °C for 45 sec; 72 °C for 5 min
PCR	L. delbrueckii subsp. bulgaricus	lacZ	F391	GGAAGACTCCGTTTTGGTCA	R785	AGTTCAAGTCTGCCCCATTG	395
	L. delbrueckii subsp. lactis	dppE	F733	TGCCAAGCTCTACTCCGTTT	R949	GTCAAGCGGCATAGTGTCAA	217
	L. helveticus	prtH	F73	GGCGGGGAAAGAGGTAACTA	R581	TGACGCAAACTTAATGAACCA	509
	L. fermentum	arginine-ornithine antiporter	F753	CCAGATCAGCCAACTTCACA	R1062	GGCAAACTTCAAGAGGACCA	310
Improved multiplex PCR	Lcb. casei	mutL	CZfor	CAGCGCTGGTGGAAGACTTG	CPRrev	TGCATTTCCCCGCTTTCATGACT	666	94 °C for 5 min; 35 cycles of 94 °C for 30 sec, 68 °C for 30 sec, and 72 °C for 45 sec; 72 °C for 5 min
	Lcb. paracasei	mutL	PC2a	GGATTGGGTTTTGCGTGATGGTCGC	CPRrev	TGCATTTCCCCGCTTTCATGACT	253
	Lcb. rhamnosus	mutL	RHfor	GACTTCTCAACCAGCAGCGCAGA	CPRrev	TGCATTTCCCCGCTTTCATGACT	801
	Lcb. zeae	FD51_GL001918	Zeae_F1	TTTGACCGGTTAGATGACCAGCAT	Zeae_R1	CGCGACATGTTGGTAAGGTGCG	441
16S ARDRA	All LAB species	16S rRNA	27f	’CTGGGATCCATTTACTCGAGAGTTTGATCCTGGCTCAG	1490r	GGTTCCCCTAAGCTTACCTTGTTACGACTTC	1550	95 °C for 5 min, 30 cycles of 95 °C for 1 min, 58 °C for 2.5 min, 72 °C for 2 min; 72 °C for 5 min

## Sheet: Table_S2
Supplementary Table S2. Physicochemical characteristics of NWS samples. Values were means of three biological replicates (n=3).
Dairy	pH	Titratable acidity (∆°SH/50 mL)	Lactic acid (g/L)
R	3.46 ±0.01	29.90 ± 0.04	13.48 ± 0.28
C	3.46 ±0.05	29.42 ± 0.01	13.25 ± 0.18
L	3.49 ±0.04	27.29 ± 0.05	12.29 ± 0.21

## Sheet: TableS3
Supplementary Table S3. SLAB isolates obtained from NWS samples and thier molecular identification.
Dairy farm	Isolates	Growth conditions	Gram staining	Catalase reaction	Cell morphology	Pentaplex PCR	16S-ARDRA with MseI	16S-ARDRA with EcoRI	Species attribution
R	RBB 02	MRS, 42°C, ana	+	-	Chains of rod shaped cells	509	650, 390, 260, 140, 90	na	L. helveticus
	RBB 03	MRS, 42°C, ana	+	-	Chains of rod shaped cells	509	650, 390, 260, 140, 90	na	L. helveticus
	RBB 09	MRS, 42°C, ana	+	-	Chains of rod shaped cells	509	650, 390, 260, 140, 90	na	L. helveticus
	RBB 12	MRS, 42°C, ana	+	-	Chains of rod shaped cells	509	650, 390, 260, 140, 90	na	L. helveticus
	RBN 03	M17, 42°C	+	-	Cocci in chain or pairs	577	600, 260, 250, 200, 140	na	S. thermophilus
	RBN 04	M17, 42°C	+	-	Cocci in chain or pairs	577	600, 260, 250, 200, 140	na	S. thermophilus
	RBN 16	M17, 42°C	+	-	Cocci in chain or pairs	577	600, 260, 250, 200, 140	na	S. thermophilus
	RBN 20	M17, 42°C	+	-	Cocci in chain or pairs	577	600, 260, 250, 200, 140	na	S. thermophilus
	RBC 15	M17-SSW, 42°C, aero	+	-	Cocci in chain or pairs	577	600, 260, 250, 200, 140	na	S. thermophilus
	RBC 21	M17-SSW, 42°C, aero	+	-	Cocci in chain or pairs	577	600, 260, 250, 200, 140	na	S. thermophilus
	RBC 05	M17-SSW, 42°C, aero	+	+	Cocci in pairs	-	590, 390, 290, 140, 90	na	S. capitis
	RBC 06	M17-SSW, 42°C, aero	+	-	Cocci in chain or pairs	577	600, 260, 250, 200, 140	na	S. thermophilus
	RBC 20	M17-SSW, 42°C, aero	+	-	Cocci in chain or pairs	577	600, 260, 250, 200, 140	na	S. thermophilus
C	CBA 03	MRS, 37°C, ana	+	-	Chains of rod shaped cells	395	900-260-160-150-100	1500	L. delbrueckii subsp. lactis
	CBA 04	MRS, 37°C, ana	+	-	Chains of rod shaped cells	395	900-260-160-150-101	1500	L. delbrueckii subsp. lactis
	CBA 05	MRS, 37°C, ana	+	-	Chains of rod shaped cells	395	900-260-160-150-102	1500	L. delbrueckii subsp. lactis
	CBA 06	MRS, 37°C, ana	+	-	Chains of rod shaped cells	395	900-260-160-150-103	1500	L. delbrueckii subsp. lactis
	CBA 07	MRS, 37°C, ana	+	-	Chains of rod shaped cells	395	900-260-160-150-104	1500	L. delbrueckii subsp. lactis
	CBA 08	MRS, 37°C, ana	+	-	Chains of rod shaped cells	395	900-260-160-150-105	1500	L. delbrueckii subsp. lactis
	CBA 11	MRS, 37°C, ana	+	-	Chains of rod shaped cells	395	900-260-160-150-106	1500	L. delbrueckii subsp. lactis
	CBA 12	MRS, 37°C, ana	+	-	Chains of rod shaped cells	395	900-260-160-150-107	1500	L. delbrueckii subsp. lactis
	CBB 07	MRS, 42°C, ana	+	-	Chains of rod shaped cells	395	900-260-160-150-107	1500	L. delbrueckii subsp. lactis
	CBB 09	MRS, 42°C, ana	+	-	Chains of rod shaped cells	395	900-260-160-150-107	1500	L. delbrueckii subsp. lactis
	CBB 10	MRS, 42°C, ana	+	-	Chains of rod shaped cells	395	900-260-160-150-107	1500	L. delbrueckii subsp. lactis
	CBN 02	M17, 42°C	+	-	Cocci in chain or pairs	577	600, 260, 250, 200, 140	na	S. thermophilus
	CBN 03	M17, 42°C	+	-	Cocci in chain or pairs	577	600, 260, 250, 200, 140	na	S. thermophilus
	CBN 07	M17, 42°C	+	-	Cocci in chain or pairs	577	600, 260, 250, 200, 140	na	S. thermophilus
	CBN 09	M17, 42°C	+	-	Cocci in chain or pairs	577	600, 260, 250, 200, 140	na	S. thermophilus
	CBN 10	M17, 42°C	+	-	Cocci in chain or pairs	577	600, 260, 250, 200, 140	na	S. thermophilus
	CBC 02	M17-SSW, 42°C, aero	+	-	Cocci in chain or pairs	577	600, 260, 250, 200, 140	na	S. thermophilus
	CBC 04	M17-SSW, 42°C, aero	+	-	Cocci in chain or pairs	577	600, 260, 250, 200, 140	na	S. thermophilus
	CBC 05	M17-SSW, 42°C, aero	+	-	Cocci in chain or pairs	577	600, 260, 250, 200, 140	na	S. thermophilus
	CBC 07	M17-SSW, 42°C, aero	+	-	Cocci in chain or pairs	577	600, 260, 250, 200, 140	na	S. thermophilus
L	LBA 03	MRS, 37°C, ana	+	-	Chains of rod shaped cells	509	650, 390, 260, 140, 90	na	L. helveticus
	LBA 08	MRS, 37°C, ana	+	-	Chains of rod shaped cells	509	650, 390, 260, 140, 90	na	L. helveticus
	LBA 09	MRS, 37°C, ana	+	-	Chains of rod shaped cells	509	650, 390, 260, 140, 90	na	L. helveticus
	LBA 10	MRS, 37°C, ana	+	-	Chains of rod shaped cells	509	650, 390, 260, 140, 90	na	L. helveticus
	LBA 11	MRS, 37°C, ana	+	-	Chains of rod shaped cells	509	650, 390, 260, 140, 90	na	L. helveticus
	LBA 13	MRS, 37°C, ana	+	-	Chains of rod shaped cells	509	650, 390, 260, 140, 90	na	L. helveticus
	LBA 15	MRS, 37°C, ana	+	-	Chains of rod shaped cells	509	650, 390, 260, 140, 90	na	L. helveticus
	LBA 16	MRS, 37°C, ana	+	-	Chains of rod shaped cells	509	650, 390, 260, 140, 90	na	L. helveticus
	LBB 01	MRS, 42°C, ana	+	-	Chains of rod shaped cells	509	650, 390, 260, 140, 90	na	L. helveticus
	LBB 02	MRS, 42°C, ana	+	-	Chains of rod shaped cells	509	650, 390, 260, 140, 90	na	L. helveticus
	LBB 03	MRS, 42°C, ana	+	-	Chains of rod shaped cells	509	650, 390, 260, 140, 90	na	L. helveticus
	LBB 04	MRS, 42°C, ana	+	-	Chains of rod shaped cells	509	650, 390, 260, 140, 90	na	L. helveticus
	LBB 05	MRS, 42°C, ana	+	-	Chains of rod shaped cells	509	650, 390, 260, 140, 90	na	L. helveticus
	LBB 06	MRS, 42°C, ana	+	-	Chains of rod shaped cells	509	650, 390, 260, 140, 90	na	L. helveticus
	LBN 02	M17, 42°, aero	+	-	Chains of rod shaped cells	577	600, 260, 250, 200, 140	na	S. thermophilus
	LBN 03	M17, 42°, aero	+	-	Chains of rod shaped cells	577	600, 260, 250, 200, 140	na	S. thermophilus
	LBN 04	M17, 42°, aero	+	-	Chains of rod shaped cells	577	600, 260, 250, 200, 140	na	S. thermophilus
	LBN 05	M17, 42°, aero	+	-	Chains of rod shaped cells	577	600, 260, 250, 200, 140	na	S. thermophilus
	LBN 06	M17, 42°, aero	+	-	Chains of rod shaped cells	577	600, 260, 250, 200, 140	na	S. thermophilus
	LBC 01	M17-SSW, 42°, aero	+	-	Chains of rod shaped cells	577	600, 260, 250, 200, 140	na	S. thermophilus
	LBC 04	M17-SSW, 42°, aero	+	-	Chains of rod shaped cells	577	600, 260, 250, 200, 140	na	S. thermophilus
	LBC 05	M17-SSW, 42°, aero	+	-	Chains of rod shaped cells	577	600, 260, 250, 200, 140	na	S. thermophilus
	LBC 06	M17-SSW, 42°, aero	+	-	Chains of rod shaped cells	577	600, 260, 250, 200, 140	na	S. thermophilus
	LBC 07	M17-SSW, 42°, aero	+	-	Chains of rod shaped cells	577	600, 260, 250, 200, 140	na	S. thermophilus
	LBC 09	M17-SSW, 42°, aero	+	-	Chains of rod shaped cells	577	600, 260, 250, 200, 140	na	S. thermophilus
	LBC 10	M17-SSW, 42°, aero	+	-	Chains of rod shaped cells	577	600, 260, 250, 200, 140	na	S. thermophilus
	LBC 11	M17-SSW, 42°, aero	+	-	Chains of rod shaped cells	577	600, 260, 250, 200, 140	na	S. thermophilus
	LBC 12	M17-SSW, 42°, aero	+	-	Chains of rod shaped cells	577	600, 260, 250, 200, 140	na	S. thermophilus
	LBC 13	M17-SSW, 42°, aero	+	-	Chains of rod shaped cells	577	600, 260, 250, 200, 140	na	S. thermophilus
	LBC 14	M17-SSW, 42°, aero	+	-	Chains of rod shaped cells	577	600, 260, 250, 200, 140	na	S. thermophilus
	LBC 15	M17-SSW, 42°, aero	+	-	Chains of rod shaped cells	577	600, 260, 250, 200, 140	na	S. thermophilus
	LBC 16	M17-SSW, 42°, aero	+	-	Chains of rod shaped cells	577	600, 260, 250, 200, 140	na	S. thermophilus

## Sheet: Table_S4
Supplementary Table S4. Physico-chemical caracteristics of PR cheeses. Values (g/100 g) were means of three biological replicates.
Dairy	Ripening	Code	Moisture	Fat	Fat/dm*	Proteins	NaCl	Mat. Coef.*	NaCl/dm	Protein/dm
	(months)
R	12	R12	32.86 ± 0.04	30.86 ± 0.06	45.97	30.30 ± 0.03	1.43 ± 0.03	27.51 ± 0.09	2.14	45.13
R	18	R18	33.55 ± 0.04	30.13 ± 0.07	45.34	30.08 ± 0.06	1.14 ± 0.01	27.46 ± 0.11	1.72	45.27
R	24	R24	34.30 ± 0.03	29.21 ± 0.12	44.46	30.10 ± 0.07	1.30 ± 0.03	26.04 ± 0.03	1.98	45.81
R	30	R30	31.59 ± 0.05	31.22 ± 0.03	45.63	45.63 ± 0.04	1.27 ± 0.03	29.07 ± 0.17	1.86	44.87
C	12	C12	35.16 ± 0.04	27.56 ± 0.17	42.51	30.75 ± 0.04	1.24 ± 0.03	24.61 ± 0.9	1.91	47.43
C	18	C18	33.59 ± 0.04	28.35 ± 0.08	42.7	31.97 ± 0.08	1.19 ± 0.04	26.69 ± 0.13	1.8	48.13
C	24	C24	32.00 ± 0.04	28.98 ± 0.14	42.62	32.30 ± 0.04	1.53 ± 0.18	28.55 ± 0.18	2.25	47.5
C	30	C30	30.62 ± 0.09	29.92 ± 0.08	43.13	33.22 ± 0.05	1.31 ± 0.03	30.91 ± 0.16	1.89	47.87
L	12	L12	35.20 ± 0,01	28.30 ± 0.09	43.67	30.60 ± 0.06	1.06 ± 0.03	24.32 ± 0.06	1.64	47.23
L	18	L18	32.16 ± 0.09	31.24 ± 0.06	46.04	30.69 ± 0.07	1.19 ± 0.06	28.80 ± 0.14	1.75	45.23
L	24	L24	33.69 ± 0.03	28.43 ± 0.07	42.88	31.36 ± 0.07	1.82 ± 0.07	26.86 ± 2.74	2.74	47.29
L	30	L30	31.04 ± 0.13	29.95 ± 0.06	43.43	32.95 ± 0.08	1.70 ± 0.07	30.35 ± 0.18	2.47	47.79
* Abbreviations: dm: dry matter; Mat. Coef.: maturation coefficient.

## Sheet: Table_S5
Supplementary Table S5. NSLAB isolates obtained from PR cheeses at different ripening time and their molecular identification.
Dairy	Ripening time	Isolates	Growth conditions	Gram staining	Catalase reaction	Cell morphology	Improved multiplex PCR (bp)	16-ARDRA with HhaI (bp)	Species attribution
R	12 months	RBD 01	MRS, 37°C, ana	+	-	Chains of rod shaped cells	441	610, 480, 410	Lcb. zeae
R		RBD 02	MRS, 37°C, ana	+	-	Chains of rod shaped cells	441	610, 480, 410	Lcb. zeae
R		RBD 03	MRS, 37°C, ana	+	-	Chains of rod shaped cells	441	610, 480, 410	Lcb. zeae
R		RBD 04	MRS, 37°C, ana	+	-	Chains of rod shaped cells	441	610, 480, 410	Lcb. zeae
R		RBD 05	MRS, 37°C, ana	+	-	Chains of rod shaped cells	441	610, 480, 410	Lcb. zeae
R		RBD 06	MRS, 37°C, ana	+	-	Chains of rod shaped cells	441	610, 480, 410	Lcb. zeae
R		RBD 07	MRS, 37°C, ana	+	-	Chains of rod shaped cells	441	610, 480, 410	Lcb. zeae
R		RBD 08	MRS, 37°C, ana	+	-	Chains of rod shaped cells	441	610, 480, 410	Lcb. zeae
R		RBD 09	MRS, 37°C, ana	+	-	Chains of rod shaped cells	441	610, 480, 410	Lcb. zeae
R		RBD 10	MRS, 37°C, ana	+	-	Chains of rod shaped cells	441	610, 480, 410	Lcb. zeae
R		RBD 11	MRS, 37°C, ana	+	-	Chains of rod shaped cells	441	610, 480, 410	Lcb. zeae
R		RBD 12	MRS, 37°C, ana	+	-	Chains of rod shaped cells	441	610, 480, 410	Lcb. zeae
R		RBE 02	MRS, 42°C, ana	+	-	Chains of rod shaped cells	441	610, 480, 410	Lcb. zeae
R		RBE 03	MRS, 42°C, ana	+	-	Chains of rod shaped cells	441	610, 480, 410	Lcb. zeae
R		RBE 04	MRS, 42°C, ana	+	-	Chains of rod shaped cells	441	610, 480, 410	Lcb. zeae
R		RBE 05	MRS, 42°C, ana	+	-	Chains of rod shaped cells	441	610, 480, 410	Lcb. zeae
R		RBE 06	MRS, 42°C, ana	+	-	Chains of rod shaped cells	441	610, 480, 410	Lcb. zeae
R		RBE 07	MRS, 42°C, ana	+	-	Chains of rod shaped cells	441	610, 480, 410	Lcb. zeae
R		RBE 08	MRS, 42°C, ana	+	-	Chains of rod shaped cells	441	610, 480, 410	Lcb. zeae
R		RBE 09	MRS, 42°C, ana	+	-	Chains of rod shaped cells	441	610, 480, 410	Lcb. zeae
R		RBE 10	MRS, 42°C, ana	+	-	Chains of rod shaped cells	441	610, 480, 410	Lcb. zeae
R		RBE 11	MRS, 42°C, ana	+	-	Chains of rod shaped cells	441	610, 480, 410	Lcb. zeae
R		RBE 12	MRS, 42°C, ana	+	-	Chains of rod shaped cells	441	610, 480, 410	Lcb. zeae
R		RBE 13	MRS, 42°C, ana	+	-	Chains of rod shaped cells	441	610, 480, 410	Lcb. zeae
R		RBE 14	MRS, 42°C, ana	+	-	Chains of rod shaped cells	441	610, 480, 410	Lcb. zeae
R		RBE 15	MRS, 42°C, ana	+	-	Chains of rod shaped cells	441	610, 480, 410	Lcb. zeae
R		RBG 01	M17-SSW, 42°C, ana	+	-	Chains of rod shaped cells	441	610, 480, 410	Lcb. zeae
R		RBG 02	M17-SSW, 42°C, ana	+	-	Chains of rod shaped cells	441	610, 480, 410	Lcb. zeae
R		RBG 03	M17-SSW, 42°C, ana	+	-	Chains of rod shaped cells	441	610, 480, 410	Lcb. zeae
R		RBG 04	M17-SSW, 42°C, ana	+	-	Chains of rod shaped cells	441	610, 480, 410	Lcb. zeae
R		RBG 05	M17-SSW, 42°C, ana	+	-	Chains of rod shaped cells	666	610, 480, 410, (380, 240)	Lcb. casei
R		RBG 06	M17-SSW, 42°C, ana	+	-	Chains of rod shaped cells	441	610, 480, 410	Lcb. zeae
R		RBG 07	M17-SSW, 42°C, ana	+	-	Chains of rod shaped cells	441	610, 480, 410	Lcb. zeae
R		RBG 08	M17-SSW, 42°C, ana	+	-	Chains of rod shaped cells	441	610, 480, 410	Lcb. zeae
R		RBG 09	M17-SSW, 42°C, ana	+	-	Chains of rod shaped cells	441	610, 480, 410	Lcb. zeae
R		RBG 10	M17-SSW, 42°C, ana	+	-	Chains of rod shaped cells	441	610, 480, 410	Lcb. zeae
R		RBG 11	M17-SSW, 42°C, ana	+	-	Chains of rod shaped cells	441	610, 480, 410	Lcb. zeae
R		RBG 12	M17-SSW, 42°C, ana	+	-	Chains of rod shaped cells	441	610, 480, 410	Lcb. zeae
R	18 months	RBV01	MRS, 37°C, ana	+	-	Chains of rod shaped cells	253	610, 480, 410	Lcb. paracasei
R		RBV02	MRS, 37°C, ana	+	-	Chains of rod shaped cells	801	610, 530, 410	Lcb. rhamnosus
R		RBV03	MRS, 37°C, ana	+	-	Chains of rod shaped cells	801	610, 530, 410	Lcb. rhamnosus
R		RBV04	MRS, 37°C, ana	+	-	Chains of rod shaped cells	801	610, 530, 410	Lcb. rhamnosus
R		RBV05	MRS, 37°C, ana	+	-	Chains of rod shaped cells	801	610, 530, 410	Lcb. rhamnosus
R		RBV06	MRS, 37°C, ana	+	-	Chains of rod shaped cells	801	610, 530, 410	Lcb. rhamnosus
R		RBP01	MRS, 42°C, ana	+	-	Chains of rod shaped cells	801	610, 530, 410	Lcb. rhamnosus
R		RBP02	MRS, 42°C, ana	+	-	Chains of rod shaped cells	801	610, 530, 410	Lcb. rhamnosus
R		RBP03	MRS, 42°C, ana	+	-	Chains of rod shaped cells	801	610, 530, 410	Lcb. rhamnosus
R		RBP04	MRS, 42°C, ana	+	-	Chains of rod shaped cells	801	610, 530, 410	Lcb. rhamnosus
R		RBP05	MRS, 42°C, ana	+	-	Chains of rod shaped cells	801	610, 530, 410	Lcb. rhamnosus
R		RBP06	MRS, 42°C, ana	+	-	Chains of rod shaped cells	253	610, 480, 410	Lcb. paracasei
R		RBQ01	M17-SSW, 42°C, ana	+	-	Chains of rod shaped cells	253	610, 480, 410	Lcb. paracasei
R		RBQ02	M17-SSW, 42°C, ana	+	-	Chains of rod shaped cells	253	610, 480, 410	Lcb. paracasei
R		RBQ03	M17-SSW, 42°C, ana	+	-	Chains of rod shaped cells	801	610, 530, 410	Lcb. rhamnosus
R		RBQ04	M17-SSW, 42°C, ana	+	-	Chains of rod shaped cells	801	610, 530, 410	Lcb. rhamnosus
R		RBQ05	M17-SSW, 42°C, ana	+	-	Chains of rod shaped cells	801	610, 530, 410	Lcb. rhamnosus
R		RBQ06	M17-SSW, 42°C, ana	+	-	Chains of rod shaped cells	801	610, 530, 410	Lcb. rhamnosus
R	24 months	RBH 01	MRS, 37°C, ana	+	-	Chains of rod shaped cells	666, 441	610, 480, 410	Lcb. zeae
R		RBH 02	MRS, 37°C, ana	+	-	Chains of rod shaped cells	666, 441	610, 480, 410	Lcb. zeae
R		RBH 03	MRS, 37°C, ana	+	-	Chains of rod shaped cells	666, 441	610, 480, 410	Lcb. zeae
R		RBH 04	MRS, 37°C, ana	+	-	Chains of rod shaped cells	666, 441	610, 480, 410	Lcb. zeae
R		RBH 05	MRS, 37°C, ana	+	-	Chains of rod shaped cells	801	610, 530, 410	Lcb. rhamnosus
R		RBH 06	MRS, 37°C, ana	+	-	Chains of rod shaped cells	801	610, 530, 410	Lcb. rhamnosus
R		RBH 07	MRS, 37°C, ana	+	-	Chains of rod shaped cells	801	610, 530, 410	Lcb. rhamnosus
R		RBH 08	MRS, 37°C, ana	+	-	Chains of rod shaped cells	801	610, 530, 410	Lcb. rhamnosus
R		RBH 09	MRS, 37°C, ana	+	-	Chains of rod shaped cells	801	610, 530, 410	Lcb. rhamnosus
R		RBH 10	MRS, 37°C, ana	+	-	Chains of rod shaped cells	801	610, 530, 410	Lcb. rhamnosus
R		RBK 01a	MRS, 42°C, ana	+	-	Chains of rod shaped cells	801	610, 530, 410	Lcb. rhamnosus
R		RBK 01b	MRS, 42°C, ana	+	-	Chains of rod shaped cells	801	610, 530, 410	Lcb. rhamnosus
R		RBK 02a	MRS, 42°C, ana	+	-	Chains of rod shaped cells	801	610, 530, 410	Lcb. rhamnosus
R		RBK 02b	MRS, 42°C, ana	+	-	Chains of rod shaped cells	801	610, 530, 410	Lcb. rhamnosus
R		RBK 03	MRS, 42°C, ana	+	-	Chains of rod shaped cells	801	610, 530, 410	Lcb. rhamnosus
R		RBK 04	MRS, 42°C, ana	+	-	Chains of rod shaped cells	801	610, 530, 410	Lcb. rhamnosus
R		RBK 05	MRS, 42°C, ana	+	-	Chains of rod shaped cells	801	610, 530, 410	Lcb. rhamnosus
R		RBK 08	MRS, 42°C, ana	+	-	Chains of rod shaped cells	801	610, 530, 410	Lcb. rhamnosus
R		RBK 09	MRS, 42°C, ana	+	-	Chains of rod shaped cells	801	610, 530, 410	Lcb. rhamnosus
R		RBK 06	MRS, 42°C, ana	+	-	Chains of rod shaped cells	666, 441	610, 480, 410	Lcb. zeae
R		RBK 07	MRS, 42°C, ana	+	-	Chains of rod shaped cells	666, 441	610, 480, 410	Lcb. zeae
R		RBM 01	M17-SSW, 42°C, ana	+	-	Chains of rod shaped cells	666, 441	610, 480, 410	Lcb. zeae
R		RBM 02	M17-SSW, 42°C, ana	+	-	Chains of rod shaped cells	666, 441	610, 480, 410	Lcb. zeae
R		RBM 03	M17-SSW, 42°C, ana	+	-	Chains of rod shaped cells	666, 441	610, 480, 410	Lcb. zeae
R		RBM 04	M17-SSW, 42°C, ana	+	-	Chains of rod shaped cells	666, 441	610, 480, 410	Lcb. zeae
R		RBM 05	M17-SSW, 42°C, ana	+	-	Chains of rod shaped cells	666, 441	610, 480, 410	Lcb. zeae
R		RBM 06	M17-SSW, 42°C, ana	+	-	Chains of rod shaped cells	666, 441	610, 480, 410	Lcb. zeae
R		RBM 07	M17-SSW, 42°C, ana	+	-	Chains of rod shaped cells	801	610, 530, 410	Lcb. rhamnosus
R		RBM 08	M17-SSW, 42°C, ana	+	-	Chains of rod shaped cells	666, 441	610, 480, 410	Lcb. zeae
R		RBM 09	M17-SSW, 42°C, ana	+	-	Chains of rod shaped cells	666, 441	610, 480, 410	Lcb. zeae
R		RBM 10	M17-SSW, 42°C, ana	+	-	Chains of rod shaped cells	801	610, 530, 410	Lcb. rhamnosus
R		RBM 11	M17-SSW, 42°C, ana	+	-	Chains of rod shaped cells	666, 441	610, 480, 410	Lcb. zeae
R		RBM 12	M17-SSW, 42°C, ana	+	-	Chains of rod shaped cells	666, 441	610, 480, 410	Lcb. zeae
R	30 months	RBR01	MRS, 37°C, ana	+	-	Chains of rod shaped cells	253	610, 480, 410	Lcb. paracasei
R		RBR02	MRS, 37°C, ana	+	-	Chains of rod shaped cells	253	610, 480, 410	Lcb. paracasei
R		RBR03	MRS, 37°C, ana	+	-	Chains of rod shaped cells	253	610, 480, 410	Lcb. paracasei
R		RBR04	MRS, 37°C, ana	+	-	Chains of rod shaped cells	253	610, 480, 410	Lcb. paracasei
R		RBR05	MRS, 37°C, ana	+	-	Chains of rod shaped cells	253	610, 480, 410	Lcb. paracasei
R		RBS01	MRS, 42°C, ana	+	-	Chains of rod shaped cells	253	610, 480, 410	Lcb. paracasei
R		RBS02	MRS, 42°C, ana	+	-	Chains of rod shaped cells	253	610, 480, 410	Lcb. paracasei
R		RBS03	MRS, 42°C, ana	+	-	Chains of rod shaped cells	253	610, 480, 410	Lcb. paracasei
R		RBS04	MRS, 42°C, ana	+	-	Chains of rod shaped cells	253	610, 480, 410	Lcb. paracasei
R		RBT01	M17-SSW, 42°C, ana	+	-	Chains of rod shaped cells	253	610, 480, 410	Lcb. paracasei
R		RBT02	M17-SSW, 42°C, ana	+	-	Chains of rod shaped cells	253	610, 480, 410	Lcb. paracasei
R		RBT03	M17-SSW, 42°C, ana	+	-	Chains of rod shaped cells	253	610, 480, 410	Lcb. paracasei
R		RBT04	M17-SSW, 42°C, ana	+	-	Chains of rod shaped cells	253	610, 480, 410	Lcb. paracasei
C	12 months	CBD 02	MRS, 37°C, ana	+	-	Chains of rod shaped cells	253	610, 480, 410	Lcb. paracasei
C		CBD 03	MRS, 37°C, ana	+	-	Chains of rod shaped cells	253	610, 480, 410	Lcb. paracasei
C		CBD 06	MRS, 37°C, ana	+	-	Chains of rod shaped cells	253	610, 480, 410	Lcb. paracasei
C		CBD 08	MRS, 37°C, ana	+	-	Chains of rod shaped cells	253	610, 480, 410	Lcb. paracasei
C		CBD 10	MRS, 37°C, ana	+	-	Chains of rod shaped cells	253	610, 480, 410	Lcb. paracasei
C		CBD 09	MRS, 37°C, ana	+	-	Chains of rod shaped cells	253	610, 480, 410	Lcb. paracasei
C		CBD 04	MRS, 37°C, ana	+	-	Chains of rod shaped cells	801	610, 530, 410	Lcb. rhamnosus
C		CBD 07	MRS, 37°C, ana	+	-	Chains of rod shaped cells	801	610, 530, 410	Lcb. rhamnosus
C		CBD 11	MRS, 37°C, ana	+	-	Chains of rod shaped cells	801	610, 530, 410	Lcb. rhamnosus
C		CBE 02	MRS, 42°C, ana	+	-	Chains of rod shaped cells	253	610, 480, 410	Lcb. paracasei
C		CBE 03	MRS, 42°C, ana	+	-	Chains of rod shaped cells	253	610, 480, 410	Lcb. paracasei
C		CBE 04	MRS, 42°C, ana	+	-	Chains of rod shaped cells	253	610, 480, 410	Lcb. paracasei
C		CBE 05	MRS, 42°C, ana	+	-	Chains of rod shaped cells	253	610, 480, 410	Lcb. paracasei
C		CBE 06	MRS, 42°C, ana	+	-	Chains of rod shaped cells	253	610, 480, 410	Lcb. paracasei
C		CBE 08	MRS, 42°C, ana	+	-	Chains of rod shaped cells	253	610, 480, 410	Lcb. paracasei
C		CBE 11	MRS, 42°C, ana	+	-	Chains of rod shaped cells	253	610, 480, 410	Lcb. paracasei
C		CBE 12	MRS, 42°C, ana	+	-	Chains of rod shaped cells	253	610, 480, 410	Lcb. paracasei
C		CBD 05	MRS, 37°C, ana	+	-	Chains of rod shaped cells	253	610, 480, 410	Lcb. paracasei
C		CBE 01	MRS, 42°C, ana	+	-	Chains of rod shaped cells	801	610, 530, 410	Lcb. rhamnosus
C		CBE 07	MRS, 42°C, ana	+	-	Chains of rod shaped cells	801	610, 530, 410	Lcb. rhamnosus
C		CBE 09	MRS, 42°C, ana	+	-	Chains of rod shaped cells	801	610, 530, 410	Lcb. rhamnosus
C		CBG 01	M17-SSW, 42°C, ana	+	-	Chains of rod shaped cells	253	610, 480, 410	Lcb. paracasei
C		CBG 07	M17-SSW, 42°C, ana	+	-	Chains of rod shaped cells	253	610, 480, 410	Lcb. paracasei
C		CBG 08	M17-SSW, 42°C, ana	+	-	Chains of rod shaped cells	253	610, 480, 410	Lcb. paracasei
C		CBG 03	M17-SSW, 42°C, ana	+	-	Chains of rod shaped cells	801	610, 530, 410	Lcb. rhamnosus
C		CBG 04	M17-SSW, 42°C, ana	+	-	Chains of rod shaped cells	801	610, 530, 410	Lcb. rhamnosus
C		CBG 09	M17-SSW, 42°C, ana	+	-	Chains of rod shaped cells	801	610, 530, 410	Lcb. rhamnosus
C	18 months	CBV 01	MRS, 37°C, ana	+	-	Chains of rod shaped cells	253	610, 480, 410	Lcb. paracasei
C		CBV 02	MRS, 37°C, ana	+	-	Chains of rod shaped cells	253	610, 480, 410	Lcb. paracasei
C		CBV 03	MRS, 37°C, ana	+	-	Chains of rod shaped cells	253	610, 480, 410	Lcb. paracasei
C		CBV 04	MRS, 37°C, ana	+	-	Chains of rod shaped cells	253	610, 480, 410	Lcb. paracasei
C		CBV 05	MRS, 37°C, ana	+	-	Chains of rod shaped cells	253	610, 480, 410	Lcb. paracasei
C		CBV 06	MRS, 37°C, ana	+	-	Chains of rod shaped cells	253	610, 480, 410	Lcb. paracasei
C		CBV 07	MRS, 37°C, ana	+	-	Chains of rod shaped cells	253	610, 480, 410	Lcb. paracasei
C		CBV 08	MRS, 37°C, ana	+	-	Chains of rod shaped cells	253	610, 480, 410	Lcb. paracasei
C		CBV 09	MRS, 37°C, ana	+	-	Chains of rod shaped cells	253	610, 480, 410	Lcb. paracasei
C		CBP 01	MRS, 42°C, ana	+	-	Chains of rod shaped cells	253	610, 480, 410	Lcb. paracasei
C		CBP 02	MRS, 42°C, ana	+	-	Chains of rod shaped cells	801	610, 530, 410	Lcb. rhamnosus
C		CBP 03	MRS, 42°C, ana	+	-	Chains of rod shaped cells	801	610, 530, 410	Lcb. rhamnosus
C		CBQ 01	M17-SSW, 42°C, ana	+	-	Chains of rod shaped cells	253	610, 480, 410	Lcb. paracasei
C		CBQ 02	M17-SSW, 42°C, ana	+	-	Chains of rod shaped cells	253	610, 480, 410	Lcb. paracasei
C	24 months	CBH01	MRS, 37°C, ana	+	-	Chains of rod shaped cells	666, 441	610, 480, 410	Lcb. zeae
C		CBH 02	MRS, 37°C, ana	+	-	Chains of rod shaped cells	666, 441	610, 480, 410	Lcb. zeae
C		CBH 03	MRS, 37°C, ana	+	-	Chains of rod shaped cells	666, 441	610, 480, 410	Lcb. zeae
C		CBH 04	MRS, 37°C, ana	+	-	Chains of rod shaped cells	666, 441	610, 480, 410	Lcb. zeae
C		CBH 05	MRS, 37°C, ana	+	-	Chains of rod shaped cells	666, 441	610, 480, 410	Lcb. zeae
C		CBH 06	MRS, 37°C, ana	+	-	Chains of rod shaped cells	666, 441	610, 480, 410	Lcb. zeae
C		CBK 01	MRS, 42°C, ana	+	-	Chains of rod shaped cells	666, 441	610, 480, 410	Lcb. zeae
C		CBK 02	MRS, 42°C, ana	+	-	Chains of rod shaped cells	666, 441	610, 480, 410	Lcb. zeae
C		CBK 03	MRS, 42°C, ana	+	-	Chains of rod shaped cells	666, 441	610, 480, 410	Lcb. zeae
C		CBK 04	MRS, 42°C, ana	+	-	Chains of rod shaped cells	666, 441	610, 480, 410	Lcb. zeae
C		CBK 05	MRS, 42°C, ana	+	-	Chains of rod shaped cells	666, 441	610, 480, 410	Lcb. zeae
C		CBM 01	M17-SSW, 42°C, ana	+	-	Chains of rod shaped cells	666, 441	610, 480, 410	Lcb. zeae
C		CBM 02	M17-SSW, 42°C, ana	+	-	Chains of rod shaped cells	666, 441	610, 480, 410	Lcb. zeae
C		CBM 03	M17-SSW, 42°C, ana	+	-	Chains of rod shaped cells	253	610, 480, 410	Lcb. paracasei
C	30 months	CBR 01	MRS, 37°C, ana	+	-	Chains of rod shape cells	666, 441	610, 480, 410	Lcb. zeae
L	12 months	LBD 01	MRS, 37°C, ana	+	-	Chains of rod shaped cells	253	610, 480, 410	Lcb. paracasei
L		LBD 02	MRS, 37°C, ana	+	-	Chains of rod shaped cells	253	610, 480, 410	Lcb. paracasei
L		LBD 03	MRS, 37°C, ana	+	-	Chains of rod shaped cells	253	610, 480, 410	Lcb. paracasei
L		LBD 05	MRS, 37°C, ana	+	-	Chains of rod shaped cells	253	610, 480, 410	Lcb. paracasei
L		LBD 06	MRS, 37°C, ana	+	-	Chains of rod shaped cells	253	610, 480, 410	Lcb. paracasei
L		LBE 01	MRS, 42°C, ana	+	-	Chains of rod shaped cells	253	610, 480, 410	Lcb. paracasei
L		LBE 04	MRS, 42°C, ana	+	-	Chains of rod shaped cells	253	610, 480, 410	Lcb. paracasei
L		LBE 05	MRS, 42°C, ana	+	-	Chains of rod shaped cells	253	610, 480, 410	Lcb. paracasei
L		LBE 06	MRS, 42°C, ana	+	-	Chains of rod shaped cells	253	610, 480, 410	Lcb. paracasei
L		LBE 07	MRS, 42°C, ana	+	-	Chains of rod shaped cells	253	610, 480, 410	Lcb. paracasei
L		LBG 01	M17-SSW, 42°, ana	+	-	Chains of rod shaped cells	253	610, 480, 410	Lcb. paracasei
L		LBG 02	M17-SSW, 42°, ana	+	-	Chains of rod shaped cells	253	610, 480, 410	Lcb. paracasei
L		LBG 04	M17-SSW, 42°, ana	+	-	Chains of rod shaped cells	253	610, 480, 410	Lcb. paracasei
L		LBG 05	M17-SSW, 42°, ana	+	-	Chains of rod shaped cells	253	610, 480, 410	Lcb. paracasei
L		LBG 06	M17-SSW, 42°, ana	+	-	Chains of rod shaped cells	253	610, 480, 410	Lcb. paracasei
L		LBG 07	M17-SSW, 42°, ana	+	-	Chains of rod shaped cells	253	610, 480, 410	Lcb. paracasei
L		LBG 08	M17-SSW, 42°, ana	+	-	Chains of rod shaped cells	253	610, 480, 410	Lcb. paracasei
L		LBG 09	M17-SSW, 42°, ana	+	-	Chains of rod shaped cells	253	610, 480, 410	Lcb. paracasei
L	18 months	LBV 01	MRS, 37°C, ana	+	-	Chains of rod shaped cells	253	610, 480, 410	Lcb. paracasei
L		LBV 02	MRS, 37°C, ana	+	-	Chains of rod shaped cells	253	610, 480, 410	Lcb. paracasei
L		LBV 03	MRS, 37°C, ana	+	-	Chains of rod shaped cells	253	610, 480, 410	Lcb. paracasei
L		LBV 04	MRS, 37°C, ana	+	-	Chains of rod shaped cells	253	610, 480, 410	Lcb. paracasei
L		LBV 05	MRS, 37°C, ana	+	-	Chains of rod shaped cells	253	610, 480, 410	Lcb. paracasei
L		LBV 06	MRS, 37°C, ana	+	-	Chains of rod shaped cells	253	610, 480, 410	Lcb. paracasei
L		LBP01	MRS, 42°C, ana	+	-	Chains of rod shaped cells	253	610, 480, 410	Lcb. paracasei
L		LBP02	MRS, 42°C, ana	+	-	Chains of rod shaped cells	253	610, 480, 410	Lcb. paracasei
L		LBP03	MRS, 42°C, ana	+	-	Chains of rod shaped cells	253	610, 480, 410	Lcb. paracasei
L		LBP04	MRS, 42°C, ana	+	-	Chains of rod shaped cells	253	610, 480, 410	Lcb. paracasei
L		LBP05	MRS, 42°C, ana	+	-	Chains of rod shaped cells	253	610, 480, 410	Lcb. paracasei
L		LBP06	MRS, 42°C, ana	+	-	Chains of rod shaped cells	253	610, 480, 410	Lcb. paracasei
L		LBP07	MRS, 42°C, ana	+	-	Chains of rod shaped cells	253	610, 480, 410	Lcb. paracasei
L		LBP08	MRS, 42°C, ana	+	-	Chains of rod shaped cells	253	610, 480, 410	Lcb. paracasei
L		LBQ 01	M17-SSW, 42°, ana	+	-	Chains of rod shaped cells	253	610, 480, 410	Lcb. paracasei
L		LBQ 02	M17-SSW, 42°, ana	+	-	Chains of rod shaped cells	253	610, 480, 410	Lcb. paracasei
L		LBQ 03	M17-SSW, 42°, ana	+	-	Chains of rod shaped cells	253	610, 480, 410	Lcb. paracasei
L		LBQ 04	M17-SSW, 42°, ana	+	-	Chains of rod shaped cells	253	610, 480, 410	Lcb. paracasei
L	24 months	LBH 01	MRS, 37°C, ana	+	-	Chains of rod shaped cells	253	610, 480, 410	Lcb. paracasei
L		LBH 02	MRS, 37°C, ana	+	-	Chains of rod shaped cells	253	610, 480, 410	Lcb. paracasei
L		LBH 03	MRS, 37°C, ana	+	-	Chains of rod shaped cells	253	610, 480, 410	Lcb. paracasei
L		LBH 04	MRS, 37°C, ana	+	-	Chains of rod shaped cells	253	610, 480, 410	Lcb. paracasei
L		LBH 05	MRS, 37°C, ana	+	-	Chains of rod shaped cells	253	610, 480, 410	Lcb. paracasei
L		LBH 06	MRS, 37°C, ana	+	-	Chains of rod shaped cells	253	610, 480, 410	Lcb. paracasei
L		LBK 01	MRS, 42°C, ana	+	-	Chains of rod shaped cells	253	610, 480, 410	Lcb. paracasei
L		LBK 02	MRS, 42°C, ana	+	-	Chains of rod shaped cells	253	610, 480, 410	Lcb. paracasei
L		LBK 03	MRS, 42°C, ana	+	-	Chains of rod shaped cells	253	610, 480, 410	Lcb. paracasei
L		LBK 04	MRS, 42°C, ana	+	-	Chains of rod shaped cells	253	610, 480, 410	Lcb. paracasei
L		LBM 01	M17-SSW, 42°, ana	+	-	Chains of rod shaped cells	253	610, 480, 410	Lcb. paracasei
L		LBM 02	M17-SSW, 42°, ana	+	-	Chains of rod shaped cells	253	610, 480, 410	Lcb. paracasei
L		LBM 03	M17-SSW, 42°, ana	+	-	Chains of rod shaped cells	253	610, 480, 410	Lcb. paracasei
L		LBM 04	M17-SSW, 42°, ana	+	-	Chains of rod shaped cells	253	610, 480, 410	Lcb. paracasei
L		LBM 05	M17-SSW, 42°, ana	+	-	Chains of rod shaped cells	253	610, 480, 410	Lcb. paracasei
L		LBM 06	M17-SSW, 42°, ana	+	-	Chains of rod shaped cells	253	610, 480, 410	Lcb. paracasei
L	30 months	LBR 07	MRS, 37°C, ana	+	-	Chains of rod shaped cells	253	610, 480, 410	Lcb. paracasei
L		LBS 01 b	MRS, 42°C, ana	+	-	Chains of rod shaped cells	253	610, 480, 410	Lcb. paracasei
L		LBS 02 b	MRS, 42°C, ana	+	-	Chains of rod shaped cells	253	610, 480, 410	Lcb. paracasei
L		LBS 03 b	MRS, 42°C, ana	+	-	Chains of rod shaped cells	253	610, 480, 410	Lcb. paracasei
L		LBS 04 b	MRS, 42°C, ana	+	-	Chains of rod shaped cells	253	610, 480, 410	Lcb. paracasei

## Sheet: Table_S6
Supplementary Table S6. Skyline raw data output. The intensity data are the average of three different injections. Empty cells indicated that the peptide was not found in that specific sample. The letter C, L and R identify the three different dairies. The number indicates the months of ripening. TRUE means that the peptide was identified by Mascot software through the analysis of the frgamentati…
Protein	Peptide	Precursor	Precursor Charge	Precursor Mz	Peptide Modified Sequence	C12_1a2_AcqC18-1002119_peptidoma_g20_fulldd-Top5_49 Best Retention Time	C12_1a2_AcqC18-1002119_peptidoma_g20_fulldd-Top5_49 Min Start Time	C12_1a2_AcqC18-1002119_peptidoma_g20_fulldd-Top5_49 Max End Time	C12_1a2_AcqC18-1002119_peptidoma_g20_fulldd-Top5_49 Total Area	C12_1a2_AcqC18-1002119_peptidoma_g20_fulldd-Top5_49 Average Mass Error PPM	C12_1a2_AcqC18-1002119_peptidoma_g20_fulldd-Top5_49 Isotope Dot Product	C12_1a2_AcqC18-1002119_peptidoma_g20_fulldd-Top5_49 Identified	C18_1a2_AcqC18-1002119_peptidoma_g20_fulldd-Top5_47 Best Retention Time	C18_1a2_AcqC18-1002119_peptidoma_g20_fulldd-Top5_47 Min Start Time	C18_1a2_AcqC18-1002119_peptidoma_g20_fulldd-Top5_47 Max End Time	C18_1a2_AcqC18-1002119_peptidoma_g20_fulldd-Top5_47 Total Area	C18_1a2_AcqC18-1002119_peptidoma_g20_fulldd-Top5_47 Average Mass Error PPM	C18_1a2_AcqC18-1002119_peptidoma_g20_fulldd-Top5_47 Isotope Dot Product	C18_1a2_AcqC18-1002119_peptidoma_g20_fulldd-Top5_47 Identified	C24_1a2_AcqC18-1002119_peptidoma_g20_fulldd-Top5_51 Best Retention Time	C24_1a2_AcqC18-1002119_peptidoma_g20_fulldd-Top5_51 Min Start Time	C24_1a2_AcqC18-1002119_peptidoma_g20_fulldd-Top5_51 Max End Time	C24_1a2_AcqC18-1002119_peptidoma_g20_fulldd-Top5_51 Total Area	C24_1a2_AcqC18-1002119_peptidoma_g20_fulldd-Top5_51 Average Mass Error PPM	C24_1a2_AcqC18-1002119_peptidoma_g20_fulldd-Top5_51 Isotope Dot Product	C24_1a2_AcqC18-1002119_peptidoma_g20_fulldd-Top5_51 Identified	C30_1a2_AcqC18-1002119_peptidoma_g20_fulldd-Top5_46 Best Retention Time	C30_1a2_AcqC18-1002119_peptidoma_g20_fulldd-Top5_46 Min Start Time	C30_1a2_AcqC18-1002119_peptidoma_g20_fulldd-Top5_46 Max End Time	C30_1a2_AcqC18-1002119_peptidoma_g20_fulldd-Top5_46 Total Area	C30_1a2_AcqC18-1002119_peptidoma_g20_fulldd-Top5_46 Average Mass Error PPM	C30_1a2_AcqC18-1002119_peptidoma_g20_fulldd-Top5_46 Isotope Dot Product	C30_1a2_AcqC18-1002119_peptidoma_g20_fulldd-Top5_46 Identified	L12_1a2_AcqC18-1002119_peptidoma_g20_fulldd-Top5_26 Best Retention Time	L12_1a2_AcqC18-1002119_peptidoma_g20_fulldd-Top5_26 Min Start Time	L12_1a2_AcqC18-1002119_peptidoma_g20_fulldd-Top5_26 Max End Time	L12_1a2_AcqC18-1002119_peptidoma_g20_fulldd-Top5_26 Total Area	L12_1a2_AcqC18-1002119_peptidoma_g20_fulldd-Top5_26 Average Mass Error PPM	L12_1a2_AcqC18-1002119_peptidoma_g20_fulldd-Top5_26 Isotope Dot Product	L12_1a2_AcqC18-1002119_peptidoma_g20_fulldd-Top5_26 Identified	L18_1a2_AcqC18-1002119_peptidoma_g20_fulldd-Top5_27 Best Retention Time	L18_1a2_AcqC18-1002119_peptidoma_g20_fulldd-Top5_27 Min Start Time	L18_1a2_AcqC18-1002119_peptidoma_g20_fulldd-Top5_27 Max End Time	L18_1a2_AcqC18-1002119_peptidoma_g20_fulldd-Top5_27 Total Area	L18_1a2_AcqC18-1002119_peptidoma_g20_fulldd-Top5_27 Average Mass Error PPM	L18_1a2_AcqC18-1002119_peptidoma_g20_fulldd-Top5_27 Isotope Dot Product	L18_1a2_AcqC18-1002119_peptidoma_g20_fulldd-Top5_27 Identified	L24_1a2_AcqC18-1002119_peptidoma_g20_fulldd-Top5_28 Best Retention Time	L24_1a2_AcqC18-1002119_peptidoma_g20_fulldd-Top5_28 Min Start Time
sp|P02662|CASA1_BOVIN	RPKHPIKHQGLPQEVLNENLLRF	921.8558+++	3	921.856	RPKHPIKHQGLPQEVLNENLLRF																						16.73	16.66	17.18	1436067	1.4	0.8879	TRUE	16.69	16.53	17.06	457720	0.6	0.9822	TRUE	16.64	16.51	17.25	306755	-0.3	0.9439	TRUE	16.73	16.47
sp|P02662|CASA1_BOVIN	RPKHPIKHQGLPQEVLNENLLRF	691.6437++++	4	691.644	RPKHPIKHQGLPQEVLNENLLRF																						16.78	16.66	17.18	8886424	1.8	0.9926	TRUE	16.68	16.53	17.06	4057500	1.6	0.9942	TRUE	16.68	16.51	17.25	3215689	-0.1	0.9921	TRUE	16.58	16.47
sp|P02662|CASA1_BOVIN	RPKHPIKHQGLPQEVLNENLLRF	553.5164, +5	5	553.516	RPKHPIKHQGLPQEVLNENLLRF	17.35	17.09	17.38	22171	2.1	0.8689	ALIGNED	16.59	16.5	16.71	53077	1.5	0.9281	ALIGNED								16.8	16.66	17.18	30468856	3	0.9972	TRUE	16.66	16.53	17.06	14296906	2.7	0.9974	TRUE	16.66	16.51	17.25	10419544	1	0.9896	TRUE	16.58	16.47
sp|P02662|CASA1_BOVIN	RPKHPIKHQGLPQEVLNENLLRF	461.4315, +6	6	461.432	RPKHPIKHQGLPQEVLNENLLRF								16.6	16.5	16.71	20508	2	0.8697	ALIGNED								16.77	16.66	17.18	8206715	2	0.9912	TRUE	16.66	16.53	17.06	3510015	2	0.993	TRUE	16.64	16.51	17.25	2521481	0.5	0.9896	TRUE	16.58	16.47
sp|P02662|CASA1_BOVIN	RPKHPIKHQGLPQEVLNENLLRFFVAPFPEVFGK	797.2451, +5	5	797.245	RPKHPIKHQGLPQEVLNENLLRFFVAPFPEVFGK	22.07	21.97	22.23	272097	-2.7	0.8479	ALIGNED	21.91	21.75	22	1066546	-4.5	0.9125	ALIGNED								21.87	21.87	22.02	25835624	-4.4	0.8211	TRUE
sp|P02662|CASA1_BOVIN	KHPIKHQGLPQEVLNENLLRF	628.3552++++	4	628.355	KHPIKHQGLPQEVLNENLLRF																						17.51	17.37	17.78	783580	0.9	0.8973	ALIGNED	17.47	17.26	17.69	401928	1.9	0.9583	ALIGNED	17.39	17.29	17.7	221596	0.8	0.9629	ALIGNED	17.37	17.24
sp|P02662|CASA1_BOVIN	KHPIKHQGLPQEVLNENLLRF	502.8856, +5	5	502.886	KHPIKHQGLPQEVLNENLLRF																						17.51	17.37	17.78	1558542	0.3	0.9769	ALIGNED	17.44	17.26	17.69	599832	1.5	0.991	ALIGNED	17.44	17.29	17.7	413158	0.3	0.9885	ALIGNED	17.39	17.24
sp|P02662|CASA1_BOVIN	HPIKHQGLPQEVLNENLLRF	596.3315++++	4	596.331	HPIKHQGLPQEVLNENLLRF																						18.47	18.35	18.71	2481022	1.3	0.9834	ALIGNED															18.39	18.28
sp|P02662|CASA1_BOVIN	IKHQGLPQEVLNENLLRF	537.8036++++	4	537.804	IKHQGLPQEVLNENLLRF																						19.49	19.36	19.77	1628233	0.5	0.9874	ALIGNED															19.48	19.27
sp|P02662|CASA1_BOVIN	GLPQEVLNENLLRF	821.4516++	2	821.452	GLPQEVLNENLLRF								22.16	22.07	22.42	855459	-2.6	0.8441	ALIGNED								21.93	21.85	22.07	9808808	0.2	0.9421	ALIGNED
sp|P02662|CASA1_BOVIN	GLPQEVLNENLLRF	547.9701+++	3	547.97	GLPQEVLNENLLRF
sp|P02662|CASA1_BOVIN	GLPQEVLNENLLR	747.9174++	2	747.917	GLPQEVLNENLLR
sp|P02662|CASA1_BOVIN	GLPQ	414.2347+	1	414.235	GLPQ	5.82	5.73	5.93	977198	-1.5	0.9705	ALIGNED	5.82	5.75	5.95	2755201	-1.4	0.9724	TRUE	5.84	5.75	5.96	606662	-1.4	0.9558	ALIGNED	5.82	5.74	5.94	635217	-0.9	0.9489	ALIGNED	5.91	5.82	6.05	1088760	1	0.9634	ALIGNED	5.91	5.81	6.06	1101804	-0.5	0.9748	ALIGNED	5.91	5.82
sp|P02662|CASA1_BOVIN	GLPQEVLNENLLRFFVAPFPEVFGKEKVN	833.4526++++	4	833.453	GLPQEVLNENLLRFFVAPFPEVFGKEKVN								22.36	22.22	22.74	662924	-1.3	0.9181	ALIGNED	22.19	22.1	22.37	144841	1	0.8407	ALIGNED	22.37	22.33	22.44	13712957	-0.9	0.9941	TRUE
sp|P02662|CASA1_BOVIN	EVLNENLLRF	623.8431++	2	623.843	EVLNENLLRF	19.79	19.71	19.91	292078	2.2	0.9931	ALIGNED	19.76	19.65	19.89	422625	1.3	0.9907	TRUE	19.8	19.72	19.89	151865	-0.2	0.9515	ALIGNED	19.76	19.56	19.84	1011315	-0.6	0.9514	ALIGNED	19.8	19.71	19.88	238908	-1.4	0.9959	ALIGNED								19.83	19.75
sp|P02662|CASA1_BOVIN	VLNENLLRF	559.3218++	2	559.322	VLNENLLRF															18.95	18.82	19.13	165998	2.2	0.9643	ALIGNED	18.92	18.83	19.06	462743	-1.2	0.8505	ALIGNED	18.97	18.84	19.08	163395	0.3	0.9768	ALIGNED
sp|P02662|CASA1_BOVIN	NENLL	602.3144+	1	602.314	NENLL	12.07	11.96	12.23	2292578	1.3	0.9798	ALIGNED	12.06	11.97	12.19	3476515	-1.3	0.9806	TRUE	11.85	11.7	11.92	72201	1.2	0.8346	ALIGNED	12.04	11.97	12.18	1342603	0.2	0.9733	ALIGNED	12.15	12.06	12.31	1635605	-0.4	0.9779	ALIGNED	12.15	12.04	12.3	1371105	-1.5	0.9774	ALIGNED	12.14	12.05
sp|P02662|CASA1_BOVIN	NENLLR	379.7114++	2	379.711	NENLLR	8.46	8.39	8.52	245383	-1.4	0.9417	ALIGNED	8.44	8.37	8.53	1127908	-1.2	0.9754	TRUE								8.44	8.38	8.53	249860	-0.2	0.9708	ALIGNED	8.51	8.44	8.6	124485	4	0.9742	ALIGNED	8.42	8.42	8.59	189636	4.1	0.9039	ALIGNED
sp|P02662|CASA1_BOVIN	NENLLRF	453.2456++	2	453.246	NENLLRF	16.36	16.27	16.48	2401723	3.1	0.9929	TRUE	16.33	16.24	16.48	5102621	1.8	0.9912	TRUE	16.35	16.26	16.49	1042184	2.7	0.9927	TRUE	16.34	16.25	16.47	1753269	2.7	0.9899	TRUE	16.4	16.29	16.56	2039453	2.3	0.9894	TRUE	16.39	16.29	16.55	1298724	0.8	0.9857	TRUE	16.37	16.28
sp|P02662|CASA1_BOVIN	ENLLRF	396.2241++	2	396.224	ENLLRF	16.39	16.3	16.59	865087	3.1	0.9875	TRUE	16.39	16.28	16.59	1891933	1.9	0.9865	TRUE	16.41	16.3	16.62	506556	3	0.9832	ALIGNED	16.37	16.28	16.52	621362	3	0.9875	TRUE	16.45	16.34	16.67	858811	2.3	0.9806	TRUE	16.43	16.34	16.58	758540	0.8	0.9815	TRUE	16.43	16.35
sp|P02662|CASA1_BOVIN	NLLRF	331.7028++	2	331.703	NLLRF	15.61	15.51	15.81	187631	3.2	0.9286	ALIGNED	15.6	15.31	15.78	544432	1.9	0.9775	TRUE	15.6	15.47	15.78	154949	2.8	0.9337	ALIGNED	15.59	15.44	15.73	189526	2.5	0.9546	ALIGNED	15.65	15.54	15.87	283180	2.1	0.9833	TRUE	15.63	15.56	15.78	182487	0.6	0.9441	ALIGNED	15.65	15.45
sp|P02662|CASA1_BOVIN	NLLRFF	405.2371++	2	405.237	NLLRFF	20.75	20.66	20.91	57278	2.5	0.9567	ALIGNED	20.71	20.62	20.89	894885	-0.2	0.995	TRUE								20.71	20.59	20.82	492482	0.5	0.9758	ALIGNED
sp|P02662|CASA1_BOVIN	RFFVAPFPE	555.2926++	2	555.293	RFFVAPFPE								19.28	19.16	19.45	1186055	0.3	0.9927	TRUE								19.27	19.2	19.43	315669	0.1	0.9647	ALIGNED	19.32	19.24	19.42	84575	0.2	0.9594	ALIGNED								19.32	19.25
sp|P02662|CASA1_BOVIN	FFVAP	580.3130+	1	580.313	FFVAP	21.87	21.79	21.93	264680	-0.4	0.8507	ALIGNED	21.86	21.77	21.94	696810	-2.7	0.9301	ALIGNED	21.88	21.79	21.95	481713	0	0.9683	TRUE	21.84	21.81	21.9	448919	-0.1	0.8154	ALIGNED
sp|P02662|CASA1_BOVIN	FFVAPFPE	477.2420++	2	477.242	FFVAPFPE	20.92	20.85	21.09	209098	2.6	0.992	ALIGNED	20.93	20.82	21.09	807162	0.7	0.9913	TRUE								20.9	20.84	20.99	390602	0.1	0.9428	ALIGNED
sp|P02662|CASA1_BOVIN	FVAP	433.2445+	1	433.245	FVAP	10.22	10.12	10.43	2758110	-0.6	0.9763	TRUE	10.23	10.12	10.41	2761752	-1.7	0.9914	TRUE	10.22	10.13	10.45	4684913	-1.3	0.9732	TRUE	10.22	10.11	10.42	5556889	-1.3	0.9768	TRUE	10.29	10.18	10.53	2456129	1.5	0.978	TRUE	10.29	10.18	10.54	4278179	0.2	0.9841	TRUE	10.3	10.19
sp|P02662|CASA1_BOVIN	FVAPFPEVFGKEKVN	854.4589++	2	854.459	FVAPFPEVFGKEKVN	18.9	18.78	19.05	69964	1.7	0.9423	ALIGNED	18.91	18.77	19.07	398434	1.2	0.9787	TRUE	18.93	18.8	19.07	103198	1	0.9278	TRUE	18.9	18.78	19.08	930348	-2.1	0.9889	TRUE	18.94	18.79	19.1	86801	0.4	0.9424	ALIGNED	18.98	18.8	19.09	23764	2	0.9141	ALIGNED	18.93	18.79
sp|P02662|CASA1_BOVIN	FVAPFPEVFGKEKVN	569.9750+++	3	569.975	FVAPFPEVFGKEKVN	18.94	18.78	19.05	1405571	1.8	0.9962	ALIGNED	18.91	18.77	19.07	6429918	1.1	0.9963	TRUE	18.93	18.8	19.07	1902383	1.4	0.9973	TRUE	18.9	18.78	19.08	13151613	-1.2	0.9916	TRUE	18.96	18.79	19.1	2324019	0.7	0.9822	ALIGNED	18.95	18.8	19.09	933388	0.5	0.9962	ALIGNED	18.93	18.79
sp|P02662|CASA1_BOVIN	FVAPFPE	806.4083+	1	806.408	FVAPFPE	17.07	16.96	17.2	51435484	-0.4	0.9938	TRUE	17.06	16.96	17.19	31062162	-0.8	0.995	TRUE	17.06	16.97	17.2	29346834	0.4	0.9953	TRUE	17.05	16.94	17.18	43539756	-0.2	0.9943	TRUE	17.13	17.02	17.29	31504720	-0.7	0.9935	TRUE	17.13	17.03	17.29	44043108	-1.4	0.9965	TRUE	17.12	17.02
sp|P02662|CASA1_BOVIN	FVAPFPE	403.7078++	2	403.708	FVAPFPE	17.07	16.96	17.2	39059948	0	0.9951	TRUE	17.06	16.96	17.19	22352142	-0.5	0.9906	TRUE	17.08	16.97	17.2	23016724	0.7	0.9924	TRUE	17.05	16.94	17.18	26127810	0.1	0.9924	TRUE	17.13	17.02	17.29	23962166	-0.3	0.9974	TRUE	17.13	17.03	17.29	31399104	-1.1	0.9958	TRUE	17.12	17.02
sp|P02662|CASA1_BOVIN	FVAPFPEVFGKEK	498.9379+++	3	498.938	FVAPFPEVFGKEK	18.7	18.56	18.87	1189391	2.5	0.9892	TRUE	18.69	18.54	18.83	3106144	1.2	0.9946	TRUE	18.7	18.57	18.85	902421	2.2	0.9957	TRUE	18.68	18.53	18.83	5203867	2.1	0.9915	TRUE	18.72	18.59	18.86	586535	1.5	0.9864	ALIGNED	18.72	18.6	18.86	303123	1	0.983	ALIGNED	18.73	18.58
sp|P02662|CASA1_BOVIN	FVAPFPEVFGKEKVNELSKD	570.8032++++	4	570.803	FVAPFPEVFGKEKVNELSKD																						18.45	18.3	18.61	330014	1.6	0.9786	ALIGNED	18.48	18.39	18.65	55197	2.1	0.9427	ALIGNED								18.47	18.35
sp|P02662|CASA1_BOVIN	FVAPFPEVFGK	619.3344++	2	619.334	FVAPFPEVFGK	20.75	20.62	20.91	21859620	1.5	0.9988	TRUE	20.75	20.62	20.89	17138536	0.1	0.996	TRUE	20.76	20.62	20.91	20282108	0.7	0.997	TRUE	20.72	20.61	20.86	70299912	0.4	0.996	TRUE
sp|P02662|CASA1_BOVIN	FVAPFPEVFGK	413.2254+++	3	413.225	FVAPFPEVFGK	20.77	20.62	20.91	141310	1.6	0.9843	TRUE	20.75	20.62	20.89	105752	0.3	0.9788	TRUE	20.76	20.62	20.91	133198	0.7	0.9657	TRUE	20.72	20.61	20.86	362572	0.5	0.9669	TRUE
sp|P02662|CASA1_BOVIN	FVAPFPEVFGKEKVNELSK	722.3929+++	3	722.393	FVAPFPEVFGKEKVNELSK																						18.27	18.21	18.45	1241434	-0.5	0.9031	TRUE															18.32	18.22
sp|P02662|CASA1_BOVIN	FVAPFPEVFGKEKVNELSK	542.0465++++	4	542.046	FVAPFPEVFGKEKVNELSK	18.36	18.23	18.39	36054	2.1	0.8841	ALIGNED	18.31	18.2	18.48	242968	0.2	0.9394	ALIGNED	18.34	18.25	18.52	330485	1.7	0.9637	ALIGNED	18.3	18.21	18.45	4386750	0.4	0.9929	TRUE	18.32	18.24	18.44	72919	0.3	0.9924	ALIGNED	18.41	18.33	18.44	23090	-0.5	0.9512	ALIGNED	18.34	18.22
sp|P02662|CASA1_BOVIN	FVAPFPEVFGKEKV	531.9607+++	3	531.961	FVAPFPEVFGKEKV																						19.59	19.47	19.7	503842	1.1	0.9326	ALIGNED	19.55	19.49	19.7	121957	-1.3	0.8578	ALIGNED
sp|P02662|CASA1_BOVIN	FVAPFP	677.3657+	1	677.366	FVAPFP	18.3	18.1	18.81	13972680	2.2	0.9916	TRUE	18.22	18.04	18.8	8953734	0.6	0.9886	TRUE	18.25	18.1	18.77	14788700	1.6	0.9935	TRUE	18.27	18.08	19.21	28134020	4.7	0.9161	TRUE	18.3	18.13	18.84	17313392	1.2	0.9929	TRUE	18.34	18.14	18.84	25381232	0.1	0.9929	TRUE	18.35	18.15
sp|P02662|CASA1_BOVIN	FVAPFP	339.1865++	2	339.187	FVAPFP	18.3	18.1	18.81	3235396	1.7	0.9919	TRUE	18.26	18.04	18.8	1978047	0.2	0.9867	TRUE	18.28	18.1	18.77	3557418	1.2	0.9903	TRUE	18.28	18.08	19.21	4308045	0.4	0.9882	TRUE	18.35	18.13	18.84	4238266	0.7	0.9897	TRUE	18.34	18.14	18.84	5962429	-0.3	0.9901	TRUE	18.33	18.15
sp|P02662|CASA1_BOVIN	FVAPFPEVFGKEKVNE	612.9892+++	3	612.989	FVAPFPEVFGKEKVNE	18.88	18.78	18.99	118775	2.1	0.9869	ALIGNED	18.85	18.76	18.98	263694	1.1	0.9904	ALIGNED	18.88	18.77	19.02	331213	1.8	0.9757	ALIGNED	18.87	18.72	19.05	1691579	-0.8	0.9732	TRUE	18.92	18.74	19.02	319874	0.8	0.9893	ALIGNED	18.9	18.79	19	182996	0.8	0.9727	ALIGNED	18.89	18.71
sp|P02662|CASA1_BOVIN	FVAPFPEVFGKE	683.8557++	2	683.856	FVAPFPEVFGKE	20.84	20.72	20.99	874181	1.9	0.9915	ALIGNED	20.82	20.66	20.96	2289915	0.4	0.9918	TRUE	20.83	20.73	20.98	1207095	1	0.9983	ALIGNED	20.8	20.69	21.02	6796484	3	0.8813	ALIGNED
sp|P02662|CASA1_BOVIN	FVAPFPEVF	526.7762++	2	526.776	FVAPFPEVF	22.28	22.24	22.33	1264963	4.7	0.985	ALIGNED	22.28	22.24	22.33	1855457	2.2	0.984	ALIGNED								22.27	22.24	22.34	5223833	0.2	0.9558	TRUE
sp|P02662|CASA1_BOVIN	FVAPFPEVFGKEKVNEL	650.6839+++	3	650.684	FVAPFPEVFGKEKVNEL																						20.78	20.56	20.79	2788179	0.7	0.8896	ALIGNED
sp|P02662|CASA1_BOVIN	FVAPF	580.3130+	1	580.313	FVAPF																						17.67	17.25	18.09	989288	-0.5	0.8146	ALIGNED	17.73	17.59	17.9	512510	1.6	0.9897	ALIGNED
sp|P02662|CASA1_BOVIN	VAPFPEVFGKEKVNE	563.9664+++	3	563.966	VAPFPEVFGKEKVNE	16.2	16.17	16.26	9661	1.6	0.9463	ALIGNED															16.18	16.09	16.29	66283	2.3	0.9228	ALIGNED	16.26	16.15	16.3	14130	0.6	0.8266	ALIGNED								16.23	16.1
sp|P02662|CASA1_BOVIN	VAPFPEVFGK	545.8002++	2	545.8	VAPFPEVFGK	17.84	17.73	18.04	11446589	2.9	0.9951	TRUE	17.83	17.67	18.05	2249380	1.9	0.9932	TRUE	17.84	17.73	18.02	6309883	2.6	0.9942	TRUE	17.83	17.71	18	12216622	1.8	0.9894	TRUE	17.89	17.76	18.07	4577992	2.6	0.9927	TRUE	17.9	17.7	18.11	3707560	1.7	0.9918	TRUE	17.89	17.71
sp|P02662|CASA1_BOVIN	VAPFPE	659.3399+	1	659.34	VAPFPE	12.61	12.36	12.95	115877248	0.9	0.9946	TRUE	12.61	12.34	12.95	30947590	0.4	0.9944	TRUE	12.61	12.36	12.96	59240536	0.8	0.9955	TRUE	12.61	12.34	12.95	73125584	1.6	0.9934	TRUE	12.71	12.42	13.03	76315736	1.6	0.9944	TRUE	12.69	12.43	13.05	101533424	0.5	0.9951	TRUE	12.69	12.43
sp|P02662|CASA1_BOVIN	VAPFPE	330.1736++	2	330.174	VAPFPE	12.59	12.36	12.95	32157838	0.5	0.9898	TRUE	12.59	12.34	12.95	8710205	0	0.9801	TRUE	12.6	12.36	12.96	17142230	0.5	0.9883	TRUE	12.61	12.34	12.95	17221892	1	0.9884	TRUE	12.71	12.42	13.03	24801732	1.1	0.9909	TRUE	12.7	12.43	13.05	31004330	0.1	0.9906	TRUE	12.69	12.43
sp|P02662|CASA1_BOVIN	VAPFPEVFGKE	610.3215++	2	610.322	VAPFPEVFGKE	18	17.88	18.17	600655	3.1	0.9821	ALIGNED	17.98	17.85	18.16	521699	1.4	0.9865	ALIGNED								18	17.85	18.22	432759	2.2	0.966	ALIGNED	18.04	17.93	18.2	1022172	2.6	0.9937	ALIGNED								18.05	17.92
sp|P02662|CASA1_BOVIN	VAPFP	530.2973+	1	530.297	VAPFP	13.43	13.1	13.95	52488356	2.1	0.9889	ALIGNED	13.39	13.08	13.93	13005850	1.7	0.9844	ALIGNED	13.43	13.09	13.96	35710368	2	0.9897	TRUE	13.4	13.08	13.95	49722288	2.2	0.9866	ALIGNED	13.5	13.16	14.03	56489500	2.6	0.9909	ALIGNED	13.52	13.16	14.04	74470056	1.7	0.9903	TRUE	13.5	13.16
sp|P02662|CASA1_BOVIN	APFPE	560.2715+	1	560.271	APFPE	17.07	16.96	17.2	2987488	1	0.9826	ALIGNED	17.06	16.96	17.21	1789893	0.5	0.9792	ALIGNED	17.07	16.96	17.2	1764342	1.6	0.9906	TRUE	17.05	16.95	17.19	1963029	0.9	0.9663	ALIGNED	17.12	17.01	17.27	1745680	0.5	0.995	ALIGNED	17.12	17.02	17.29	2257615	-0.3	0.9845	ALIGNED	17.12	17.02
sp|P02662|CASA1_BOVIN	PFPE	489.2344+	1	489.234	PFPE	12.6	12.35	12.95	3568435	1.5	0.9721	TRUE	12.62	12.28	12.91	952048	1	0.9226	ALIGNED	12.63	12.32	12.93	1888847	1.4	0.9551	TRUE	12.64	12.28	12.91	1959758	2.2	0.923	ALIGNED	12.7	12.41	13.02	2282782	2	0.969	ALIGNED	12.7	12.43	13.01	2948535	1.1	0.9705	ALIGNED	12.69	12.44
sp|P02662|CASA1_BOVIN	PEVF	491.2500+	1	491.25	PEVF	21.28	21.12	21.42	213671	2.1	0.9176	ALIGNED	21.26	21.15	21.37	87464	1	0.9333	ALIGNED								21.23	21.14	21.41	361435	1.1	0.8714	ALIGNED
sp|P02662|CASA1_BOVIN	VFGKEK	354.2080++	2	354.208	VFGKEK	3.49	3.4	3.65	516261	-2.3	0.9709	ALIGNED	3.53	3.42	3.64	149854	-1.4	0.9877	ALIGNED	3.52	3.45	3.63	253932	-1.7	0.9387	ALIGNED	3.49	3.42	3.64	366911	-0.9	0.9803	ALIGNED
sp|P02662|CASA1_BOVIN	VFGK	450.2711+	1	450.271	VFGK	4.74	4.65	4.85	17809780	-2.5	0.9802	TRUE	4.75	4.68	4.88	3840447	-2.3	0.9736	TRUE	4.77	4.68	4.86	10947119	-2.1	0.9783	TRUE	4.74	4.66	4.86	12326883	-1.7	0.9842	TRUE	4.83	4.72	5.01	8428444	0	0.9806	TRUE	4.83	4.7	4.97	9670896	-1.4	0.9806	TRUE	4.84	4.7
sp|P02662|CASA1_BOVIN	VFGKEKVN	460.7636++	2	460.764	VFGKEKVN	5.79	5.72	5.97	731935	-1.3	0.962	ALIGNED	5.77	5.61	5.9	701452	-2.8	0.9389	ALIGNED	5.79	5.71	5.89	294292	-3.6	0.9824	ALIGNED	5.75	5.68	5.87	509308	-3.2	0.9592	ALIGNED	5.82	5.75	5.99	968406	-0.6	0.9892	TRUE	5.82	5.73	6.01	1411627	-2.7	0.9594	TRUE	5.82	5.75
sp|P02662|CASA1_BOVIN	VFGKEKVN	307.5115+++	3	307.512	VFGKEKVN	5.79	5.72	5.97	859847	-1.9	0.966	ALIGNED	5.77	5.61	5.9	678442	-2.6	0.9805	ALIGNED	5.79	5.71	5.89	310541	-2.2	0.9807	ALIGNED	5.75	5.68	5.87	502608	-2.6	0.961	ALIGNED	5.82	5.75	5.99	1327701	-0.7	0.9951	TRUE	5.82	5.73	6.01	1663235	-2.3	0.9732	TRUE	5.82	5.75
sp|P02662|CASA1_BOVIN	KEKV	503.3188+	1	503.319	KEKV															0.54	0.52	0.66	2833759	-3.6	0.9759	ALIGNED	0.54	0.51	0.68	3501866	-3.6	0.9737	ALIGNED	0.57	0.53	0.7	1638119	1.1	0.9656	ALIGNED	0.61	0.53	0.7	2115275	-2.2	0.9614	TRUE
sp|P02662|CASA1_BOVIN	NELSKDIG	478.2102++	2	478.21	NELS[+80]KDIG	9.56	9.48	9.67	1582267	-1.3	0.9923	TRUE	9.55	9.48	9.66	858532	-0.3	0.9991	ALIGNED	9.57	9.48	9.66	3249319	-0.4	0.9916	TRUE	9.56	9.47	9.65	5414593	-2.1	0.9668	ALIGNED	9.63	9.56	9.77	1765551	3.1	0.9943	TRUE	9.63	9.54	9.76	2609394	2.4	0.9919	ALIGNED	9.63	9.55
sp|P02662|CASA1_BOVIN	ELSKDIGSESTE	767.7536++	2	767.754	ELS[+80]KDIGS[+80]ES[+80]TE	7.8	7.71	7.89	957478	-1.3	0.9871	ALIGNED	7.79	7.69	7.89	739064	-3.1	0.9913	ALIGNED	7.81	7.73	7.9	1733710	-0.5	0.9897	ALIGNED	7.79	7.7	7.92	3446982	0.9	0.9986	TRUE								8.07	7.94	8.28	2760714	-0.1	0.9819	ALIGNED
sp|P02662|CASA1_BOVIN	SKDIGSESTEDQ	728.2498++	2	728.25	SKDIGS[+80]ES[+80]TEDQ	5.32	5.25	5.4	1294724	-1.9	0.9917	ALIGNED	5.32	5.25	5.41	553682	-0.4	0.9891	ALIGNED	5.33	5.26	5.41	3155834	-0.7	0.9915	ALIGNED	5.31	5.25	5.4	9068501	-0.2	0.9962	ALIGNED	5.39	5.34	5.5	613750	0.9	0.9761	ALIGNED	5.4	5.32	5.49	1791592	-0.1	0.9927	ALIGNED	5.4	5.35
sp|P02662|CASA1_BOVIN	SKDIGSESTE	606.7071++	2	606.707	SKDIGS[+80]ES[+80]TE	4.63	4.57	4.72	811552	-0.7	0.9852	ALIGNED	4.65	4.57	4.74	549531	-0.3	0.9971	ALIGNED	4.66	4.57	4.75	1919640	-0.3	0.9906	TRUE	4.64	4.55	4.76	3811484	-0.2	0.996	ALIGNED	4.73	4.64	4.87	877503	0.3	0.9816	ALIGNED	4.73	4.64	4.81	1542648	-0.5	0.9899	TRUE	4.73	4.64
sp|P02662|CASA1_BOVIN	SKDIGSESTEDQAMEDIKQM	801.3107+++	3	801.311	SKDIGS[+80]ES[+80]TEDQAMEDIKQM	16.86	16.79	16.97	713508	2.8	0.9922	ALIGNED															16.85	16.76	16.96	1824092	1.5	0.9928	TRUE
sp|P02662|CASA1_BOVIN	SKDIGSESTEDQAM	829.2886++	2	829.289	SKDIGS[+80]ES[+80]TEDQAM	9.23	9.14	9.31	5095476	-2.1	0.9909	TRUE	9.24	9.15	9.33	747409	-1.5	0.9752	ALIGNED	9.24	9.14	9.33	7571984	-2.3	0.9832	TRUE	8.73	8.62	8.84	17618320	-0.5	0.9915	TRUE	9.3	9.21	9.39	2240904	1.1	0.9899	ALIGNED	9.31	9.22	9.4	4917305	-0.8	0.9935	TRUE	9.31	9.21
sp|P02662|CASA1_BOVIN	SKDIGSESTEDQAME	893.8099++	2	893.81	SKDIGS[+80]ES[+80]TEDQAME	8.69	8.62	8.78	1534574	-0.8	0.9869	ALIGNED	8.7	8.63	8.77	322309	0.6	0.9854	ALIGNED	9.15	9.06	9.24	1437483	0.1	0.9891	ALIGNED	8.69	8.6	8.8	5101585	0.2	0.9916	TRUE	8.76	8.69	8.85	733931	2.6	0.9864	ALIGNED	9.23	9.15	9.32	758803	1.7	0.9952	ALIGNED	8.77	8.7
sp|P02662|CASA1_BOVIN	SKDIGSESTEDQAMEDIK	714.9444+++	3	714.944	SKDIGS[+80]ES[+80]TEDQAMEDIK	12.7	12.63	12.79	800841	1.9	0.9694	ALIGNED								12.7	12.61	12.81	442939	1.6	0.9774	ALIGNED	12.69	12.62	12.82	2675114	1.8	0.9882	TRUE	12.76	12.7	12.85	80842	2	0.9985	ALIGNED
sp|P02662|CASA1_BOVIN	SKDIGSE	408.1628++	2	408.163	SKDIGS[+80]E	3.96	3.89	4.05	256837	-0.2	0.9788	ALIGNED	3.97	3.74	4.08	545430	-0.1	0.9805	ALIGNED	3.98	3.92	4.09	1258952	-1.7	0.9904	ALIGNED	3.97	3.83	4.08	2244561	-0.9	0.9779	TRUE	4.06	3.92	4.15	668263	1.3	0.9541	ALIGNED	4.06	3.92	4.15	2548332	-1.8	0.9803	TRUE	4.06	3.99
sp|P02662|CASA1_BOVIN	KDIGSESTEDQAM	785.7726++	2	785.773	KDIGS[+80]ES[+80]TEDQAM	8.86	8.78	8.96	26534236	-1.4	0.9918	TRUE	8.87	8.78	8.99	1978212	0.2	0.9885	TRUE	8.87	8.8	8.96	20837294	-0.2	0.9928	TRUE	8.86	8.77	8.97	50887840	0.5	0.9926	TRUE	8.93	8.84	9.04	9526261	2.4	0.9926	TRUE	8.94	8.85	9.07	7517033	1.2	0.9959	TRUE	8.94	8.87
sp|P02662|CASA1_BOVIN	KDIGSE	364.6468++	2	364.647	KDIGS[+80]E								3.54	3.41	3.63	377172	-1.4	0.9689	ALIGNED	3.54	3.42	3.63	968649	-1.8	0.9789	ALIGNED	3.53	3.44	3.62	1085353	-1	0.9854	ALIGNED	3.61	3.5	3.7	815435	-0.9	0.9829	ALIGNED	3.61	3.52	3.7	1066162	-3.3	0.9657	ALIGNED	3.59	3.51
sp|P02662|CASA1_BOVIN	KDIGSESTEDQAME	850.2939++	2	850.294	KDIGS[+80]ES[+80]TEDQAME	8.79	8.7	8.9	8774474	-2.3	0.9918	TRUE	8.81	8.7	8.88	827488	-1	0.984	ALIGNED	8.8	8.73	8.91	6037483	-1.1	0.9964	TRUE	8.79	8.72	8.9	15842406	0.7	0.996	TRUE	8.86	8.79	8.99	4201256	0.7	0.9789	ALIGNED	8.88	8.79	8.99	3793109	-1.6	0.9483	ALIGNED	8.89	8.8
sp|P02662|CASA1_BOVIN	KDIGSESTEDQ	684.7338++	2	684.734	KDIGS[+80]ES[+80]TEDQ	4.92	4.85	4.99	3826828	-2.7	0.9938	TRUE	4.92	4.86	5.01	1317090	-1.9	0.9862	TRUE	4.93	4.87	5.02	5838763	-3	0.9937	TRUE	4.93	4.85	5.03	12095832	-2.5	0.9944	TRUE	5	4.93	5.11	2004122	-0.6	0.9842	ALIGNED	5	4.94	5.09	2030799	-2.1	0.9975	ALIGNED	5.01	4.94
sp|P02662|CASA1_BOVIN	KDIGSESTEDQAMED	907.8074++	2	907.807	KDIGS[+80]ES[+80]TEDQAMED	8.96	8.89	9.05	5690620	-2	0.9963	ALIGNED	8.96	8.88	9.03	302475	0.1	0.9843	ALIGNED	8.95	8.87	9.05	4473409	-0.9	0.9935	TRUE	8.95	8.86	9.06	12866040	0.5	0.9956	TRUE	9.02	8.95	9.15	7369293	1.8	0.9958	TRUE	9.03	8.96	9.14	6154851	0.7	0.9917	TRUE	9.03	8.96
sp|P02662|CASA1_BOVIN	KDIGSESTEDQA	720.2524++	2	720.252	KDIGS[+80]ES[+80]TEDQA	6.17	6.04	6.24	266881	-0.4	0.9917	ALIGNED	6.16	6.1	6.23	85883	0.7	0.9818	ALIGNED	6.17	6.1	6.24	395671	0	0.9968	ALIGNED	6.16	6.09	6.24	1099793	0.5	0.9852	ALIGNED	6.24	6.16	6.29	174030	1.8	0.9821	ALIGNED
sp|P02662|CASA1_BOVIN	KDIGSESTE	563.1911++	2	563.191	KDIGS[+80]ES[+80]TE	4.66	4.59	4.75	4208707	-0.6	0.9951	TRUE	4.68	4.61	4.77	2046363	-0.2	0.9896	ALIGNED	4.68	4.6	4.77	8705544	-0.2	0.9946	TRUE	4.67	4.59	4.76	13665474	-0.1	0.9973	TRUE	4.76	4.67	4.87	4743324	0.6	0.9976	TRUE	4.75	4.69	4.83	6026816	-0.3	0.9942	TRUE	4.75	4.69
sp|P02662|CASA1_BOVIN	KDIGSESTEDQAMEDIK	685.9337+++	3	685.934	KDIGS[+80]ES[+80]TEDQAMEDIK	12.81	12.73	12.92	1797472	1.8	0.9994	TRUE								12.8	12.73	12.91	491116	1.6	0.9868	ALIGNED	12.81	12.71	12.93	3375077	2.5	0.9967	TRUE	12.87	12.73	12.94	114187	2.3	0.9947	ALIGNED	12.85	12.81	12.94	25109	1.1	0.9639	ALIGNED	12.85	12.8
sp|P02662|CASA1_BOVIN	KDIG	432.2453+	1	432.245	KDIG	1.48	1.36	1.49	140362	-3.6	0.8101	ALIGNED	1.51	1.38	1.57	178162	-2.7	0.8844	ALIGNED	1.51	1.34	1.61	391197	-1.8	0.945	ALIGNED	1.49	1.29	1.58	707214	-2.7	0.9365	ALIGNED	1.56	1.49	1.65	98953	0.7	0.9424	ALIGNED	1.58	1.42	1.69	222236	-1.6	0.8819	ALIGNED	1.54	1.4
sp|P02662|CASA1_BOVIN	DIGSESTEDQAM	721.7251++	2	721.725	DIGS[+80]ES[+80]TEDQAM	9.04	8.99	9.15	12348398	-0.7	0.9924	TRUE	9.04	8.99	9.15	1211977	0.4	0.9853	TRUE	8.94	8.85	9	5466318	-1	0.9874	TRUE	9.05	8.87	9.25	25370642	1.4	0.9948	TRUE
sp|P02662|CASA1_BOVIN	DIGSESTEDQAMEDIK	964.3494++	2	964.349	DIGS[+80]ES[+80]TEDQAMEDIK	13.61	13.5	13.72	1486481	2.1	0.9879	TRUE															13.61	13.5	13.7	1887533	2.8	0.9896	ALIGNED	13.69	13.64	13.76	113525	3	0.9349	ALIGNED
sp|P02662|CASA1_BOVIN	DIGSE	600.1913+	1	600.191	DIGS[+80]E	4.01	3.87	4.08	660948	-0.7	0.9712	ALIGNED	4.05	3.9	4.14	972580	-0.5	0.9855	ALIGNED	4.05	3.91	4.14	1838916	-1.4	0.982	ALIGNED	4.05	3.9	4.15	1929643	-0.8	0.9774	ALIGNED	4.13	3.97	4.28	2906223	-0.2	0.9817	ALIGNED	4.13	3.99	4.26	6124640	-2	0.9842	TRUE
sp|P02662|CASA1_BOVIN	IGSESTEDQ	563.1729++	2	563.173	IGS[+80]ES[+80]TEDQ	4.23	4.16	4.34	1036724	-0.4	0.9918	ALIGNED	4.26	4.08	4.33	514970	-0.3	0.9812	TRUE	4.25	4.2	4.38	1510983	-0.8	0.9955	TRUE	4.25	4.19	4.37	2322769	0.1	0.9929	TRUE	4.38	4.27	4.45	859070	0.6	0.9786	ALIGNED	4.36	4.26	4.52	1599341	-1.4	0.972	ALIGNED	4.38	4.31
sp|P02662|CASA1_BOVIN	IGSE	485.1643+	1	485.164	IGS[+80]E	3.14	3.03	3.19	113321	-3.6	0.8627	ALIGNED															3.18	3.18	3.34	89980	-3	0.8004	ALIGNED								3.39	3.34	3.45	64370	-2.6	0.9553	ALIGNED
sp|P02662|CASA1_BOVIN	IGSESTEDQAM	664.2117++	2	664.212	IGS[+80]ES[+80]TEDQAM	8.43	8.34	8.53	10443618	-0.7	0.9909	TRUE	8.42	8.35	8.53	1574093	-0.6	0.9834	ALIGNED	8.42	8.35	8.59	8030403	-0.2	0.9959	TRUE	8.44	8.35	8.58	13895200	-0.2	0.9921	TRUE	8.55	8.46	8.69	4952204	1	0.983	TRUE	8.53	8.46	8.68	6806028	0.3	0.9856	TRUE	8.57	8.46
sp|P02662|CASA1_BOVIN	IGSESTEDQAME	728.7330++	2	728.733	IGS[+80]ES[+80]TEDQAME	8.39	8.34	8.5	4497231	-0.5	0.9923	TRUE	8.4	8.35	8.53	750329	-1.3	0.9856	ALIGNED	8.41	8.35	8.54	3170041	0.1	0.9944	ALIGNED	8.4	8.35	8.51	5683157	0	0.9945	ALIGNED	8.55	8.38	8.67	2293399	0.2	0.9652	ALIGNED	8.53	8.41	8.68	2964048	-0.6	0.9609	ALIGNED	8.58	8.45
sp|P02662|CASA1_BOVIN	IGSESTEDQAMED	786.2464++	2	786.246	IGS[+80]ES[+80]TEDQAMED	8.59	8.5	8.75	1813119	-1.9	0.9736	ALIGNED								8.59	8.51	8.7	1278206	-2	0.9718	ALIGNED	8.57	8.42	8.7	2741128	-1.4	0.9952	ALIGNED	8.83	8.71	8.92	2153462	0.1	0.9946	ALIGNED	8.8	8.71	8.92	2960498	-0.9	0.9901	ALIGNED	8.86	8.74
sp|P02662|CASA1_BOVIN	GSESTEDQAMED	729.7044++	2	729.704	GS[+80]EST[+80]EDQAMED	6.17	6.09	6.29	3318579	-0.3	0.9913	ALIGNED	6.17	6.12	6.26	76428	0.7	0.9906	ALIGNED	6.16	6.11	6.31	2406973	-0.4	0.9864	ALIGNED	6.16	6.09	6.29	5475300	-0.2	0.9961	ALIGNED	6.34	6.23	6.56	2196376	0.3	0.9864	ALIGNED	6.32	6.23	6.48	1192643	-1.3	0.9861	ALIGNED	6.38	6.29
sp|P02662|CASA1_BOVIN	GSESTEDQAME	672.1909++	2	672.191	GS[+80]ES[+80]TEDQAME	5.79	5.74	5.9	6484425	-1.7	0.9945	TRUE	5.82	5.74	5.89	303506	-1.3	0.9841	ALIGNED	5.81	5.75	5.92	5177703	-1.7	0.9886	TRUE	5.8	5.74	5.91	9525604	-1.7	0.9918	TRUE	5.94	5.87	6.11	1692146	0.6	0.9877	ALIGNED	5.92	5.85	6.06	1345805	-0.4	0.975	ALIGNED	5.96	5.87
sp|P02662|CASA1_BOVIN	GSESTEDQ	1012.2544+	1	1012.25	GS[+80]ES[+80]TEDQ	1.09	1.05	1.17	8507878	-5	0.9927	ALIGNED	1.12	1.08	1.17	1390667	-4.4	0.986	ALIGNED															1.16	1.12	1.23	2282302	0.5	0.9935	ALIGNED	1.19	1.14	1.23	2571014	-2.5	0.9945	ALIGNED	1.17	1.13
sp|P02662|CASA1_BOVIN	GSESTED	884.1958+	1	884.196	GS[+80]ES[+80]TED																													1.07	1.01	1.21	608304	-0.5	0.9597	ALIGNED
sp|P02662|CASA1_BOVIN	GSESTEDQAM	1214.3320+	1	1214.33	GS[+80]ES[+80]TEDQAM	5.54	5.47	5.63	4061808	-1.3	0.9898	TRUE	5.55	5.48	5.64	198294	0.4	0.9656	TRUE	5.56	5.49	5.66	4306775	-0.5	0.9935	TRUE															5.67	5.6	5.76	1328974	-0.4	0.9851	TRUE	5.7	5.55
sp|P02662|CASA1_BOVIN	GSESTEDQAM	607.6696++	2	607.67	GS[+80]ES[+80]TEDQAM	5.54	5.47	5.63	16690518	-2	0.9942	TRUE	5.55	5.48	5.64	766680	-0.6	0.9811	TRUE	5.56	5.49	5.66	15824478	-1.3	0.9942	TRUE	5.55	5.24	5.64	29440690	-1.1	0.9967	TRUE	5.68	5.5	5.86	6160777	0.1	0.994	TRUE	5.67	5.6	5.76	4561934	-1.2	0.9956	TRUE	5.7	5.55
sp|P02662|CASA1_BOVIN	GSESTE	769.1689+	1	769.169	GS[+80]ES[+80]TE	0.89	0.83	0.95	6021093	-4.5	0.9928	TRUE	1.14	1.07	1.18	515365	-3.4	0.9402	ALIGNED	0.98	0.94	1.04	11437333	-4.8	0.9943	TRUE	0.94	0.89	1.04	14373867	-4.5	0.9936	TRUE	0.91	0.86	1.02	3371555	-1.3	0.9898	ALIGNED	1	0.95	1.08	4568165	-4.4	0.9902	ALIGNED	0.97	0.91
sp|P02662|CASA1_BOVIN	SESTEDQAM	1173.3055+	1	1173.31	SES[+80]T[+80]EDQAM[+16]	2.48	2.37	2.59	3292634	-1.8	0.9817	ALIGNED	2.55	2.5	2.7	424385	-1.6	0.9843	ALIGNED	2.56	2.49	2.66	2188435	-1.7	0.9923	ALIGNED	2.55	2.48	2.66	2223590	-1.1	0.9881	ALIGNED	2.7	2.63	2.83	1113605	0.5	0.9922	ALIGNED	2.69	2.61	2.79	929785	-3.4	0.9935	ALIGNED	2.67	2.58
sp|P02662|CASA1_BOVIN	SESTEDQ	875.2666+	1	875.267	SES[+80]TEDQ	1.14	1.09	1.21	20423708	-4.8	0.9949	ALIGNED	1.18	1.13	1.25	15610370	-4.5	0.9791	ALIGNED	1.19	1.13	1.26	34396664	-4.3	0.9895	TRUE	1.18	1.12	1.25	49921136	-4.6	0.9909	TRUE	1.23	1.18	1.4	21404932	-0.9	0.9958	TRUE	1.25	1.19	1.33	41108176	-3.8	0.9967	TRUE	1.25	1.18
sp|P02662|CASA1_BOVIN	SESTEDQ	955.2329+	1	955.233	S[+80]ES[+80]TEDQ	1.11	1.07	1.18	29897338	-4.3	0.9945	TRUE	1.14	1.1	1.2	12518930	-4.2	0.9989	TRUE	1.16	1.11	1.21	35727356	-4.6	0.9942	ALIGNED	1.13	1.09	1.21	48137412	-4.4	0.9969	TRUE	1.19	1.13	1.28	19511976	-0.2	0.9959	TRUE	1.21	1.16	1.28	21840966	-3.2	0.9931	TRUE	1.2	1.15
sp|P02662|CASA1_BOVIN	SESTEDQA	473.6555++	2	473.656	S[+80]ESTEDQA	1.86	1.69	1.89	49337	-2.7	0.9286	ALIGNED	1.97	1.79	1.99	121818	-2.3	0.9703	ALIGNED	1.99	1.94	2.06	381867	-3.2	0.9698	ALIGNED								2.02	1.88	2.04	32344	1.7	0.9779	ALIGNED	2.06	1.98	2.15	354796	-2.1	0.9928	ALIGNED	2.01	1.88
sp|P02662|CASA1_BOVIN	SESTEDQAM	579.1589++	2	579.159	SES[+80]T[+80]EDQAM	5.25	5.16	5.35	2199461	-0.8	0.9801	TRUE	5.26	5.17	5.37	580741	-0.1	0.9859	TRUE	5.26	5.17	5.35	2265333	-1.4	0.9848	TRUE	5.25	5.16	5.35	3981887	-0.8	0.9925	TRUE	5.41	5.21	5.62	2402934	1.5	0.9887	ALIGNED	5.39	4.89	5.5	4091535	0.8	0.992	ALIGNED	5.42	4.91
sp|P02662|CASA1_BOVIN	SESTEDQAM	547.1732++	2	547.173	SES[+80]TEDQAM[+16]	2.75	2.66	2.87	1579867	-0.7	0.9918	ALIGNED	2.8	2.68	2.91	189699	0	0.8919	ALIGNED	2.82	2.71	2.89	1456549	-0.5	0.9967	TRUE	2.81	2.73	2.91	1802298	-1.2	0.9952	ALIGNED	2.86	2.81	2.95	865996	1	0.978	ALIGNED
sp|P02662|CASA1_BOVIN	SESTEDQAM	1077.3442+	1	1077.34	SEST[+80]EDQAM	4.99	4.92	5.08	2516204	-2.2	0.9864	ALIGNED	5.01	4.88	5.1	1379793	-1.5	0.9771	ALIGNED	5.01	4.94	5.09	8851325	-2.8	0.9895	ALIGNED	4.99	4.93	5.08	16572036	-2.9	0.9922	ALIGNED	5.09	4.98	5.18	3231778	0.4	0.9881	TRUE	5.08	5.02	5.17	10185708	-1.4	0.9892	TRUE	6.13	6.05
sp|P02662|CASA1_BOVIN	SESTEDQA	473.6555++	2	473.656	SES[+80]TEDQA	2.7	2.63	2.77	476683	-0.2	0.9906	ALIGNED	2.75	2.7	2.86	350408	-0.3	0.9913	ALIGNED	2.76	2.69	2.84	906122	-0.5	0.9842	ALIGNED	2.75	2.68	2.82	1510966	-1.3	0.9836	TRUE	2.82	2.77	2.91	656069	1.2	0.9882	ALIGNED	2.83	2.77	2.91	1055616	-2.7	0.9935	TRUE	2.08	2.08
sp|P02662|CASA1_BOVIN	SESTED	827.1744+	1	827.174	S[+80]ES[+80]TED																																											1.14	1.04
sp|P02662|CASA1_BOVIN	SESTED	747.2080+	1	747.208	SES[+80]TED								0.93	0.88	1	92827	-4	0.8218	ALIGNED	1.06	1.01	1.15	8847773	-4.3	0.9882	ALIGNED	0.93	0.89	0.98	245384	-3.2	0.842	ALIGNED								1.09	1.03	1.2	6288801	-3.2	0.9923	ALIGNED	1.09	1.02
sp|P02662|CASA1_BOVIN	SESTEDQAM	1157.3105+	1	1157.31	S[+80]ES[+80]TEDQAM	5.61	5.53	5.73	25632412	-2.5	0.9861	TRUE	5.64	5.55	5.73	5462847	-2	0.9848	TRUE	5.63	5.56	5.72	22038038	-2.3	0.9904	TRUE	5.62	5.54	5.72	38297684	-2.2	0.9853	TRUE	5.75	5.68	5.94	27550332	-0.6	0.9895	TRUE	5.76	5.68	5.89	27693708	-2.2	0.9915	TRUE	5.78	5.69
sp|P02662|CASA1_BOVIN	SESTEDQAM	579.1589++	2	579.159	S[+80]ES[+80]TEDQAM	5.61	5.53	5.73	71761520	-2.7	0.9947	TRUE	5.64	5.55	5.73	15190771	-2.3	0.9906	TRUE	5.63	5.56	5.72	59899120	-2.5	0.9934	TRUE	5.62	5.54	5.72	92389560	-2.4	0.9941	TRUE	5.75	5.68	5.94	73996144	-1.1	0.9946	TRUE	5.74	5.68	5.89	66203756	-2.8	0.9901	TRUE	5.78	5.69
sp|P02662|CASA1_BOVIN	SESTEDQAME	651.6777++	2	651.678	S[+80]ES[+80]TEDQAM[+16]E	3.55	3.47	3.66	1243514	-0.9	0.9858	ALIGNED	3.58	3.47	3.65	163212	-3	0.9589	ALIGNED	3.59	3.48	3.68	670085	-0.9	0.9718	ALIGNED	3.58	3.48	3.69	641582	-0.3	0.9727	ALIGNED	3.72	3.57	3.88	734966	-1	0.9714	ALIGNED	3.72	3.62	3.92	527667	-3.4	0.9791	ALIGNED	3.71	3.64
sp|P02662|CASA1_BOVIN	SESTEDQAMED	701.1937++	2	701.194	S[+80]ES[+80]TEDQAMED	6.19	6.12	6.3	11928124	-0.9	0.9938	TRUE	6.21	6.12	6.3	381675	0	0.9696	ALIGNED	6.21	6.14	6.32	6021168	-0.8	0.9925	ALIGNED	6.19	6.12	6.32	13613595	-0.8	0.9944	TRUE	6.38	6.29	6.6	15235296	0.2	0.9916	ALIGNED	6.37	6.28	6.57	10708584	-1	0.9923	TRUE	6.42	6.31
sp|P02662|CASA1_BOVIN	SESTE	712.1474+	1	712.147	S[+80]ES[+80]TE	0.93	0.88	1.01	18367928	-4.6	0.9893	ALIGNED	0.96	0.92	1.04	15912263	-4.4	0.997	ALIGNED	0.99	0.96	1.05	21600268	-4.6	0.9939	TRUE	0.76	0.71	0.85	5027550	-4.6	0.9764	TRUE	0.95	0.91	1.06	34102612	-1.5	0.9955	ALIGNED	1.02	0.98	1.09	30841452	-4.1	0.9954	ALIGNED	0.8	0.74
sp|P02662|CASA1_BOVIN	SESTEDQAM	539.1757++	2	539.176	S[+80]ESTEDQAM	4.99	4.92	5.08	3056211	-2.2	0.9825	ALIGNED	5.01	4.95	5.1	1267872	-1.9	0.9751	ALIGNED	5.01	4.94	5.09	7060330	-2.3	0.9831	ALIGNED	5.01	4.95	5.08	12948533	-2.1	0.9854	ALIGNED	5.09	4.98	5.18	2771287	-0.1	0.9887	ALIGNED	5.1	4.98	5.18	6650605	-1.6	0.9845	TRUE	5.11	5.03
sp|P02662|CASA1_BOVIN	SESTEDQAMEDIK	821.7832++	2	821.783	S[+80]ES[+80]TEDQAMEDIK	11.55	11.47	11.66	2102575	0.3	0.9839	TRUE	11.58	11.49	11.6	29988	2.9	0.8434	ALIGNED	11.57	11.45	11.74	262384	-0.6	0.8975	ALIGNED	9.74	9.55	9.83	2518504	1	0.9699	TRUE	9.82	9.73	9.89	206673	2.5	0.9788	ALIGNED	9.81	9.74	9.91	216875	3.2	0.9465	ALIGNED	9.83	9.76
sp|P02662|CASA1_BOVIN	SESTEDQAM	587.1564++	2	587.156	S[+80]ES[+80]TEDQAM[+16]	5.63	5.56	5.85	1430907	-3.7	0.9825	TRUE	5.65	5.56	5.81	347887	-2.5	0.9656	ALIGNED	2.56	2.47	2.66	174925	-2.3	0.9579	ALIGNED	2.55	2.46	2.66	186425	-2	0.9449	ALIGNED	2.72	2.63	2.83	506107	0.8	0.9666	ALIGNED	2.7	2.61	2.81	266545	-2.8	0.9537	ALIGNED	2.69	2.58
sp|P02662|CASA1_BOVIN	SESTEDQAM	1077.3442+	1	1077.34	SES[+80]TEDQAM	6.01	5.95	6.11	27441158	-1.7	0.9929	TRUE	6.01	5.94	6.1	5301907	-1	0.9879	TRUE	6.03	5.96	6.12	34019752	-1.5	0.9903	TRUE	6.01	5.94	6.1	59595692	-1.2	0.9925	TRUE	6.12	6.03	6.21	23917588	0.7	0.9941	TRUE	6.11	6.03	6.2	40042844	-0.5	0.9931	TRUE	6.13	6.05
sp|P02662|CASA1_BOVIN	SESTEDQAM	539.1757++	2	539.176	SES[+80]TEDQAM	6.02	5.95	6.11	29841104	-1.3	0.9942	TRUE	6.03	5.94	6.1	4838167	-0.6	0.9813	TRUE	6.03	5.96	6.12	27842188	-1	0.991	TRUE	6.03	5.94	6.1	47779620	-0.6	0.9962	TRUE	6.12	6.03	6.21	21443950	0.9	0.995	TRUE	6.11	6.03	6.2	27728394	-0.5	0.9947	TRUE	6.11	6.05
sp|P02662|CASA1_BOVIN	SESTEDQAME	603.6970++	2	603.697	SES[+80]TEDQAME	6.21	6.14	6.28	15883689	-0.6	0.9942	TRUE	6.2	6.13	6.31	2146592	0.3	0.9864	ALIGNED	6.21	6.14	6.31	13975656	-0.5	0.992	TRUE	6.19	6.13	6.29	24344268	-0.4	0.9945	TRUE	6.28	6.23	6.39	10086448	1.4	0.9927	TRUE	6.29	6.22	6.4	14536438	0	0.9907	TRUE	6.31	6.23
sp|P02662|CASA1_BOVIN	SESTEDQAME	1286.3531+	1	1286.35	S[+80]ES[+80]TEDQAME	5.84	5.77	5.95	6467725	-1	0.9921	TRUE	5.86	5.79	5.95	1267099	-1	0.9957	TRUE	5.85	5.78	5.96	4593799	-0.6	0.9892	TRUE	5.85	5.78	5.96	8134025	-0.1	0.9926	TRUE	5.99	5.92	6.15	5121978	1.7	0.9932	TRUE	5.97	5.91	6.11	5306235	0.7	0.9951	TRUE	6.01	5.92
sp|P02662|CASA1_BOVIN	SESTEDQAME	643.6802++	2	643.68	S[+80]ES[+80]TEDQAME	5.84	5.77	5.95	31887762	-1.7	0.9921	TRUE	5.86	5.79	5.95	5463284	-1.7	0.9935	TRUE	5.85	5.78	5.96	19632500	-1.4	0.9936	TRUE	5.85	5.78	5.96	32226178	-0.8	0.9937	TRUE	5.99	5.92	6.15	23456962	0.8	0.9968	TRUE	5.97	5.91	6.11	22020658	-0.1	0.9969	TRUE	6.01	5.92
sp|P02662|CASA1_BOVIN	SESTEDQA	513.6387++	2	513.639	S[+80]ES[+80]TEDQA																													2.03	1.86	2.17	37795	2.1	0.8109	ALIGNED	1.91	1.84	2.11	81182	-1.1	0.8974	ALIGNED	1.95	1.93
sp|P02662|CASA1_BOVIN	SESTEDQAMED	661.2105++	2	661.211	SES[+80]TEDQAMED	6.48	6.41	6.59	4249143	-2.5	0.9868	ALIGNED								6.5	6.43	6.59	2171723	-3.1	0.9873	ALIGNED	6.49	6.41	6.58	5020732	-2.3	0.9798	TRUE	6.56	6.5	6.72	3549626	-1.2	0.9913	TRUE	6.57	6.5	6.64	2101726	-2.4	0.9964	ALIGNED	6.57	6.51
sp|P02662|CASA1_BOVIN	ESTEDQAM	495.6597++	2	495.66	ES[+80]TEDQAM	5.67	5.61	5.78	4266337	-2.2	0.9778	ALIGNED	5.7	5.61	5.77	486182	-1.7	0.9552	ALIGNED	5.69	5.62	5.78	2680444	-2.4	0.9757	ALIGNED	5.69	5.6	5.78	3686649	-1.9	0.9765	ALIGNED	5.77	5.7	5.88	5760704	-0.5	0.9753	TRUE	5.78	5.71	5.89	6290943	-1.7	0.9747	TRUE	5.78	5.71
sp|P02662|CASA1_BOVIN	STEDQ	659.1920+	1	659.192	S[+80]TEDQ	0.75	0.71	0.82	3242880	-3.6	0.9767	ALIGNED	0.76	0.71	0.82	3551424	-4.2	0.9771	ALIGNED	0.76	0.71	0.83	5804202	-4.1	0.9599	ALIGNED	0.75	0.71	0.82	5295566	-3.8	0.9578	TRUE	0.77	0.73	0.86	6362816	-1.5	0.9858	ALIGNED	0.78	0.74	0.87	11271305	-3.7	0.9892	TRUE	0.78	0.74
sp|P02662|CASA1_BOVIN	STEDQAM	431.1384++	2	431.138	S[+80]TEDQAM	5.14	5.05	5.25	2448983	-1.4	0.9693	TRUE	5.15	5.08	5.25	431940	-0.7	0.9949	ALIGNED	5.17	5.08	5.26	2213471	-0.9	0.9754	TRUE	5.15	5.07	5.23	3179266	-0.8	0.9832	ALIGNED	5.24	5.17	5.37	3215598	0.7	0.995	TRUE	5.23	5.16	5.33	3096534	-0.4	0.9781	ALIGNED	5.24	5.17
sp|P02662|CASA1_BOVIN	TEDQAM	694.2712+	1	694.271	TEDQAM	4.52	4.43	4.61	1248492	-2	0.9564	TRUE	3.97	3.9	4.06	2359701	-1.5	0.9609	ALIGNED	3.98	3.9	4.07	23591598	-2	0.9746	TRUE	4.52	4.46	4.63	1371892	-1.6	0.9588	TRUE	4.06	3.99	4.15	10505079	0.1	0.9713	ALIGNED	4.19	4.14	4.3	2256476	-2.6	0.947	ALIGNED	4.05	3.99
sp|P02662|CASA1_BOVIN	TEDQAM	347.6393++	2	347.639	TEDQAM	4.52	4.43	4.61	628531	-3.7	0.9096	TRUE	3.97	3.9	4.06	678986	-0.8	0.9346	ALIGNED	3.98	3.9	4.07	5469998	-1.8	0.9361	TRUE	4.52	4.46	4.63	663278	-2.1	0.9337	TRUE	4.06	3.99	4.15	1698781	-0.1	0.9487	ALIGNED	4.19	4.14	4.3	420043	-3.2	0.9258	ALIGNED	4.05	3.99
sp|P02662|CASA1_BOVIN	TEDQA	563.2307+	1	563.231	TEDQA																						0.94	0.83	1	5505887	-3.9	0.9782	ALIGNED								0.98	0.94	1.07	2083120	-3.4	0.9701	ALIGNED	1	0.95
sp|P02662|CASA1_BOVIN	EDIK	504.2664+	1	504.266	EDIK								2.38	2.34	2.45	329761	-3.9	0.9236	ALIGNED	2.35	2.31	2.44	1597697	-3.6	0.9689	TRUE	2.34	2.3	2.39	2328094	-3.4	0.9879	TRUE	2.44	2.38	2.53	242839	-0.5	0.9194	ALIGNED								2.41	2.35
sp|P02662|CASA1_BOVIN	DIKQME	382.1864++	2	382.186	DIKQME	6.79	6.71	6.88	5343126	-0.4	0.9625	ALIGNED	6.78	6.67	6.87	2569365	-1.4	0.957	ALIGNED	6.95	6.87	7.06	3129528	-2.5	0.9535	ALIGNED	6.94	6.88	7.06	5026653	-2.8	0.9564	ALIGNED	7.03	6.96	7.15	2043130	2	0.9565	ALIGNED	7.01	6.96	7.16	2656222	1.4	0.9495	ALIGNED	7.03	6.96
sp|P02662|CASA1_BOVIN	AESISSSEEIVPN	841.2578++	2	841.258	AES[+80]IS[+80]S[+80]S[+80]EEIVPN	9.94	9.41	11.06	31981952	-0.4	0.9976	TRUE	10.8	10.65	11.21	1229231	0	0.8963	TRUE	10.1	9.43	11.18	31857564	-0.7	0.9967	TRUE
sp|P02662|CASA1_BOVIN	AESISSSEEIVPNSVEQK	751.6065+++	3	751.607	AES[+80]IS[+80]S[+80]S[+80]EEIVPNSVEQK															11.7	11.59	11.92	1562154	0.7	0.9915	ALIGNED
sp|P02662|CASA1_BOVIN	ESISSSE	489.6107++	2	489.611	ES[+80]IS[+80]SS[+80]E																						8.48	8.3	8.52	113034	0.5	0.8925	ALIGNED	8.58	8.27	8.82	3277984	0.7	0.9637	ALIGNED	8.66	8.26	8.82	3593288	0.3	0.9349	ALIGNED	8.4	8.29
sp|P02662|CASA1_BOVIN	ESISSSE	489.6107++	2	489.611	ES[+80]IS[+80]S[+80]SE								8.64	8.56	8.71	23862	-0.1	0.8016	ALIGNED								8.59	8.55	8.68	57853	1.6	0.8211	ALIGNED	8.59	8.47	8.79	2013535	-0.2	0.9839	ALIGNED	8.69	8.69	9.14	2064750	0.4	0.9775	ALIGNED	8.7	8.7
sp|P02662|CASA1_BOVIN	SISSSEEIVPN	1401.4624+	1	1401.46	SIS[+80]S[+80]S[+80]EEIVPN	10.14	10.04	10.35	12441577	-0.9	0.9948	TRUE	10.19	10.03	10.38	25400816	-1.8	0.9958	TRUE	10.15	10.04	10.36	22157032	-1.5	0.9936	TRUE	10.25	10.07	10.68	87963088	-0.7	0.9975	TRUE	19.92	16.34	20.03	2635473	0.5	0.8869	ALIGNED	19.62	16.78	20.02	19660440	0.9	0.9929	TRUE	18.89	18.71
sp|P02662|CASA1_BOVIN	SISSSEEIVPN	701.2348++	2	701.235	SIS[+80]S[+80]S[+80]EEIVPN	10.14	10.04	10.35	80745840	-1.9	0.996	TRUE	10.16	10.03	10.38	128674128	-2.3	0.9956	TRUE	10.15	10.04	10.36	132421512	-2.5	0.9966	TRUE	10.3	10.07	10.68	203482880	-1.3	0.996	TRUE	19.99	16.34	20.03	16041929	0	0.9901	ALIGNED	19.84	16.78	20.02	97577184	-0.1	0.9966	TRUE	18.86	18.71
sp|P02662|CASA1_BOVIN	SISSSEEIVPNSVEQK	1026.8663++	2	1026.87	SIS[+80]S[+80]S[+80]EEIVPNS[+80]VEQK	10.69	10.52	10.86	18391700	1.4	0.9906	TRUE	10.72	10.56	10.92	4841546	0.1	0.996	TRUE	10.7	10.5	10.92	15680426	0.6	0.9903	TRUE	10.8	10.6	11.24	64474300	0.8	0.9758	TRUE								11.11	10.58	11.25	1088889	2.3	0.9736	ALIGNED	10.86	10.68
sp|P02662|CASA1_BOVIN	SISSSEEIVPNSVEQK	684.9133+++	3	684.913	SIS[+80]S[+80]S[+80]EEIVPNS[+80]VEQK	10.69	10.52	10.86	21629396	1.1	0.9946	TRUE	10.7	10.56	10.92	5583496	0.1	0.9933	TRUE	10.7	10.5	10.92	17540702	0.1	0.9952	TRUE	10.8	10.6	11.24	71619664	0.3	0.9739	TRUE								11.14	10.58	11.25	1163045	-1.8	0.9222	ALIGNED	10.93	10.68
sp|P02662|CASA1_BOVIN	SISSSEEIVPN	1481.4287+	1	1481.43	S[+80]IS[+80]S[+80]S[+80]EEIVPN	9.47	9.07	10.39	17496694	0	0.9966	TRUE	9.77	9.39	10.15	13095748	-0.1	0.9752	TRUE	9.53	9.27	10.09	12405913	0.5	0.9933	TRUE	12.02	10.73	12.03	3252076	0.1	0.9776	TRUE
sp|P02662|CASA1_BOVIN	SISSSEEIVPN	741.2180++	2	741.218	S[+80]IS[+80]S[+80]S[+80]EEIVPN	9.42	9.07	10.39	175792608	-0.8	0.996	TRUE															11.92	10.73	12.03	21990470	0	0.9872	TRUE	10.6	10.6	10.76	7805	-1.3	0.8408	ALIGNED
sp|P02662|CASA1_BOVIN	SISSSEEIVPNSVEQK	711.5687+++	3	711.569	S[+80]IS[+80]S[+80]S[+80]EEIVPNS[+80]VEQK								13.82	13.82	14.26	122986	-0.1	0.9739	ALIGNED	13.51	13.47	14.65	591076	-0.3	0.9299	ALIGNED	14.23	13.56	14.43	1555529	2	0.8884	TRUE
sp|P02662|CASA1_BOVIN	SISSSEEIVPN	661.2517++	2	661.252	SIS[+80]S[+80]SEEIVPN	11.01	10.9	11.06	353583	-2.6	0.9217	ALIGNED	11.81	11.7	11.9	901943	0	0.9738	ALIGNED								11.81	11.7	11.92	2051504	0.7	0.9853	ALIGNED	11.92	11.79	12.08	739687	2.2	0.9789	ALIGNED	11.13	11.02	11.26	1899161	-0.8	0.9997	TRUE	11.95	11.85
sp|P02662|CASA1_BOVIN	SISSSEEIVPNSVEQK	658.2578+++	3	658.258	SIS[+80]S[+80]S[+80]EEIVPNSVEQK	12.19	12.11	12.31	941411	2.8	0.9884	ALIGNED	12.19	12.12	12.26	45210	2.2	0.8805	ALIGNED								12.19	12.1	12.33	2969700	2.9	0.9947	TRUE	12.31	12.19	12.44	260005	2.9	0.9244	ALIGNED	12.3	12.21	12.44	245734	2.7	0.8954	ALIGNED
sp|P02662|CASA1_BOVIN	ISSSEEIVPN	1314.4303+	1	1314.43	IS[+80]S[+80]S[+80]EEIVPN	9.32	9.21	9.52	103033128	-2.2	0.994	TRUE	9.37	9.24	9.64	60161848	-2.7	0.9941	TRUE	9.33	9.22	9.54	111704904	-2.8	0.9967	TRUE	9.4	9.26	9.96	182680192	-0.9	0.9945	TRUE	18.77	16.34	19.31	28376878	2.3	0.9958	TRUE	17.13	14.08	20.02	118957968	1.7	0.9954	TRUE	17.74	15.15
sp|P02662|CASA1_BOVIN	ISSSEEIVPN	657.7188++	2	657.719	IS[+80]S[+80]S[+80]EEIVPN	9.32	9.21	9.52	544207552	-2.6	0.9968	TRUE	9.35	9.24	9.64	307002752	-3.2	0.9941	TRUE	9.33	9.22	9.54	538070976	-3	0.9955	TRUE	9.4	9.26	9.96	821555456	-1.1	0.9958	TRUE	18.99	16.34	19.31	112204504	1.2	0.9969	TRUE	17.14	14.08	20.02	468522784	0.6	0.9975	TRUE	17.63	15.15
sp|P02662|CASA1_BOVIN	ISSSEEIVPNSVEQK	983.3503++	2	983.35	IS[+80]S[+80]S[+80]EEIVPNS[+80]VEQK	10.12	9.97	10.33	161808880	-1.7	0.9953	TRUE	10.14	9.97	10.35	10548769	-2.3	0.9956	ALIGNED	10.13	9.97	10.35	80275832	-2.1	0.9945	TRUE	10.23	10.04	10.62	285343808	-1.5	0.9844	TRUE								10.36	10.09	10.5	1713018	0.7	0.9843	ALIGNED	10.29	10.18
sp|P02662|CASA1_BOVIN	ISSSEEIVPNSVEQK	655.9026+++	3	655.903	IS[+80]S[+80]S[+80]EEIVPNS[+80]VEQK	10.12	9.97	10.33	137651856	-1.5	0.9958	TRUE	10.14	9.97	10.35	9264795	-2.1	0.9922	ALIGNED	10.13	9.97	10.35	71260696	-2.1	0.9935	TRUE	10.19	10.04	10.62	138145920	-1.2	0.9614	TRUE								10.29	10.09	10.5	991487	1	0.9882	ALIGNED	10.29	10.18
sp|P02662|CASA1_BOVIN	ISSSEEIVPN	617.7356++	2	617.736	ISS[+80]S[+80]EEIVPN	10.45	10.24	10.59	4893029	-0.6	0.9899	ALIGNED	10.45	10.27	10.58	5846614	-2	0.9897	ALIGNED	10.46	10.28	10.59	5621827	-1.5	0.9943	ALIGNED	10.46	10.27	10.57	10496969	-0.9	0.9932	ALIGNED	10.57	10.39	10.72	5093608	0.3	0.9985	ALIGNED	10.56	10.4	10.71	9891517	-1	0.9956	ALIGNED	10.58	10.42
sp|P02662|CASA1_BOVIN	ISSSEEIVPNSVEQK	943.3671++	2	943.367	IS[+80]S[+80]S[+80]EEIVPNSVEQK	11.68	11.6	11.82	6494068	-1.7	0.9931	TRUE	11.68	11.63	11.76	93578	-2.2	0.9128	ALIGNED	11.69	11.62	11.84	1466304	0.9	0.9885	ALIGNED	11.69	11.6	11.89	6636513	1.4	0.9928	TRUE	11.81	11.74	12.14	1154553	1.9	0.991	ALIGNED	11.81	11.68	12.06	493472	0.4	0.9769	ALIGNED
sp|P02662|CASA1_BOVIN	ISSSEEIVPNSVEQK	629.2472+++	3	629.247	IS[+80]S[+80]S[+80]EEIVPNSVEQK	11.69	11.6	11.82	8003616	-1.3	0.997	TRUE	11.7	11.63	11.76	122675	-2.2	0.9853	ALIGNED	11.69	11.62	11.84	1941449	0.8	0.9966	ALIGNED	11.69	11.6	11.89	7699086	1.2	0.9961	TRUE	11.81	11.74	12.14	1251543	2	0.9919	ALIGNED	11.81	11.68	12.06	515754	0.2	0.9694	ALIGNED	11.78	11.73
sp|P02662|CASA1_BOVIN	SSSEEIVPN	601.1768++	2	601.177	S[+80]S[+80]S[+80]EEIVPN	7.78	7.67	8.07	1351240	-0.7	0.9898	TRUE	7.81	7.66	8.1	1276671	-1.8	0.9777	TRUE	7.79	7.68	7.96	999409	-0.5	0.9794	TRUE	7.89	7.72	8.25	1464989	-0.3	0.9647	ALIGNED
sp|P02662|CASA1_BOVIN	SSSEEIVPN	561.1936++	2	561.194	SS[+80]S[+80]EEIVPN	8.7	8.62	8.86	3402545	-0.9	0.9771	ALIGNED	8.7	8.46	8.9	3758703	-1	0.9872	TRUE	8.7	8.63	8.84	4545345	-0.3	0.9945	TRUE	8.69	8.62	8.87	7599822	0.3	0.9937	ALIGNED	8.81	8.72	8.99	7672428	1.3	0.9915	TRUE	8.81	8.57	9.01	12953433	-0.2	0.9948	ALIGNED	8.86	8.77
sp|P02662|CASA1_BOVIN	SSEEIVPNSVEQK	843.3090++	2	843.309	S[+80]S[+80]EEIVPNS[+80]VEQK	9.62	9.45	9.74	106067304	-0.9	0.9972	TRUE	9.63	9.43	9.76	3555703	-1	0.9949	TRUE	9.63	9.46	9.75	40631272	-0.6	0.9973	TRUE	9.62	9.46	9.75	154370368	-0.4	0.9962	TRUE	9.73	9.58	9.91	38532004	2.1	0.9991	TRUE	9.73	9.59	9.93	13729213	1.8	0.9987	TRUE	9.76	9.63
sp|P02662|CASA1_BOVIN	SSEEIVPNSVEQK	562.5418+++	3	562.542	S[+80]S[+80]EEIVPNS[+80]VEQK	9.63	9.45	9.74	21507578	-0.3	0.9976	TRUE	9.63	9.43	9.76	724758	-0.1	0.9835	TRUE	9.64	9.46	9.75	8612868	0	0.9945	TRUE	9.64	9.46	9.75	30106748	0	0.9973	TRUE	9.73	9.58	9.91	6804227	2.2	0.9942	TRUE	9.73	9.59	9.93	2403392	2	0.9913	TRUE	9.76	9.63
sp|P02662|CASA1_BOVIN	SSEEIVPNSVEQ	779.2616++	2	779.262	S[+80]S[+80]EEIVPNS[+80]VEQ	9.36	9.2	9.5	3722950	-1.8	0.9945	TRUE	9.37	9.17	9.6	434739	-2.3	0.9019	ALIGNED	9.36	9.18	9.63	3562501	-2.4	0.9787	TRUE	9.41	9.22	9.72	9516883	-1.2	0.9726	TRUE
sp|P02662|CASA1_BOVIN	SSEEIVPN	1034.3479+	1	1034.35	S[+80]S[+80]EEIVPN	8.51	8.4	8.63	169179776	-2.7	0.9914	TRUE	8.53	8.42	8.65	87899232	-3.3	0.9913	TRUE	8.53	8.42	8.66	169504176	-2.8	0.9894	TRUE	8.51	8.4	8.65	284273536	-2.1	0.9916	TRUE	8.64	8.51	8.78	217206592	-1.9	0.9898	TRUE	8.64	8.52	8.79	211393232	-2.4	0.9912	TRUE	8.67	8.54
sp|P02662|CASA1_BOVIN	SSEEIVPN	517.6776++	2	517.678	S[+80]S[+80]EEIVPN	8.51	8.4	8.63	276393856	-1.7	0.9959	TRUE	8.53	8.42	8.65	148286592	-2.5	0.9962	TRUE	8.51	8.42	8.66	268681856	-1.8	0.9968	TRUE	8.51	8.4	8.65	415427552	-1.2	0.9965	TRUE	8.64	8.51	8.78	304993856	-1.1	0.9959	TRUE	8.64	8.52	8.79	291336768	-1.6	0.9963	TRUE	8.67	8.54
sp|P02662|CASA1_BOVIN	SSEEIVPNSVEQK	803.3259++	2	803.326	S[+80]S[+80]EEIVPNSVEQK	10.87	10.81	10.98	1914681	1.3	0.9962	TRUE								10.87	10.8	10.96	431958	0.7	0.9887	ALIGNED	10.87	10.8	10.97	2200422	1	0.9927	TRUE	10.94	10.84	11.05	291483	1.8	0.9961	ALIGNED	10.95	10.86	11	66601	1.6	0.9751	ALIGNED	10.95	10.9
sp|P02662|CASA1_BOVIN	SSEEIVPN	954.3816+	1	954.382	S[+80]SEEIVPN	9.26	9.16	9.36	38085136	-2.7	0.9965	TRUE	9.28	9.15	9.37	15414317	-2.4	0.9929	TRUE	9.27	9.16	9.38	47653128	-3.1	0.9933	TRUE	9.26	9.15	9.36	82138176	-1.4	0.9943	TRUE	9.34	9.24	9.43	28776824	0.9	0.9956	TRUE	9.33	9.24	9.44	50492884	-0.9	0.9955	TRUE	9.34	9.23
sp|P02662|CASA1_BOVIN	SSEEIVPN	477.6944++	2	477.694	S[+80]SEEIVPN	9.26	9.16	9.36	64026144	-2.1	0.9941	TRUE	9.28	9.15	9.37	26885240	-1.8	0.9948	TRUE	9.27	9.16	9.38	77135240	-2.4	0.9948	TRUE	9.26	9.15	9.36	124298040	-0.7	0.9953	TRUE	9.34	9.24	9.43	44106648	1.2	0.9961	TRUE	9.33	9.24	9.44	72541648	-0.5	0.996	TRUE	9.34	9.23
sp|P02662|CASA1_BOVIN	SSEEIVP	920.3050+	1	920.305	S[+80]S[+80]EEIVP	10.42	10.33	10.54	3358817	-1.5	0.9144	TRUE	10.44	10.33	10.55	3723128	-2.9	0.9826	TRUE	10.44	10.35	10.55	4374300	-2.7	0.9394	TRUE	10.43	10.32	10.55	5938139	-0.7	0.9802	ALIGNED	10.56	10.45	10.74	4838348	-0.5	0.9969	TRUE	10.56	10.46	10.71	6193615	-1.5	0.997	TRUE	10.59	10.48
sp|P02662|CASA1_BOVIN	SSEEIVP	460.6561++	2	460.656	S[+80]S[+80]EEIVP
sp|P02662|CASA1_BOVIN	SSEEIVPNS	1201.3463+	1	1201.35	S[+80]S[+80]EEIVPNS[+80]	6.44	6.31	6.51	205538	-1.4	0.9329	ALIGNED								6.46	6.33	6.55	347131	-1.4	0.988	ALIGNED	6.47	6.3	6.7	789340	-1	0.9643	ALIGNED
sp|P02662|CASA1_BOVIN	SSEEIVPNS	601.1768++	2	601.177	S[+80]S[+80]EEIVPNS[+80]	6.42	6.31	6.51	309474	-1.4	0.9664	ALIGNED	6.45	6.35	6.53	93881	-2.2	0.9006	ALIGNED	6.42	6.33	6.55	344004	-1.1	0.9565	ALIGNED	6.44	6.3	6.7	591170	-1.9	0.9267	ALIGNED
sp|P02662|CASA1_BOVIN	SSEEIVPNSVEQK	803.3259++	2	803.326	SS[+80]EEIVPNS[+80]VEQK	10.09	9.95	10.25	21292784	-1.9	0.9966	TRUE	10.08	9.95	10.22	602353	-4.7	0.9276	ALIGNED	10.09	9.95	10.24	10723059	-2.2	0.9809	TRUE	10.07	9.95	10.19	39058600	-0.4	0.9815	TRUE	10.13	9.98	10.31	4810684	1.2	0.9798	TRUE	10.14	10.02	10.31	2707311	0.1	0.9493	ALIGNED
sp|P02662|CASA1_BOVIN	SSEEIVPNSVEQK	535.8863+++	3	535.886	SS[+80]EEIVPNS[+80]VEQK	10.09	9.95	10.25	5358067	-1.1	0.9965	TRUE	10.08	9.95	10.22	135248	-3.9	0.9156	ALIGNED	10.09	9.95	10.24	2843220	-1.4	0.9915	TRUE	10.09	9.95	10.19	9887283	0.3	0.9877	TRUE	10.13	9.98	10.31	1118302	1.8	0.9883	TRUE	10.14	10.02	10.31	566726	0.5	0.9605	ALIGNED	10.15	9.89
sp|P02662|CASA1_BOVIN	SSEEIVPNSVE	715.2323++	2	715.232	S[+80]S[+80]EEIVPNS[+80]VE	9.83	9.65	9.96	8334490	-0.7	0.9954	TRUE	9.84	9.69	10.02	666032	-0.3	0.9142	ALIGNED	9.83	9.66	10.01	6290687	0	0.968	TRUE	9.9	9.75	10.22	12992996	1.3	0.9864	TRUE
sp|P02662|CASA1_BOVIN	SEEI	557.1855+	1	557.185	S[+80]EEI	1.12	1.09	1.17	6809910	-4	0.9881	ALIGNED	1.14	1.11	1.19	661594	-3.5	0.9626	ALIGNED	1.28	1.22	1.32	1763462	-3.1	0.9845	ALIGNED	1.15	1.1	1.19	8235356	-4.2	0.9821	ALIGNED	1.32	1.26	1.44	2304662	0	0.978	ALIGNED	1.2	1.15	1.28	5800540	-2.7	0.9839	ALIGNED	1.32	1.27
sp|P02662|CASA1_BOVIN	SEEIVPN	867.3496+	1	867.35	S[+80]EEIVPN	9.36	9.25	9.48	6049537	-2.6	0.9956	TRUE	9.37	9.26	9.49	1780859	-3.7	0.9813	TRUE	9.36	9.27	9.49	4146650	-3.4	0.993	TRUE	9.35	9.26	9.46	5514978	-2.2	0.9959	TRUE	9.44	9.33	9.55	7246234	1.3	0.991	TRUE	9.45	9.34	9.55	4829139	0.1	0.9941	TRUE	9.43	9.34
sp|P02662|CASA1_BOVIN	SEEIVPN	434.1784++	2	434.178	S[+80]EEIVPN	9.36	9.25	9.48	8323903	-2.1	0.988	TRUE	9.37	9.26	9.49	2327758	-3.2	0.9612	TRUE	9.38	9.27	9.49	5597461	-2.8	0.9744	TRUE	9.36	9.26	9.46	6450095	-1.7	0.9873	TRUE	9.44	9.33	9.55	9779182	1.5	0.9946	TRUE	9.45	9.34	9.55	6262568	0.3	0.9901	TRUE	9.43	9.34
sp|P02662|CASA1_BOVIN	SEEIVPN	787.3832+	1	787.383	SEEIVPN	9.27	9.18	9.36	2879915	-2.9	0.9863	TRUE	9.28	9.17	9.35	919145	-2.4	0.9967	ALIGNED	9.27	9.16	9.38	2208334	-3.3	0.9776	TRUE	9.25	9.15	9.36	3107110	-1.4	0.9869	TRUE	9.33	9.24	9.49	1817468	0.5	0.9889	ALIGNED	9.33	9.24	9.46	2318114	-1.1	0.9902	TRUE	9.34	9.23
sp|P02662|CASA1_BOVIN	SEEI	477.2191+	1	477.219	SEEI	6.4	6.29	6.53	180992	-2.9	0.8212	ALIGNED	6.4	6.31	6.51	242711	-2.6	0.9494	ALIGNED	6.41	6.31	6.52	384638	-1.5	0.9556	ALIGNED	6.38	6.3	6.5	483886	-1.1	0.9189	ALIGNED	6.5	6.41	6.62	181863	0.4	0.9533	ALIGNED	6.5	6.43	6.61	414729	-0.4	0.9178	ALIGNED	6.51	6.44
sp|P02662|CASA1_BOVIN	EEIVP	586.3083+	1	586.308	EEIVP	11.12	11.07	11.28	398446	1.3	0.9775	ALIGNED	11.11	10.96	11.27	453586	0.9	0.9746	ALIGNED	11.12	11.05	11.32	569915	2.3	0.9214	ALIGNED	11.1	11.04	11.32	1020508	2.7	0.8788	ALIGNED	11.18	11.02	11.4	599994	2.3	0.9774	ALIGNED	11.19	11.03	11.35	1414849	1.9	0.9894	TRUE	11.19	11.01
sp|P02662|CASA1_BOVIN	EEIVPNSVEQK	676.3107++	2	676.311	EEIVPNS[+80]VEQK	9.97	9.8	10.07	9186176	-1.3	0.9754	TRUE								9.95	9.77	10.08	5156305	-3.2	0.9178	ALIGNED	9.94	9.78	10.05	18453704	-2.9	0.9037	TRUE	10	9.85	10.13	2713077	-0.4	0.9374	TRUE								10.02	9.84
sp|P02662|CASA1_BOVIN	EEIVPNSVEQK	451.2096+++	3	451.21	EEIVPNS[+80]VEQK	9.97	9.8	10.07	882860	-0.9	0.9825	TRUE								9.97	9.77	10.08	468507	-3.4	0.9397	ALIGNED	9.94	9.78	10.05	1599700	-2.5	0.9041	TRUE	10	9.85	10.13	186537	-0.4	0.9232	TRUE								10	9.84
sp|P02662|CASA1_BOVIN	EEIVPN	700.3512+	1	700.351	EEIVPN	8.95	8.86	9.06	19962972	-1.5	0.9943	TRUE	8.94	8.85	9.05	8072860	0.1	0.9935	TRUE	8.95	8.85	9.07	20026946	-0.7	0.9924	TRUE								9.02	8.91	9.17	19768178	1.8	0.9959	TRUE	9.02	8.91	9.17	36321780	0.8	0.996	TRUE	9.02	8.93
sp|P02662|CASA1_BOVIN	EEIVPN	350.6792++	2	350.679	EEIVPN	8.95	8.86	9.06	10648776	-1.7	0.992	TRUE	8.94	8.85	9.05	5730926	-0.3	0.991	TRUE	8.95	8.85	9.07	12282518	-1	0.9899	TRUE	8.94	8.8	9.05	16164536	0.4	0.9949	TRUE	9	8.91	9.17	14073174	1.6	0.998	TRUE	9.02	8.91	9.17	24509026	0.7	0.9919	TRUE	9.02	8.93
sp|P02662|CASA1_BOVIN	EIVP	457.2657+	1	457.266	EIVP	10.12	9.9	10.26	635540	-1.3	0.9052	ALIGNED	10.11	9.98	10.24	537105	-1.8	0.9412	ALIGNED	10.11	10	10.27	687771	-1.7	0.9188	ALIGNED	10.09	10.01	10.26	763171	0	0.9216	ALIGNED	10.17	10.06	10.35	670111	2.5	0.974	ALIGNED	10.18	10.07	10.34	1296182	1.5	0.9688	ALIGNED	10.17	10.08
sp|P02662|CASA1_BOVIN	EIVPN	571.3086+	1	571.309	EIVPN	7.91	7.82	8.02	25212118	-1.2	0.9925	TRUE	7.91	7.82	8.02	22038822	-3.2	0.9889	TRUE	7.92	7.82	8.02	30962518	-1.2	0.9917	TRUE	7.9	7.81	8.01	41874908	-0.5	0.9926	TRUE	7.97	7.9	8.11	41122756	1.3	0.9923	TRUE	7.98	7.9	8.12	63240184	-0.5	0.994	TRUE	7.98	7.9
sp|P02662|CASA1_BOVIN	EIVPNSVEQK	611.7894++	2	611.789	EIVPNS[+80]VEQK	9.29	9.24	9.38	4678987	-3	0.9981	TRUE																				0.8081	TRUE	9.35	9.15	9.44	1945157	-4.5	0.8703	ALIGNED
sp|P02662|CASA1_BOVIN	IVPNSVEQK	547.2681++	2	547.268	IVPNS[+80]VEQK	7.31	7.11	7.72	19330650	-1.7	0.9878	TRUE																				0.8667	TRUE	7.31	7.15	7.68	4680479	-4.6	0.9125	ALIGNED
sp|P02662|CASA1_BOVIN	IVPN	442.2660+	1	442.266	IVPN	4.97	4.87	5.14	55605300	-2.1	0.9864	TRUE	4.99	4.88	5.15	32797710	-1.9	0.9873	TRUE	5	4.87	5.16	87448464	-2.3	0.9861	TRUE	4.99	4.87	5.14	120960384	-2	0.9853	TRUE	5.07	4.94	5.25	54118828	-0.2	0.9878	TRUE	5.05	4.93	5.23	68266544	-1.9	0.9847	TRUE	5.05	4.93
sp|P02662|CASA1_BOVIN	SVEQKH	807.3397+	1	807.34	S[+80]VEQKH								0.81	0.76	0.86	293841	-4.4	0.8334	ALIGNED								0.8	0.76	0.85	2050975	-3.9	0.9485	ALIGNED
sp|P02662|CASA1_BOVIN	SVEQK	670.2807+	1	670.281	S[+80]VEQK	0.94	0.91	1.01	58673788	-3.9	0.9966	TRUE	0.96	0.93	1.01	24669698	-4.2	0.9918	ALIGNED	0.95	0.92	1	63578288	-4.3	0.9957	ALIGNED	0.95	0.92	1	89629880	-4.3	0.9945	TRUE	1	0.96	1.06	44855904	-1.6	0.9963	ALIGNED	0.99	0.95	1.06	43200816	-4.1	0.9961	TRUE	1	0.96
sp|P02662|CASA1_BOVIN	SVEQKHIQ	524.7448++	2	524.745	S[+80]VEQKHIQ	4.08	4.02	4.17	10012266	-2.1	0.9916	TRUE	4.1	4.05	4.17	1499479	-0.5	0.9972	TRUE	4.11	4.03	4.18	5123497	-1.7	0.9939	TRUE	4.1	4.03	4.19	14134257	-1.4	0.991	TRUE	4.17	4.1	4.3	6481953	-0.8	0.9915	TRUE	4.16	4.08	4.3	6137080	-2.2	0.9888	TRUE	4.16	4.1
sp|P02662|CASA1_BOVIN	SVEQKHIQ	350.1656+++	3	350.166	S[+80]VEQKHIQ	4.08	4.02	4.17	4526406	-2.8	0.9911	TRUE	4.1	4.05	4.17	719135	-1.5	0.9925	TRUE	4.11	4.03	4.18	2221672	-2.6	0.9898	TRUE	4.1	4.03	4.19	5906116	-2.2	0.9955	TRUE	4.17	4.1	4.3	2877038	-1.3	0.9871	TRUE	4.16	4.08	4.3	2581844	-2.7	0.9786	TRUE	4.16	4.1
sp|P02662|CASA1_BOVIN	SVEQ	542.1858+	1	542.186	S[+80]VEQ								1.4	1.34	1.51	1251852	-1.3	0.982	ALIGNED															1.46	1.41	1.57	2639342	1.5	0.9818	TRUE
sp|P02662|CASA1_BOVIN	HIQKEDVPSERYLGYLEQLLRLKK	591.9341, +5	5	591.934	HIQKEDVPSERYLGYLEQLLRLKK																						20.89	20.67	21.13	4014445	0.2	0.9911	TRUE
sp|P02662|CASA1_BOVIN	HIQKEDVPSERYLGYLEQLLRLKK	493.4463, +6	6	493.446	HIQKEDVPSERYLGYLEQLLRLKK																						20.9	20.67	21.13	3932627	0.3	0.9739	TRUE
sp|P02662|CASA1_BOVIN	HIQKEDVPSERYLGYLEQLLRLKKYK	541.9727, +6	6	541.973	HIQKEDVPSERYLGYLEQLLRLKKYK																						19.68	19.51	20.06	47910624	0.6	0.9934	TRUE	19.71	19.62	19.83	74839	-1.6	0.9194	ALIGNED	19.67	19.67	19.76	28681	-0.6	0.8042	ALIGNED	19.56	19.37
sp|P02662|CASA1_BOVIN	HIQKEDVPSERYLGYLEQLLRLKKYKVPQLEIVPNSAEERLHSM	766.1193, +7	7	766.119	HIQKEDVPSERYLGYLEQLLRLKKYKVPQLEIVPNS[+80]AEERLHSM																						21.51	21.39	21.59	4753875	-0.6	0.9606	TRUE
sp|P02662|CASA1_BOVIN	HIQKEDVPS	526.7722++	2	526.772	HIQKEDVPS								5.51	5.42	5.7	727388	-0.2	0.9847	ALIGNED	5.53	5.44	5.68	2244467	-0.4	0.9933	ALIGNED	5.48	5.4	5.58	7450254	-0.7	0.9883	TRUE	5.56	5.45	5.71	1073240	-0.9	0.972	ALIGNED	5.54	5.45	5.71	1535433	-2.1	0.9863	ALIGNED	5.55	5.44
sp|P02662|CASA1_BOVIN	HIQKEDVPSERYLGYL	649.6705+++	3	649.671	HIQKEDVPSERYLGYL															15.5	15.42	15.59	57064	1.1	0.9503	ALIGNED	15.48	15.37	15.64	156123	2.4	0.9279	ALIGNED															15.45	15.36
sp|P02662|CASA1_BOVIN	HIQKEDVPSERYLGYLEQLLRLKKYKVPQLEIVPNSAEERLH	857.2926, +6	6	857.293	HIQKEDVPSERYLGYLEQLLRLKKYKVPQLEIVPNS[+80]AEERLH																						21.24	21.06	21.38	37978508	1.2	0.993	TRUE
sp|P02662|CASA1_BOVIN	HIQKEDVPSERYLGYLEQLLRLKKYKVPQLEIVPNSAEERLH	643.2213, +8	8	643.221	HIQKEDVPSERYLGYLEQLLRLKKYKVPQLEIVPNS[+80]AEERLH								21.22	21.09	21.31	25742	2	0.8891	ALIGNED								21.24	21.06	21.38	29809204	1.7	0.9924	TRUE
sp|P02662|CASA1_BOVIN	HIQKEDVPSERYLGYLEQLLRLKKYKVPQLEIVPNSAEERLHSMK	784.4186, +7	7	784.419	HIQKEDVPSERYLGYLEQLLRLKKYKVPQLEIVPNS[+80]AEERLHSMK								20.96	20.82	21.2	315831	-0.1	0.9382	ALIGNED								20.84	20.7	21.27	232301152	2.8	0.9934	TRUE
sp|P02662|CASA1_BOVIN	HIQKEDVPSERYLGYLEQLLRLKKYKVPQLEIVPNSAEERLHSMK	686.4922, +8	8	686.492	HIQKEDVPSERYLGYLEQLLRLKKYKVPQLEIVPNS[+80]AEERLHSMK								20.94	20.82	21.2	263050	0.4	0.9219	ALIGNED								20.86	20.7	21.27	175141792	2	0.9889	TRUE
sp|P02662|CASA1_BOVIN	HIQKEDVPSERYLGYLEQLLRLKKYKVPQLEIVPNSAEERLHSMK	610.3272, +9	9	610.327	HIQKEDVPSERYLGYLEQLLRLKKYKVPQLEIVPNS[+80]AEERLHSMK	20.94	20.87	20.98	6663	2	0.8381	ALIGNED	21.03	20.82	21.2	105944	0.3	0.9469	ALIGNED								20.86	20.7	21.27	80503584	1.6	0.9932	TRUE
sp|P02662|CASA1_BOVIN	HIQKEDVPSERYLGYLEQL	773.0656+++	3	773.066	HIQKEDVPSERYLGYLEQL																						18.83	18.68	19	2493807	-1.3	0.9256	TRUE								19.1	19.1	19.25	23587	-1.5	0.8051	ALIGNED	18.87	18.74
sp|P02662|CASA1_BOVIN	HIQKEDVPSERYLGYLEQL	580.0510++++	4	580.051	HIQKEDVPSERYLGYLEQL																						18.83	18.68	19	8709318	-0.4	0.9923	TRUE	18.7	18.55	18.98	7431	-1	0.9388	ALIGNED								18.86	18.74
sp|P02662|CASA1_BOVIN	KEDVPSERYL	412.5471+++	3	412.547	KEDVPSERYL	10.84	10.77	11.03	723337	1.3	0.9911	ALIGNED	10.84	10.73	10.95	133776	-0.4	0.9582	ALIGNED	10.86	10.75	10.98	568958	0.5	0.9977	ALIGNED	10.82	10.71	10.97	1199913	1.2	0.9904	TRUE	10.87	10.71	11.02	299983	2.9	0.9402	ALIGNED	10.88	10.8	11.02	305144	1.8	0.9793	ALIGNED	10.88	10.62
sp|P02662|CASA1_BOVIN	KEDVPS	674.3355+	1	674.336	KEDVPS	4.04	3.81	4.15	4634597	-2.2	0.9886	TRUE	4.06	3.83	4.17	1154604	-0.9	0.9871	TRUE	4.07	3.87	4.16	3986208	-1.9	0.9867	TRUE	4.05	3.83	4.15	7152572	-1.4	0.9869	TRUE	4.11	3.91	4.28	4445979	-0.3	0.9869	TRUE	4.06	3.89	4.28	5614128	-1.8	0.9887	TRUE	4.09	3.87
sp|P02662|CASA1_BOVIN	KEDVPS	337.6714++	2	337.671	KEDVPS	4.04	3.81	4.15	7427055	-2	0.9904	TRUE	4.06	3.83	4.17	2387002	-1.1	0.9846	TRUE	4.05	3.87	4.16	6173982	-2	0.9879	TRUE	4.05	3.83	4.15	9307840	-1.5	0.9856	TRUE	4.11	3.91	4.28	7397682	-0.7	0.9874	TRUE	4.06	3.89	4.28	9264698	-2.3	0.9894	TRUE	4.09	3.87
sp|P02662|CASA1_BOVIN	KEDVPSERYLGYLEQLLRLKKYKVPQ	532.9691, +6	6	532.969	KEDVPSERYLGYLEQLLRLKKYKVPQ																						20.35	20.16	20.6	23308356	-1.2	0.9895	TRUE
sp|P02662|CASA1_BOVIN	KEDVPSERYLG	431.5542+++	3	431.554	KEDVPSERYLG	9.97	9.88	10.09	549431	0	0.9746	TRUE	9.95	9.8	10.06	58977	0.1	0.8563	ALIGNED	9.96	9.87	10.07	194831	0.8	0.9186	ALIGNED	9.94	9.87	10.05	425494	1.7	0.9731	ALIGNED								10	9.92	10.11	115712	1.9	0.9209	ALIGNED	10	9.89
sp|P02662|CASA1_BOVIN	DVPSERYLGYLEQL	841.4252++	2	841.425	DVPSERYLGYLEQL																						21.43	21.26	21.5	1846360	2.2	0.9544	ALIGNED
sp|P02662|CASA1_BOVIN	DVPSERYLG	518.2589++	2	518.259	DVPSERYLG	11.04	10.95	11.24	3382104	-1.9	0.9852	ALIGNED	11.04	10.93	11.22	626346	0.5	0.9895	ALIGNED	11.05	10.94	11.21	2620988	-0.8	0.9925	TRUE	11.02	10.94	11.23	4721152	-1	0.9897	TRUE	11.09	11	11.29	1435668	0.1	0.9898	ALIGNED	11.11	10.99	11.28	1368150	0.5	0.9989	ALIGNED	11.12	11.01
sp|P02662|CASA1_BOVIN	DVPSER	351.6745++	2	351.674	DVPSER	3.8	3.73	4.05	637001	-1.9	0.9484	TRUE	3.85	3.76	3.99	104407	1.9	0.8813	ALIGNED	3.84	3.75	4.08	413465	-0.9	0.9213	ALIGNED	3.82	3.73	4.07	708890	0	0.9733	ALIGNED	3.88	3.79	4.15	304685	0.6	0.9701	ALIGNED	3.88	3.78	4.14	241508	0.5	0.8922	ALIGNED	3.89	3.78
sp|P02662|CASA1_BOVIN	DVPSE	546.2406+	1	546.241	DVPSE	4.46	4.35	4.66	2434912	-2.3	0.9704	ALIGNED	4.48	4.37	4.66	1119351	-1.5	0.967	ALIGNED	4.5	4.41	4.69	5474178	-2	0.9734	TRUE	4.48	4.39	4.66	7041553	-1.6	0.9844	TRUE	4.56	4.46	4.75	3815444	-0.7	0.9846	ALIGNED	4.57	4.46	4.76	5434899	-2.1	0.9759	TRUE	4.56	4.47
sp|P02662|CASA1_BOVIN	VPSERYLGYLEQL	783.9118++	2	783.912	VPSERYLGYLEQL
sp|P02662|CASA1_BOVIN	VPSERYLGYLEQL	522.9436+++	3	522.944	VPSERYLGYLEQL
sp|P02662|CASA1_BOVIN	ERYLGYLEQLLRLKKYKVPQ	508.2979, +5	5	508.298	ERYLGYLEQLLRLKKYKVPQ																						19.44	19.3	20.06	3640770	0.1	0.9775	ALIGNED															19.42	19.22
sp|P02662|CASA1_BOVIN	ERYLGYLEQ	585.7931++	2	585.793	ERYLGYLEQ	13.91	13.82	14.02	651797	3	0.9923	ALIGNED	13.89	13.78	13.98	410148	2.1	0.9833	ALIGNED	13.9	13.83	14.01	1583125	2.6	0.9861	TRUE	13.88	13.8	14.02	3731077	2.7	0.989	TRUE	13.97	13.89	14.13	359550	3.5	0.9864	ALIGNED	13.98	13.89	14.09	340953	2.6	0.9869	ALIGNED	13.96	13.89
sp|P02662|CASA1_BOVIN	ERYLGYLEQL	642.3352++	2	642.335	ERYLGYLEQL																						18.57	18.5	18.72	2839218	1.4	0.9909	ALIGNED															18.63	18.54
sp|P02662|CASA1_BOVIN	ERYLGYLEQLLRLKKYKVPQL	530.9147, +5	5	530.915	ERYLGYLEQLLRLKKYKVPQL																						21.11	20.95	21.41	4275922	1.6	0.9837	TRUE
sp|P02662|CASA1_BOVIN	ERYLGYLE	521.7638++	2	521.764	ERYLGYLE	14.29	14.11	14.47	1702376	0.3	0.9069	ALIGNED	14.28	14.13	14.44	1056973	-0.1	0.914	ALIGNED	14.36	14.12	14.52	983168	1.5	0.9511	ALIGNED	14.34	14.14	14.52	1883987	2.1	0.9535	TRUE	14.38	14.2	14.55	1874028	1.4	0.9108	ALIGNED	14.37	14.2	14.53	1835910	0.6	0.9009	ALIGNED	14.36	14.2
sp|P02662|CASA1_BOVIN	ERYLGYLEQLLRLKKYKVPQLEIVPN	534.6452, +6	6	534.645	ERYLGYLEQLLRLKKYKVPQLEIVPN																						21.58	21.54	21.73	9609712	-0.2	0.9802	TRUE
sp|P02662|CASA1_BOVIN	YLGYL	628.3341+	1	628.334	YLGYL	16.6	16.44	16.82	214152	3.2	0.9379	ALIGNED								16.6	16.49	16.74	659625	1.9	0.9972	ALIGNED	16.58	16.47	16.76	958384	0.3	0.9788	ALIGNED	16.67	16.58	16.87	161338	1.5	0.8441	ALIGNED
sp|P02662|CASA1_BOVIN	YLGYLEQL	499.7633++	2	499.763	YLGYLEQL																						19.73	19.65	19.82	464741	-0.2	0.9579	ALIGNED
sp|P02662|CASA1_BOVIN	GYLEQLLR	496.2822++	2	496.282	GYLEQLLR	17.99	17.93	18.11	59945	2.9	0.9263	ALIGNED	17.98	17.89	18.11	222068	0.7	0.9667	ALIGNED	17.99	17.92	18.12	350146	2.4	0.9911	ALIGNED	17.97	17.85	18.11	973033	1.9	0.9919	TRUE	18.02	17.95	18.2	233364	2.1	0.9694	ALIGNED	18.02	17.96	18.17	354907	1.3	0.998	TRUE	18.02	17.94
sp|P02662|CASA1_BOVIN	GYLEQ	609.2879+	1	609.288	GYLEQ	8.24	8.15	8.33	376660	0.3	0.9783	ALIGNED	8.23	8.14	8.32	270941	-0.2	0.9639	ALIGNED	8.23	8.14	8.35	927220	1.2	0.9811	ALIGNED	8.22	8.11	8.35	1576108	1.7	0.9882	ALIGNED	8.31	8.22	8.44	373905	2.4	0.9713	ALIGNED	8.31	8.2	8.45	691515	1.6	0.9826	ALIGNED	8.32	8.23
sp|P02662|CASA1_BOVIN	YLEQ	552.2664+	1	552.266	YLEQ	5.96	5.87	6.06	3022641	-0.6	0.9832	ALIGNED	5.96	5.87	6.07	1404759	-0.7	0.983	ALIGNED	5.96	5.89	6.05	2978747	-0.4	0.9842	ALIGNED	5.95	5.87	6.06	3980004	-0.1	0.99	ALIGNED	6.04	5.96	6.22	2429972	1	0.9848	ALIGNED	6.05	5.94	6.19	3818692	0.4	0.9935	ALIGNED
sp|P02662|CASA1_BOVIN	YLEQLL	778.4345+	1	778.435	YLEQLL	18.39	18.3	18.55	1848894	2.2	0.9858	ALIGNED	18.37	18.28	18.53	1756769	0.4	0.9874	ALIGNED								18.33	18.15	18.35	916498	0.5	0.9882	ALIGNED	18.46	18.37	18.57	1836234	1	0.9853	ALIGNED	18.46	18.37	18.58	2619165	0.2	0.9888	TRUE
sp|P02662|CASA1_BOVIN	YLEQLLR	467.7715++	2	467.771	YLEQLLR	15.36	15.29	15.47	490736	2.5	0.9772	TRUE	15.35	15.28	15.46	190119	1.5	0.9777	ALIGNED	15.36	15.28	15.46	405831	2.2	0.9648	TRUE	15.35	15.26	15.46	734824	2.9	0.9874	TRUE	15.43	15.36	15.55	169410	2.6	0.951	ALIGNED	15.43	15.37	15.54	163012	0.9	0.9222	ALIGNED	15.43	15.23
sp|P02662|CASA1_BOVIN	YLEQL	665.3505+	1	665.35	YLEQL	13.27	13.18	13.38	2970604	-0.4	0.9895	ALIGNED	13.25	13.16	13.37	625083	1.4	0.981	TRUE								13.24	13.15	13.37	2951825	0.1	0.9798	ALIGNED	13.34	13.21	13.46	845894	1.8	0.9827	ALIGNED	13.34	13.25	13.48	909900	0.6	0.9835	ALIGNED	13.34	13.25
sp|P02662|CASA1_BOVIN	EQLLRL	386.2398++	2	386.24	EQLLRL	15.53	15.46	15.66	209851	1.6	0.979	TRUE	15.52	15.43	15.62	226115	1.2	0.9639	ALIGNED	15.53	15.42	15.71	427921	1.4	0.9913	ALIGNED	15.51	15.42	15.64	639974	2.1	0.9871	TRUE	15.58	15.4	15.72	358046	2	0.9472	TRUE	15.56	15.38	15.73	527416	0.8	0.9755	TRUE	15.56	15.42
sp|P02662|CASA1_BOVIN	LRLKKYKVPQL	462.6379+++	3	462.638	LRLKKYKVPQL																						12.46	12.11	12.67	317960	2	0.9631	ALIGNED															12.04	11.59
sp|P02662|CASA1_BOVIN	LRLKKYKVPQL	347.2302++++	4	347.23	LRLKKYKVPQL															12.7	12.14	13.35	324615	0.9	0.961	ALIGNED	12.46	12.11	12.67	541738	1.6	0.9937	ALIGNED															12.04	11.59
sp|P02662|CASA1_BOVIN	LRLKKYKVPQLEIVPN	646.7348+++	3	646.735	LRLKKYKVPQLEIVPN	15.02	15.02	15.09	5320	2.8	0.8552	ALIGNED	14.9	14.88	15.08	10590	-0.2	0.8004	ALIGNED	15.45	14.54	15.83	342465	0.4	0.9201	ALIGNED	14.75	14.63	15.28	4071379	2.8	0.9941	TRUE	14.73	14.6	14.94	28634	2.9	0.8323	ALIGNED								14.64	14.53
sp|P02662|CASA1_BOVIN	LRLKKYKVPQLEIVPN	485.3029++++	4	485.303	LRLKKYKVPQLEIVPN															15.21	14.54	15.83	822840	3	0.9812	ALIGNED	14.74	14.63	15.28	12527904	3	0.9929	TRUE	14.73	14.6	14.94	188724	2.9	0.9542	ALIGNED	14.82	14.76	14.98	54771	1.8	0.9655	ALIGNED	14.64	14.53
sp|P02662|CASA1_BOVIN	LRLKKYKVPQLEIVPN	388.4438, +5	5	388.444	LRLKKYKVPQLEIVPN																						14.75	14.63	15.28	1673042	2.2	0.9946	TRUE	14.8	14.6	14.94	18091	1.2	0.8773	ALIGNED								14.66	14.53
sp|P02662|CASA1_BOVIN	LRLKKYKVPQLEIVPNSAEERLHSMK	638.1502, +5	5	638.15	LRLKKYKVPQLEIVPNS[+80]AEERLHSMK																						15.1	14.68	15.79	2847372	2.1	0.9749	ALIGNED															14.9	14.59
sp|P02662|CASA1_BOVIN	LRLKKYKVPQLEIVPNSAEERLHSMK	531.9597, +6	6	531.96	LRLKKYKVPQLEIVPNS[+80]AEERLHSMK																						15.1	14.68	15.79	2954114	2.7	0.9713	ALIGNED															14.9	14.59
sp|P02662|CASA1_BOVIN	KYKVPQ	381.7291++	2	381.729	KYKVPQ	5.25	5.16	5.4	3610701	-1	0.9919	TRUE	5.21	5.14	5.37	1821580	-1.5	0.9854	TRUE	5.24	5.15	5.39	3611855	-1.5	0.9816	TRUE	5.2	5.14	5.32	8295115	-1.7	0.9815	TRUE	5.28	5.21	5.46	2658139	-0.3	0.9966	TRUE	5.28	5.18	5.45	3789506	-1.1	0.9866	TRUE	5.28	5.19
sp|P02662|CASA1_BOVIN	KYKVPQLEIVPN	476.6134+++	3	476.613	KYKVPQLEIVPN	15.21	15.01	15.39	278604	2.4	0.9937	ALIGNED	15.21	15.1	15.3	96326	1.6	0.9548	ALIGNED								15.2	14.91	15.37	1723485	2	0.9841	TRUE	15.23	15.03	15.37	103144	2.7	0.9488	ALIGNED	15.23	15.03	15.37	128299	2	0.9105	ALIGNED	15.21	15.03
sp|P02662|CASA1_BOVIN	YKVPQ	634.3559+	1	634.356	YKVPQ	6.76	6.67	6.85	3387009	-1.1	0.9872	TRUE	6.72	6.64	6.81	2835708	-2.8	0.9901	ALIGNED	6.75	6.66	6.84	7239548	-2.2	0.9878	ALIGNED	6.71	6.63	6.82	13530084	-1.7	0.9859	TRUE	6.8	6.7	6.94	2368182	1.2	0.9901	TRUE	6.8	6.69	6.93	4581351	0.2	0.9896	TRUE	6.79	6.7
sp|P02662|CASA1_BOVIN	YKVPQ	317.6816++	2	317.682	YKVPQ	6.76	6.67	6.85	4958776	-1.2	0.9871	TRUE	6.72	6.64	6.81	2131985	-2.3	0.9752	ALIGNED	6.75	6.66	6.84	4993623	-1.9	0.9924	ALIGNED	6.71	6.63	6.82	7644869	-1.2	0.9918	TRUE	6.78	6.7	6.94	3303799	1.2	0.9816	TRUE	6.78	6.69	6.93	5287805	0.3	0.99	TRUE	6.79	6.7
sp|P02662|CASA1_BOVIN	KVPQLE	357.2132++	2	357.213	KVPQLE	8.6	8.53	8.73	1030603	0	0.9684	ALIGNED	8.58	8.52	8.74	288644	-1.2	0.9451	ALIGNED	8.6	8.53	8.71	1246605	-0.2	0.9897	TRUE	8.58	8.52	8.74	2661979	0.3	0.9885	ALIGNED	8.64	8.58	8.75	294461	-2.3	0.8314	ALIGNED								8.66	8.57
sp|P02662|CASA1_BOVIN	KVPQ	471.2926+	1	471.293	KVPQ	0.99	0.95	1.06	2455957	-4.4	0.967	TRUE	0.98	0.91	1.16	1848537	-4.1	0.9313	ALIGNED	0.98	0.94	1.05	5231908	-3.7	0.9809	TRUE	6.71	6.64	6.82	1331381	-1.1	0.9708	TRUE	1.14	1	1.32	5073917	0.2	0.9719	TRUE	1.11	1.08	1.22	3744845	-2.3	0.9851	TRUE	1.74	1.4
sp|P02662|CASA1_BOVIN	KVPQLEIVPN	568.8373++	2	568.837	KVPQLEIVPN	15.03	14.96	15.14	1641615	2.7	0.9941	ALIGNED	15.02	14.93	15.14	670720	2	0.9902	ALIGNED	15.04	14.95	15.13	2392451	2.7	0.9952	TRUE	15.01	14.92	15.12	9832907	3	0.9963	TRUE	15.07	14.92	15.17	564959	2.5	0.9827	ALIGNED	15.06	14.99	15.17	706459	1.7	0.9986	ALIGNED	15.14	15.14
sp|P02662|CASA1_BOVIN	LEIV	473.2970+	1	473.297	LEIV	14.11	14	14.22	697983	1.6	0.9257	ALIGNED	14.1	13.99	14.28	581438	2	0.9486	ALIGNED	14.12	14.01	14.25	390382	1.1	0.9415	TRUE	14.1	13.97	14.26	543784	1.1	0.8926	TRUE	14.18	14.07	14.37	1197876	2.3	0.9593	TRUE	14.2	14.09	14.35	1370997	1.7	0.9635	ALIGNED	14.19	14.08
sp|P02662|CASA1_BOVIN	LEIVPN	684.3927+	1	684.393	LEIVPN	12.92	12.83	13.03	4963004	2	0.992	TRUE	12.91	12.82	13.02	6593274	0.6	0.9931	TRUE	12.93	12.82	13.03	6344868	1.1	0.9922	TRUE	12.9	12.81	13.01	10722320	2.4	0.9897	TRUE	12.96	12.87	13.1	4900104	2.5	0.9928	TRUE	12.97	12.88	13.1	8223146	1.4	0.9921	TRUE	12.96	12.87
sp|P02662|CASA1_BOVIN	LEIVPN	342.7000++	2	342.7	LEIVPN	12.92	12.83	13.03	2993948	2.1	0.9938	TRUE	12.91	12.82	13.02	3861141	0.6	0.9839	TRUE	12.93	12.82	13.03	4094341	1.2	0.9867	TRUE	12.9	12.81	13.01	5589114	2.2	0.9895	TRUE	12.96	12.87	13.1	3022982	2.4	0.9874	TRUE	12.97	12.88	13.1	4911524	1.3	0.9912	TRUE	12.98	12.87
sp|P02662|CASA1_BOVIN	EIVPNSAEERLHSMK	607.2851+++	3	607.285	EIVPNS[+80]AEERLHSMK	12.22	12.15	12.31	61149	2.5	0.9181	ALIGNED															12.2	12.11	12.31	308005	2.4	0.9665	ALIGNED															12.24	12.16
sp|P02662|CASA1_BOVIN	EIVPNSAEERLHSMK	455.7157++++	4	455.716	EIVPNS[+80]AEERLHSMK	12.22	12.15	12.31	51156	2.2	0.9455	ALIGNED															12.2	12.11	12.31	173243	1.8	0.9611	ALIGNED															12.25	12.16
sp|P02662|CASA1_BOVIN	EIVPNSAEER	612.2688++	2	612.269	EIVPNS[+80]AEER	8.35	8.23	8.48	376993	0.6	0.9908	ALIGNED	8.35	8.28	8.48	228373	0	0.9448	ALIGNED	8.34	8.27	8.51	708843	0.7	0.9841	ALIGNED	8.33	8.22	8.46	1632170	1.3	0.9962	TRUE	8.4	8.32	8.52	241991	2.5	0.983	ALIGNED	8.41	8.31	8.53	349762	1.6	0.9707	ALIGNED	8.42	8.33
sp|P02662|CASA1_BOVIN	IVPNSAEER	547.7475++	2	547.748	IVPNS[+80]AEER	6.38	6.2	6.62	1991228	-1	0.9705	TRUE	6.33	6.21	6.61	855206	-1.2	0.9618	ALIGNED	6.37	6.17	6.6	3207086	-1	0.9775	TRUE	6.36	6.19	6.59	7996417	-0.5	0.9841	TRUE	6.39	6.27	6.66	1074594	1.4	0.9622	ALIGNED	6.41	6.28	6.66	1391470	0.3	0.9647	ALIGNED	6.43	6.27
sp|P02662|CASA1_BOVIN	SAEERLHS	504.7109++	2	504.711	S[+80]AEERLHS	4.77	4.68	4.86	7378885	-2.5	0.9865	TRUE	4.77	4.7	4.86	915567	-2.2	0.9901	ALIGNED	4.77	4.71	4.86	6892048	-2.4	0.9891	TRUE	4.77	4.69	4.86	14119346	-1.9	0.9949	TRUE	4.83	4.78	4.96	2124424	0.3	0.9939	TRUE	4.83	4.77	4.96	1926238	-1.3	0.9773	TRUE	4.83	4.77
sp|P02662|CASA1_BOVIN	SAEERLHSM	570.2312++	2	570.231	S[+80]AEERLHSM	8.2	8.15	8.31	1205737	-0.1	0.9693	ALIGNED	8.2	8.04	8.31	911909	-0.1	0.9834	ALIGNED	8.22	8.04	8.31	941913	1.7	0.9705	ALIGNED	8.2	8.13	8.31	2608985	1.9	0.9864	TRUE	8.28	8.13	8.37	600186	2.7	0.9747	ALIGNED	8.26	8.11	8.38	719182	2.5	0.9596	ALIGNED	8.27	8.13
sp|P02662|CASA1_BOVIN	SAEERL	392.6655++	2	392.665	S[+80]AEERL	6.86	6.81	6.95	331883	-3.8	0.838	ALIGNED	6.89	6.78	6.98	317867	-3.4	0.9864	ALIGNED	6.88	6.8	6.97	679192	-4	0.9785	TRUE	6.87	6.8	6.98	1109349	-2.6	0.9797	ALIGNED	6.96	6.88	7.08	270119	-1.9	0.9812	ALIGNED	6.96	6.88	7.08	293182	-3.4	0.9709	ALIGNED	6.96	6.91
sp|P02662|CASA1_BOVIN	SAEERLH	461.1949++	2	461.195	S[+80]AEERLH	4.18	4.12	4.29	6415332	-0.4	0.9955	TRUE	4.2	4.13	4.29	7400331	-1.2	0.9925	TRUE	4.2	4.13	4.29	13361571	-1.4	0.996	TRUE	4.19	4.12	4.28	25085772	-0.7	0.9949	TRUE	4.27	4.2	4.41	9645296	0.1	0.9903	TRUE	4.26	4.19	4.39	12459663	-1.7	0.9933	TRUE	4.26	4.2
sp|P02662|CASA1_BOVIN	SAEERLH	421.2118++	2	421.212	SAEERLH								3.6	3.51	3.7	366499	-0.2	0.9849	ALIGNED	3.59	3.52	3.78	915217	-0.5	0.9981	TRUE	3.58	3.51	3.67	2019906	-0.2	0.9886	ALIGNED	3.66	3.59	3.77	327122	-0.6	0.9662	ALIGNED								3.66	3.58
sp|P02662|CASA1_BOVIN	SAEERLHSMK	423.1882+++	3	423.188	S[+80]AEERLHSMK	6.43	6.34	6.54	3030640	-1.3	0.985	TRUE	6.39	6.28	6.5	1460956	-1.1	0.9819	TRUE	6.42	6.33	6.51	3490666	-1.2	0.9832	TRUE	6.4	6.32	6.49	13637143	-1.3	0.9931	TRUE	6.45	6.2	6.61	1018148	0.8	0.9681	TRUE	6.43	6.38	6.56	1647923	-0.2	0.9922	TRUE	6.45	6.38
sp|P02662|CASA1_BOVIN	SAEERLHS	464.7278++	2	464.728	SAEERLHS	4.17	4.1	4.28	538839	-1	0.9804	ALIGNED								4.2	4.12	4.29	747853	-2.2	0.9883	ALIGNED	4.16	4.08	4.26	2052491	-1.8	0.9845	TRUE	4.25	4.18	4.34	115656	0	0.904	ALIGNED
sp|P02662|CASA1_BOVIN	SAEER	671.2396+	1	671.24	S[+80]AEER	0.77	0.72	0.82	6880790	-4.4	0.9874	TRUE	0.78	0.74	0.84	4277432	-4.2	0.9876	ALIGNED	0.78	0.74	0.84	10192734	-4.7	0.987	TRUE	0.78	0.74	0.84	12885146	-4.4	0.9847	TRUE	0.81	0.76	0.88	7060558	-1.9	0.9912	TRUE	0.81	0.77	0.88	7678310	-4.1	0.9856	TRUE	0.81	0.77
sp|P02662|CASA1_BOVIN	AYFYPEL	902.4294+	1	902.429	AYFYPEL																						19.55	19.45	19.64	685935	0.8	0.9892	ALIGNED	19.63	19.57	19.72	344873	-1.6	0.934	ALIGNED								19.65	19.53
sp|P02662|CASA1_BOVIN	FRQF	597.3144+	1	597.314	FRQF	9.13	9.04	9.24	533082	-0.5	0.9734	ALIGNED	9.12	9.04	9.26	193264	0.1	0.9763	ALIGNED	9.14	9.05	9.25	372764	0	0.964	ALIGNED	9.13	9.04	9.24	2050325	0.8	0.9882	ALIGNED	9.2	9.11	9.38	4322934	2.4	0.9881	TRUE	9.19	9.11	9.33	1071380	2.1	0.988	ALIGNED	9.19	9.1
sp|P02662|CASA1_BOVIN	FRQFYQL	501.2638++	2	501.264	FRQFYQL	16.3	16.21	16.43	337173	2.9	0.9955	ALIGNED	16.27	16.18	16.4	280584	2.2	0.9981	ALIGNED	16.28	16.19	16.41	729184	2.6	0.9929	ALIGNED	16.27	16.18	16.39	5572038	2.1	0.988	TRUE	16.32	16.23	16.5	11309179	2	0.9961	TRUE	16.32	16.24	16.49	1298110	0.8	0.9892	TRUE	16.32	16.23
sp|P02662|CASA1_BOVIN	YYVPLGTQYTDAPSF	861.4065++	2	861.407	YYVPLGTQYTDAPSF															19.93	19.82	20.15	89378	2.4	0.9008	ALIGNED																						19.98	19.86
sp|P02662|CASA1_BOVIN	YYVPL	654.3497+	1	654.35	YYVPL	16.52	16.43	16.65	901339	3.4	0.9901	ALIGNED	16.53	16.49	16.73	569731	2.3	0.9725	ALIGNED	16.53	16.42	16.68	1020359	3	0.9724	ALIGNED	16.51	16.4	16.63	1715869	2.3	0.9855	ALIGNED	16.6	16.49	16.72	1433832	2	0.9847	ALIGNED	16.62	16.62	16.81	467599	1.5	0.9807	ALIGNED
sp|P02662|CASA1_BOVIN	YVPL	491.2864+	1	491.286	YVPL	12.33	12.2	12.51	2678169	2.3	0.9837	TRUE	12.32	12.19	12.5	1201939	0.9	0.9784	TRUE	12.32	12.23	12.5	2002582	1.7	0.9899	ALIGNED	12.31	12.2	12.46	2769742	2.2	0.9839	ALIGNED	12.4	12.29	12.57	2434734	2.7	0.9861	ALIGNED	12.41	12.3	12.57	4714451	1.9	0.9901	ALIGNED	12.4	12.29
sp|P02662|CASA1_BOVIN	GTQY	468.2089+	1	468.209	GTQY								1.09	1.04	1.18	5281525	-4.4	0.9755	TRUE	1.1	1.05	1.19	9170269	-4.6	0.9745	TRUE	1.09	1.04	1.17	11356519	-4.6	0.9764	ALIGNED	1.14	1.09	1.27	2866945	1.2	0.9722	ALIGNED								1.13	1.08
sp|P02662|CASA1_BOVIN	SFSDIPNPIGSE	631.7986++	2	631.799	SFSDIPNPIGSE	16.85	16.68	16.92	128575	3.2	0.9646	ALIGNED	16.82	16.67	16.92	75409	2.2	0.8595	ALIGNED	16.83	16.69	16.98	275165	3	0.9798	ALIGNED	16.81	16.66	16.94	611643	2.1	0.9747	ALIGNED	16.88	16.76	17.05	102690	2	0.9254	ALIGNED	16.91	16.73	16.99	236812	0.9	0.9376	ALIGNED	16.9	16.75
sp|P02662|CASA1_BOVIN	SDIPNPIGSENSEKTTMPLW	1108.5306++	2	1108.53	SDIPNPIGSENSEKTTMPLW
sp|P02662|CASA1_BOVIN	SDIPNPIGSENSEKTTMPL	1015.4910++	2	1015.49	SDIPNPIGSENSEKTTMPL																																											17.04	16.81
sp|P02662|CASA1_BOVIN	IPNPIGSENSEKTTMPLW	1007.5011++	2	1007.5	IPNPIGSENSEKTTMPLW																																											19.89	19.77
sp|P02662|CASA1_BOVIN	PNPIG	497.2718+	1	497.272	PNPIG	6.54	6.45	6.68	2101482	-1.9	0.9934	ALIGNED	6.53	6.44	6.71	863294	-2	0.9784	ALIGNED	6.53	6.44	6.63	5324423	-1.9	0.9856	ALIGNED	6.52	6.43	6.61	6324962	-1.1	0.9866	TRUE	6.62	6.53	6.71	3889499	-0.9	0.9845	ALIGNED	6.61	6.52	6.7	4579503	-1.7	0.9859	TRUE	6.62	6.53
sp|P02662|CASA1_BOVIN	NSEKTTMPL	510.7551++	2	510.755	NSEKTTMPL								10.71	10.6	10.82	251108	0.6	0.9609	ALIGNED	10.7	10.62	10.84	204767	0.6	0.9428	ALIGNED	10.71	10.57	10.82	581746	2.6	0.972	ALIGNED	10.76	10.65	10.89	535564	2.9	0.9748	ALIGNED	10.77	10.64	10.89	941329	2	0.9724	ALIGNED	10.75	10.62
sp|P02662|CASA1_BOVIN	NSEKTTMPLW	603.7948++	2	603.795	NSEKTTMPLW	16.58	16.49	16.71	481458	3.3	0.9876	ALIGNED															16.56	16.45	16.74	2744166	0.9	0.9838	ALIGNED	16.64	16.53	16.8	1143183	2.2	0.9816	ALIGNED								16.62	16.52
sp|P02662|CASA1_BOVIN	NSEKTTMP	454.2131++	2	454.213	NSEKTTMP	6.25	6.14	6.38	351992	-0.5	0.9676	ALIGNED	6.23	6.16	6.36	22387	0.9	0.8126	ALIGNED	6.23	6.16	6.39	538211	-0.4	0.9393	ALIGNED	6.22	6.13	6.46	1484342	-0.2	0.9779	ALIGNED	6.3	6.21	6.48	789395	1.3	0.973	ALIGNED	6.3	6.19	6.48	1218579	-0.3	0.9771	ALIGNED	6.31	6.18
sp|P02662|CASA1_BOVIN	TMPLW	647.3221+	1	647.322	TMPLW															18.72	18.61	18.87	1312894	2.6	0.957	TRUE	18.7	18.59	18.85	2194261	2.3	0.9497	ALIGNED	18.78	18.7	18.94	292052	2.1	0.9063	ALIGNED	18.8	18.69	18.92	346312	1.6	0.9429	ALIGNED
sp|P02663|CASA2_BOVIN	KNTME	702.2528+	1	702.253	KNT[+80]ME															2.15	2.09	2.22	441459	-2.7	0.9395	ALIGNED	2.11	2.02	2.12	82742	-3.9	0.9003	ALIGNED								2.21	2.14	2.28	1116472	-3	0.9584	ALIGNED	2.2	2.13
sp|P02663|CASA2_BOVIN	KNTME	351.6300++	2	351.63	KNT[+80]ME	2.1	1.92	2.17	668080	-2	0.9364	ALIGNED	2.16	2.01	2.21	480175	-1.8	0.9488	ALIGNED	2.15	2.09	2.22	448696	-2.7	0.9154	ALIGNED	2.11	2.02	2.12	90122	-3.7	0.8478	ALIGNED								2.21	2.14	2.28	1416924	-3.2	0.9517	ALIGNED	2.2	2.13
sp|P02663|CASA2_BOVIN	NTMEHVSSSEESIISQETYK	873.6398+++	3	873.64	NTMEHVS[+80]S[+80]S[+80]EESIIS[+80]QETYK	13.21	13.01	13.36	2518201	-1.9	0.968	TRUE	13.21	13.05	13.34	3856271	0.5	0.9949	ALIGNED	13.23	13.03	13.32	779856	0.2	0.9706	ALIGNED	13.21	13.06	13.41	3397876	-0.6	0.9883	TRUE	13.43	13.32	13.81	1006087	1.5	0.9828	ALIGNED	13.43	13.3	13.59	724997	0.7	0.9801	ALIGNED
sp|P02663|CASA2_BOVIN	MEHVSSSEESIISQETYK	801.9429+++	3	801.943	MEHVS[+80]S[+80]SEES[+80]IIS[+80]QETYK	12.89	12.8	13.11	1493435	2.3	0.9966	TRUE	12.88	12.79	13.01	931640	0.4	0.992	TRUE	12.89	12.82	12.98	368873	1.6	0.9899	ALIGNED	12.89	12.8	13.02	1239037	2.5	0.9981	ALIGNED	13.03	13	13.05	8841	2.5	0.8781	ALIGNED
sp|P02663|CASA2_BOVIN	EHVSSSEESIISQETYK	1136.8905++	2	1136.89	EHVS[+80]S[+80]S[+80]EESIIS[+80]QETYK	12.03	11.96	12.16	18113176	-0.3	0.9921	TRUE	12.01	11.94	12.19	5609525	-2	0.9966	TRUE	12.03	11.96	12.17	4361094	-1.4	0.9916	ALIGNED	12.03	11.93	12.19	9929376	-0.3	0.9923	ALIGNED	12.4	12.26	12.82	3866875	3.3	0.9882	TRUE	12.34	12.25	12.77	3385555	2.7	0.9945	TRUE	12.45	12.29
sp|P02663|CASA2_BOVIN	EHVSSSEESIISQETYK	758.2627+++	3	758.263	EHVS[+80]S[+80]S[+80]EESIIS[+80]QETYK	12.03	11.96	12.16	15030055	-0.6	0.9906	TRUE	12.03	11.94	12.19	3536787	-1.9	0.9871	TRUE	12.03	11.96	12.17	2120418	-1.4	0.9852	ALIGNED	12.04	11.93	12.19	5268841	-0.1	0.9829	ALIGNED	12.42	12.26	12.82	13378942	2.3	0.9965	TRUE	12.35	12.25	12.77	11076952	1.4	0.9968	TRUE	12.44	12.29
sp|P02663|CASA2_BOVIN	EHVSSSEES	615.6537++	2	615.654	EHVS[+80]S[+80]S[+80]EES	2.09	1.95	2.28	1304292	-2	0.9927	TRUE	2.16	2.08	2.3	1447568	-1.8	0.9928	TRUE	2.22	2.15	2.29	561641	-2.7	0.9825	ALIGNED	2.21	2.15	2.34	896125	-3.1	0.9745	ALIGNED	2.34	2.19	2.45	1098928	0.6	0.9979	ALIGNED	2.3	2.2	2.41	2172422	-3.5	0.9925	ALIGNED	2.27	2.16
sp|P02663|CASA2_BOVIN	EHVSSSEESIISQE	940.7875++	2	940.787	EHVS[+80]S[+80]S[+80]EESIIS[+80]QE	9.55	9.44	9.84	10133566	-0.6	0.9952	ALIGNED	9.58	9.47	9.96	9122032	-0.7	0.9944	ALIGNED	9.55	9.46	9.82	3176456	0	0.9976	ALIGNED	9.78	9.57	10.58	4887783	0.3	0.9728	ALIGNED
sp|P02663|CASA2_BOVIN	HVSSSEESIISQETYK	1072.3692++	2	1072.37	HVS[+80]S[+80]S[+80]EESIIS[+80]QETYK	12.04	11.9	12.15	26632486	-0.8	0.9989	TRUE	12.03	11.96	12.15	7042194	-2.2	0.9875	ALIGNED	12.03	11.9	12.14	7644594	-1.8	0.9918	ALIGNED	12.04	11.91	12.16	18430484	-0.9	0.9905	TRUE	12.2	12.11	12.49	12907778	1.5	0.9893	TRUE	12.21	12.12	12.51	13161056	-0.4	0.9928	TRUE	12.24	12.16
sp|P02663|CASA2_BOVIN	HVSSSEESIISQETYK	715.2485+++	3	715.249	HVS[+80]S[+80]S[+80]EESIIS[+80]QETYK	12.04	11.9	12.15	21170234	-1.1	0.9907	TRUE	12.03	11.96	12.15	4198988	-1.9	0.9928	ALIGNED	12.03	11.9	12.14	3518137	-2	0.9843	ALIGNED	12.04	11.91	12.16	9921168	-0.9	0.9857	TRUE	12.22	12.11	12.49	16899242	1.7	0.9937	TRUE	12.22	12.12	12.51	12480784	0	0.995	TRUE	12.25	12.16
sp|P02663|CASA2_BOVIN	HVSSSEE	1014.2254+	1	1014.23	HVS[+80]S[+80]S[+80]EE	1.3	1.19	1.35	507747	-0.5	0.9409	ALIGNED								1.38	1.34	1.45	765346	-3.3	0.9795	ALIGNED	1.41	1.41	1.52	69786	3.9	0.895	ALIGNED	1.41	1.35	1.62	1486562	0.6	0.9862	ALIGNED	1.45	1.32	1.64	3097204	-0.2	0.9903	ALIGNED	1.41	1.3
sp|P02663|CASA2_BOVIN	HVSSSEES	1101.2575+	1	1101.26	HVS[+80]S[+80]S[+80]EES	1.13	1.09	1.18	7759438	-4.1	0.9981	TRUE	1.16	1.06	1.25	8257091	-3.9	0.9952	TRUE	1.17	1.1	1.25	3503738	-3.5	0.9896	ALIGNED	1.16	1.11	1.23	6361294	-4	0.995	ALIGNED	1.23	1.16	1.45	5031124	-0.1	0.9948	ALIGNED	1.24	1.19	1.38	8943651	-3.2	0.9916	TRUE	1.22	1.17
sp|P02663|CASA2_BOVIN	HVSSSEESIISQET	926.7900++	2	926.79	HVS[+80]S[+80]SEES[+80]IISQET[+80]	10.49	10.39	10.7	4134288	-0.7	0.9916	ALIGNED	10.51	10.44	10.73	1345909	-0.9	0.975	ALIGNED	10.48	10.39	10.68	1415839	-0.7	0.9894	ALIGNED	10.73	10.46	11.04	3079714	1.6	0.9908	ALIGNED
sp|P02663|CASA2_BOVIN	HVSSSEESIISQE	876.2662++	2	876.266	HVS[+80]S[+80]S[+80]EESIIS[+80]QE	9.38	9.28	9.58	16829840	-2	0.9934	TRUE	9.4	9.31	9.71	17271804	-2.7	0.9964	TRUE	9.4	9.31	9.71	7090434	-2.4	0.9928	TRUE	9.52	9.37	10.38	12316108	-0.4	0.9933	ALIGNED															9.76	9.36
sp|P02663|CASA2_BOVIN	HVSSSEESIISQE	584.5132+++	3	584.513	HVS[+80]S[+80]S[+80]EESIIS[+80]QE	9.39	9.28	9.58	1967911	-1	0.993	TRUE	9.4	9.31	9.71	2315817	-1.9	0.9874	TRUE	9.4	9.31	9.71	955286	-1	0.9633	TRUE	9.51	9.37	10.38	1538034	1.5	0.9721	ALIGNED															9.72	9.36
sp|P02663|CASA2_BOVIN	HVSSSEESIIS	707.7324++	2	707.732	HVS[+80]S[+80]S[+80]EESIIS								9.95	9.86	10.11	831157	1.7	0.9504	ALIGNED								9.95	9.85	10.02	807335	2.4	0.9822	ALIGNED	9.85	9.78	10.04	286434	1.5	0.9745	ALIGNED								10.22	10.06
sp|P02663|CASA2_BOVIN	HVSSSEESIIS	747.7156++	2	747.716	HVS[+80]S[+80]S[+80]EESIIS[+80]
sp|P02663|CASA2_BOVIN	VSSSEESIISQETYK	642.9068+++	3	642.907	VSS[+80]S[+80]EESIIS[+80]QETYK	12.43	12.2	12.56	2679307	2.4	0.9945	TRUE								12.44	12.28	12.54	355730	1.9	0.9668	ALIGNED	12.46	12.26	12.55	1043306	3	0.9855	ALIGNED	12.58	12.39	12.77	428756	2.5	0.999	ALIGNED
sp|P02663|CASA2_BOVIN	VSSSEESIISQE	538.8269+++	3	538.827	VS[+80]S[+80]S[+80]EES[+80]IISQE	8.8	8.61	9.56	8666031	-1.2	0.9886	TRUE	9.3	8.65	9.51	1735893	-1	0.9934	ALIGNED	8.85	8.65	9.38	4165403	-0.3	0.9875	ALIGNED
sp|P02663|CASA2_BOVIN	VSSSEESIISQETYKQ	712.2484+++	3	712.248	VSS[+80]S[+80]EES[+80]IIS[+80]QETYKQ	11.5	11.07	11.83	6462618	-4.7	0.9718	TRUE
sp|P02663|CASA2_BOVIN	VSSSEES	964.1985+	1	964.199	VS[+80]S[+80]S[+80]EES	3.2	3.18	3.31	34585	-0.6	0.8493	ALIGNED								2.38	2.31	2.46	430807	-4.5	0.8689	ALIGNED								3.21	2.4	5.49	250470768	0	0.9957	TRUE	2.3	1.83	2.33	98487000	-3.3	0.997	TRUE	3.03	1.77
sp|P02663|CASA2_BOVIN	VSSSEES	482.6029++	2	482.603	VS[+80]S[+80]S[+80]EES																													3.17	2.4	5.49	116124000	0	0.9954	TRUE	2.3	1.83	2.33	43658488	-2.9	0.9969	TRUE	2.96	1.77
sp|P02663|CASA2_BOVIN	VSSSEE	877.1665+	1	877.167	VS[+80]S[+80]S[+80]EE	1.15	1.11	1.27	68711352	-4.5	0.993	TRUE	1.18	1.14	1.31	126919968	-4.5	0.997	TRUE	1.22	1.14	1.34	190918912	-4.7	0.9962	TRUE	1.21	1.11	1.38	176177936	-4.2	0.9964	TRUE	3.5	2.54	3.7	36265044	-0.5	0.9962	ALIGNED	2.61	2.54	3.47	46787476	-3.3	0.9983	TRUE	3.26	2.25
sp|P02663|CASA2_BOVIN	VSSSEE	439.0869++	2	439.087	VS[+80]S[+80]S[+80]EE															1.24	1.14	1.34	285015	-2.9	0.8606	TRUE	1.21	1.11	1.38	429453	-2.2	0.9508	TRUE	3.41	2.54	3.7	11596450	-0.3	0.9921	ALIGNED	2.81	2.54	3.47	13169898	-3	0.9906	TRUE	3.01	2.25
sp|P02663|CASA2_BOVIN	VSSSEESIISQETYK	1003.8397++	2	1003.84	VS[+80]S[+80]S[+80]EESIIS[+80]QETYK	11.64	11.55	11.97	302619552	-1.5	0.9969	TRUE	11.66	11.56	12.01	3242151	-1.7	0.9965	TRUE	11.65	11.56	12	35070592	0.3	0.9959	TRUE	11.98	11.51	13.01	103746512	-0.4	0.9899	TRUE								12.68	12.23	12.93	196222	1.2	0.8726	ALIGNED
sp|P02663|CASA2_BOVIN	VSSSEESIISQETYK	669.5622+++	3	669.562	VS[+80]S[+80]S[+80]EESIIS[+80]QETYK	11.64	11.55	11.97	420337024	-1.1	0.9936	TRUE	11.68	11.56	12.01	4615631	-1.5	0.9912	TRUE	11.65	11.56	12	46988508	0.3	0.9957	TRUE	11.81	11.51	13.01	107866208	-0.1	0.9974	TRUE								12.61	12.23	12.93	392486	0.5	0.9023	ALIGNED
sp|P02663|CASA2_BOVIN	VSSSEESIISQ	703.2323++	2	703.232	VS[+80]S[+80]S[+80]EESIISQ	9.41	9.3	9.58	8371033	-1.3	0.9927	ALIGNED	9.44	9.34	9.67	5137360	-1.9	0.9957	ALIGNED	9.43	9.33	9.65	11971945	-1.5	0.9956	TRUE	9.49	9.31	9.92	23955218	-1.4	0.9957	ALIGNED								9.77	9.35	9.8	537038	1.5	0.9924	ALIGNED	9.73	9.27
sp|P02663|CASA2_BOVIN	VSSSEESIISQE	807.7367++	2	807.737	VS[+80]S[+80]S[+80]EESIIS[+80]QE	8.78	8.62	10.3	314692224	-1.8	0.9982	TRUE	9.33	8.74	10.69	95819552	-1.5	0.9961	TRUE	8.87	8.67	10.21	176203264	-1.1	0.9979	TRUE	13.23	13.01	13.57	2644424	0.8	0.8812	TRUE
sp|P02663|CASA2_BOVIN	VSSSEESIISQET	858.2606++	2	858.261	VS[+80]S[+80]S[+80]EESIIS[+80]QET	10.12	9.81	11.32	171806656	-0.6	0.9988	ALIGNED	11.39	9.51	11.42	11764120	-0.8	0.9666	ALIGNED	10.3	9.84	11.33	89842336	-0.9	0.9976	TRUE	10.43	10.27	10.63	684479	1.4	0.9587	ALIGNED
sp|P02663|CASA2_BOVIN	SSSEES	785.1638+	1	785.164	SS[+80]S[+80]EES	0.56	0.52	0.62	13105817	-4.2	0.9916	TRUE															0.56	0.52	0.62	15513786	-4.4	0.9963	TRUE	0.73	0.69	0.87	75803976	-2.9	0.9927	TRUE	0.78	0.7	0.88	149101808	-4.5	0.9935	TRUE	0.59	0.55
sp|P02663|CASA2_BOVIN	SSSEESIISQE	718.2194++	2	718.219	SS[+80]S[+80]EESIIS[+80]QE	8.92	8.83	9.06	5038773	-2.1	0.9913	TRUE	8.94	8.87	9.25	3593341	-0.8	0.9904	ALIGNED	8.93	8.85	9.2	4137554	-1.2	0.991	ALIGNED	9	8.89	9.52	5919349	0.6	0.9899	TRUE															9.34	9
sp|P02663|CASA2_BOVIN	SSSEESIISQETYK	914.3224++	2	914.322	SS[+80]S[+80]EESIIS[+80]QETYK	11.96	11.82	12.07	2851962	-0.1	0.9275	TRUE								11.9	11.83	12.03	533163	1.7	0.8152	ALIGNED	11.89	11.75	12.06	1775573	0.5	0.8062	ALIGNED	12.13	12.06	12.21	131705	-0.5	0.8954	ALIGNED
sp|P02663|CASA2_BOVIN	SSEESIIS	546.1528++	2	546.153	S[+80]S[+80]EESIIS[+80]	7.01	6.96	7.21	2139634	-0.2	0.9763	ALIGNED	7.07	6.98	7.23	976812	-0.6	0.9914	ALIGNED	7.05	6.96	7.25	1654022	0.3	0.9749	ALIGNED	7.07	7.01	7.27	2105137	-0.4	0.967	ALIGNED								7.3	6.95	7.44	215479	1.3	0.9407	ALIGNED	7.29	6.85
sp|P02663|CASA2_BOVIN	SSEESIISQET	725.2272++	2	725.227	S[+80]S[+80]EESIIS[+80]QET	9.99	9.9	10.2	39120796	-0.3	0.9955	ALIGNED	10	9.86	10.18	3981861	-0.4	0.9842	ALIGNED								10.13	9.94	10.74	33617836	-0.6	0.9881	ALIGNED
sp|P02663|CASA2_BOVIN	SSEESIISQE	634.7202++	2	634.72	S[+80]S[+80]EESIISQE	10.28	10.19	10.43	2421774	-0.7	0.9916	ALIGNED	10.29	10.22	10.38	467470	-1.2	0.9699	ALIGNED	10.27	10.2	10.42	1353893	-1.4	0.9805	ALIGNED	10.28	10.19	10.45	2606427	-1.1	0.9886	ALIGNED	10.45	10.36	10.57	2881196	2.9	0.9957	TRUE	10.44	10.35	10.58	2251943	1.7	0.9827	ALIGNED	10.48	10.38
sp|P02663|CASA2_BOVIN	SSEESIIS	1011.3319+	1	1011.33	S[+80]S[+80]EESIIS	9.38	9.32	9.49	737149	-1.6	0.9628	ALIGNED	9.4	9.33	9.51	635901	-2.7	0.9663	ALIGNED	10.19	9.92	10.5	4960510	-3.9	0.9793	TRUE								9.58	9.48	9.71	814944	2.9	0.9911	ALIGNED	10.53	10.33	10.74	4473790	-0.8	0.9867	TRUE	9.61	9.5
sp|P02663|CASA2_BOVIN	SSEESIIS	506.1696++	2	506.17	S[+80]S[+80]EESIIS	9.38	9.32	9.49	611537	-1.2	0.9887	ALIGNED	9.4	9.33	9.51	493604	-2	0.9834	ALIGNED								10.19	10.04	10.6	4808829	-0.8	0.9892	TRUE	9.58	9.48	9.71	546867	3.5	0.984	ALIGNED	10.49	10.33	10.74	1703787	0.4	0.9777	TRUE	9.63	9.5
sp|P02663|CASA2_BOVIN	SSEESIISQETYK	870.8063++	2	870.806	S[+80]S[+80]EESIIS[+80]QETYK	11.93	11.85	12.03	25118158	-1.2	0.9937	TRUE								11.92	11.85	12.01	2464475	-1.2	0.9925	TRUE	11.92	11.83	12.03	6716192	-3.3	0.9228	ALIGNED	12.06	11.97	12.17	2310188	0.7	0.9921	TRUE	12.07	11.96	12.19	680901	0.7	0.9736	ALIGNED	12.13	12.02
sp|P02663|CASA2_BOVIN	SSEESIISQETYK	580.8733+++	3	580.873	S[+80]S[+80]EESIIS[+80]QETYK	11.93	11.85	12.03	11141988	-0.4	0.9888	TRUE								11.92	11.85	12.01	1076251	0.5	0.9827	TRUE	11.92	11.83	12.03	2747732	-0.6	0.9206	ALIGNED	12.06	11.97	12.17	790127	1.3	0.9771	TRUE	12.07	11.96	12.19	242951	0.5	0.9863	ALIGNED	12.09	12.02
sp|P02663|CASA2_BOVIN	SSEESIIS	1091.2983+	1	1091.3	S[+80]S[+80]EES[+80]IIS	7.03	6.96	7.21	1500479	0.2	0.9902	TRUE	7.55	7.45	7.77	4190503	-2.2	0.9946	ALIGNED	7.03	6.96	7.25	1374069	0.6	0.9868	TRUE	7.37	7.27	7.48	3947127	1.3	0.9882	ALIGNED
sp|P02663|CASA2_BOVIN	SSEESIISQET	685.2440++	2	685.244	S[+80]S[+80]EESIISQET	11.31	11.24	11.46	2545564	1.3	0.9181	TRUE	11.32	11.23	11.38	174384	0.2	0.9323	ALIGNED	11.33	11.26	11.51	1671755	1.4	0.9632	TRUE	11.32	11.1	11.61	9259833	2	0.8694	ALIGNED	11.48	11.38	11.77	2050566	0.7	0.9419	ALIGNED	11.48	11.39	11.67	1331258	0.1	0.9561	ALIGNED	11.5	11.41
sp|P02663|CASA2_BOVIN	SSEESIISQ	570.1989++	2	570.199	S[+80]S[+80]EESIISQ	9.43	9.33	9.78	321907	-0.8	0.9709	ALIGNED	9.42	9.37	9.55	204075	-0.8	0.9198	ALIGNED	9.43	9.36	9.7	603441	-0.7	0.9463	ALIGNED	9.42	9.36	9.52	1131475	-1.8	0.9856	ALIGNED	9.58	9.46	9.67	503088	2.3	0.9651	ALIGNED	9.59	9.48	9.68	486618	1.7	0.9854	ALIGNED	9.62	9.53
sp|P02663|CASA2_BOVIN	SSEESIISQE	634.7202++	2	634.72	S[+80]SEESIIS[+80]QE	9.89	9.73	9.98	4468292	0.4	0.9878	ALIGNED	10.04	9.97	10.11	522386	-0.1	0.9839	ALIGNED	9.88	9.73	9.97	3273317	0	0.9986	TRUE	9.87	9.73	9.97	4729583	1.4	0.9934	ALIGNED	10.04	9.96	10.13	1387739	2.6	0.9854	ALIGNED	10.03	9.96	10.12	1819050	2.1	0.9958	ALIGNED	10.07	9.98
sp|P02663|CASA2_BOVIN	SSEESIISQETY	806.7589++	2	806.759	S[+80]S[+80]EESIIS[+80]QETY	12.01	11.85	12.34	7003521	0.4	0.9887	ALIGNED	12.05	11.94	12.3	819962	0.5	0.9363	ALIGNED	12.03	11.92	12.32	4000610	-0.4	0.9803	TRUE
sp|P02663|CASA2_BOVIN	SSEESIISQE	1348.3994+	1	1348.4	S[+80]S[+80]EES[+80]IISQE	8.78	8.69	9.01	9661056	-1.6	0.9931	ALIGNED	8.81	8.7	9.1	3296321	0.2	0.9917	TRUE	8.79	8.7	9.01	5805840	0.2	0.9973	ALIGNED	8.86	8.73	9.29	7057035	1.8	0.9953	TRUE															9.09	8.71
sp|P02663|CASA2_BOVIN	SSEESIISQE	674.7034++	2	674.703	S[+80]S[+80]EES[+80]IISQE	8.78	8.69	9.01	57678168	-2.4	0.9976	ALIGNED	8.81	8.7	9.1	19200148	-0.8	0.9911	TRUE	8.79	8.7	9.01	28422040	-1	0.9979	ALIGNED	8.86	8.73	9.29	40693052	0.6	0.9953	TRUE															9.04	8.71
sp|P02663|CASA2_BOVIN	SEESIISQE	591.2042++	2	591.204	S[+80]EESIIS[+80]QE	9.79	9.69	9.95	2339053	-1	0.9779	ALIGNED	9.8	9.71	9.89	497138	-1.1	0.9673	ALIGNED	9.81	9.67	9.94	883343	0.3	0.9761	TRUE	9.79	9.73	9.91	1114237	0.5	0.9718	ALIGNED	9.96	9.85	10.11	1269396	2.5	0.9851	ALIGNED	9.94	9.85	10.09	804630	1.9	0.9881	TRUE	9.99	9.9
sp|P02663|CASA2_BOVIN	SEESIISQET	641.7280++	2	641.728	S[+80]EESIISQET[+80]	10.82	10.7	10.91	1915273	1.9	0.9739	TRUE	10.84	10.76	11	163255	-1	0.8306	ALIGNED	10.84	10.67	10.96	843070	1.1	0.9122	ALIGNED	10.82	10.68	11.06	1542828	0.7	0.8542	ALIGNED	10.98	10.78	11.09	634457	2.3	0.9833	ALIGNED	10.98	10.78	11.11	296400	1.9	0.9466	ALIGNED	11.02	10.84
sp|P02663|CASA2_BOVIN	SIISQETYK	574.7654++	2	574.765	SIIS[+80]QETYK	11.96	11.87	12.07	5084433	-0.3	0.9892	TRUE	11.95	11.88	12.06	884512	-0.9	0.9855	ALIGNED	11.98	11.88	12.05	2324609	-0.4	0.9878	TRUE	11.95	11.68	12.06	4221576	-0.3	0.9829	TRUE	12.03	11.94	12.14	4632885	1.8	0.9945	TRUE	12.03	11.94	12.16	4011228	1	0.9958	TRUE	12.02	11.97
sp|P02663|CASA2_BOVIN	IISQET	770.3332+	1	770.333	IIS[+80]QET	7.68	7.6	7.78	1782185	-1.1	0.9762	TRUE								7.69	7.63	7.78	615967	-1.1	0.9789	ALIGNED	7.69	7.6	7.76	805237	-0.9	0.9959	ALIGNED
sp|P02663|CASA2_BOVIN	IISQETYK	531.2494++	2	531.249	IIS[+80]QETYK	9.2	9.14	9.29	4520726	-0.9	0.9928	TRUE	9.2	9.13	9.26	107621	-1	0.9252	ALIGNED	9.22	9.13	9.29	438325	-0.7	0.9621	ALIGNED	9.2	9.11	9.27	556291	0.9	0.9987	ALIGNED								9.26	9.15	9.35	461638	1.1	0.9892	ALIGNED
sp|P02663|CASA2_BOVIN	SQET	544.1650+	1	544.165	S[+80]QET															0.82	0.75	0.88	713885	-4.3	0.9654	ALIGNED	0.82	0.77	0.88	637095	-3.7	0.8746	ALIGNED	0.84	0.8	0.93	1193347	-1.6	0.9641	ALIGNED	0.85	0.82	0.92	828915	-3.6	0.9675	TRUE
sp|P02663|CASA2_BOVIN	INPSKENL	497.7339++	2	497.734	INPS[+80]KENL	8.84	8.77	8.95	10705070	-1.5	0.9913	TRUE	8.83	8.76	8.92	325397	0.5	0.9744	ALIGNED	8.83	8.78	8.94	3809958	-0.4	0.987	ALIGNED	8.82	8.75	8.93	7602559	1.1	0.9919	TRUE	8.88	8.77	9.06	2310295	2.2	0.9813	ALIGNED	8.89	8.76	9	1029873	3.1	0.9302	ALIGNED	8.89	8.78
sp|P02663|CASA2_BOVIN	INPSKEN	441.1919++	2	441.192	INPS[+80]KEN	3.17	3.06	3.24	13814715	-2	0.9945	ALIGNED	3.21	3.12	3.28	570970	-1.7	0.957	ALIGNED	3.21	3.12	3.3	5292202	-2.2	0.9937	ALIGNED	3.19	3.1	3.29	11738192	-2.2	0.9945	ALIGNED	3.28	3.17	3.39	3254320	-0.4	0.9962	ALIGNED	3.27	3.16	3.36	2137331	-3.2	0.9798	ALIGNED	3.25	3.16
sp|P02663|CASA2_BOVIN	INPS	510.1960+	1	510.196	INPS[+80]	2.36	2.29	2.43	14929622	-3	0.9878	ALIGNED	2.43	2.37	2.52	3209347	-2.9	0.9837	ALIGNED								2.42	2.36	2.5	10566543	-2.7	0.9895	TRUE	2.48	2.4	2.59	13186905	0	0.9859	ALIGNED	2.48	2.41	2.57	15040699	-2.8	0.9883	ALIGNED
sp|P02663|CASA2_BOVIN	INPSKE	384.1704++	2	384.17	INPS[+80]KE	3.68	3.62	3.77	18216032	-1.6	0.9959	TRUE	3.7	3.57	3.81	4918341	-0.4	0.9853	TRUE	3.71	3.66	3.8	10818095	-0.8	0.9957	TRUE	3.7	3.57	3.79	18090984	-0.3	0.9907	TRUE	3.77	3.7	3.9	16838938	-1	0.9939	TRUE	3.76	3.66	3.87	12099100	-3.1	0.9905	TRUE	3.76	3.63
sp|P02663|CASA2_BOVIN	EVVRN	308.6743++	2	308.674	EVVRN	2.07	2	2.16	264833	-2	0.9924	ALIGNED								2.14	2.09	2.21	369279	-3	0.9344	ALIGNED	2.14	2.08	2.2	563145	-3.6	0.972	ALIGNED	2.2	2.12	2.32	928329	0.9	0.9785	ALIGNED	2.18	2.12	2.31	1502072	-3.6	0.9776	TRUE
sp|P02663|CASA2_BOVIN	NEEE	520.1885+	1	520.189	NEEE								0.6	0.59	0.62	31524	-4.8	0.8229	ALIGNED	0.85	0.78	0.97	531442	-3.7	0.9081	ALIGNED	0.63	0.48	0.68	416009	0.1	0.8648	ALIGNED	0.75	0.65	0.82	4660951	-1.8	0.9788	ALIGNED	0.76	0.71	0.82	5569117	-3.7	0.9741	ALIGNED	0.76	0.71
sp|P02663|CASA2_BOVIN	IGSSSEES	518.1215++	2	518.121	IGS[+80]S[+80]S[+80]EES	3	2.91	3.32	1110367	0.2	0.9725	TRUE	3.08	2.99	3.32	778557	-0.8	0.9713	ALIGNED	3.08	2.96	3.37	1465483	-0.5	0.9811	ALIGNED	3.08	2.99	3.33	1919825	-0.5	0.9848	TRUE
sp|P02663|CASA2_BOVIN	SSSEESAEVA	1235.3154+	1	1235.32	S[+80]S[+80]S[+80]EESAEVA	4.56	4.48	4.77	343550	-2	0.9134	ALIGNED	4.61	4.52	4.76	250228	0.6	0.9435	ALIGNED	4.58	4.51	4.78	280391	-1.4	0.9423	ALIGNED	4.6	4.5	4.8	459419	-0.2	0.9194	ALIGNED
sp|P02663|CASA2_BOVIN	SSSEESAEVA	618.1613++	2	618.161	S[+80]S[+80]S[+80]EESAEVA	4.56	4.48	4.77	812709	-2.2	0.9671	ALIGNED	4.61	4.52	4.76	524253	-0.7	0.9875	ALIGNED	4.6	4.51	4.78	596473	-1.3	0.9483	ALIGNED	4.6	4.5	4.8	921846	-0.4	0.9689	ALIGNED															4.67	4.67
sp|P02663|CASA2_BOVIN	SSSEESAEVATEEVK	951.2926++	2	951.293	S[+80]S[+80]S[+80]EES[+80]AEVATEEVK	8.21	8.14	8.48	1879864	-0.2	0.999	ALIGNED								8.24	8.15	8.49	643430	-0.3	0.9879	ALIGNED	8.3	8.17	8.81	3656972	0.1	0.9726	TRUE
sp|P02663|CASA2_BOVIN	SSSEESAE	1145.1762+	1	1145.18	S[+80]S[+80]S[+80]EES[+80]AE	1.1	0.99	1.33	3404049	-4.9	0.9604	ALIGNED	1.11	1.01	1.4	16755711	-5	0.9974	ALIGNED
sp|P02663|CASA2_BOVIN	SSSEESAE	1065.2098+	1	1065.21	S[+80]S[+80]S[+80]EESAE	1.09	1.06	1.18	18812610	-4.7	0.9867	ALIGNED	1.26	1.22	1.45	8301465	-4	0.9929	TRUE	1.32	1.28	1.46	3126018	-4.5	0.9932	TRUE	1.3	1.26	1.46	4916930	-4.4	0.9915	TRUE															1.51	1.47
sp|P02663|CASA2_BOVIN	SSSEESAEVATE	693.2233++	2	693.223	SS[+80]SEESAEVAT[+80]E	6.32	6.25	6.41	1305102	-1.3	0.9811	ALIGNED	6.32	6.26	6.46	45382	-0.5	0.9297	ALIGNED	6.32	6.27	6.4	379859	-1.6	0.9944	ALIGNED	6.32	6.26	6.38	610078	-1.3	0.9918	ALIGNED
sp|P02663|CASA2_BOVIN	SSSEESAE	985.2435+	1	985.244	SS[+80]S[+80]EESAE	1.39	1.33	1.46	3491817	-2.1	0.9923	ALIGNED	1.47	1.4	1.55	14932153	-2.8	0.9953	TRUE	1.53	1.46	1.61	7554139	-2.2	0.9953	ALIGNED	1.51	1.44	1.59	11119310	-2.6	0.9927	TRUE	1.56	1.47	1.74	12110650	0.5	0.9964	TRUE	1.62	1.54	1.78	35770956	-3.6	0.9975	ALIGNED	1.53	1.46
sp|P02663|CASA2_BOVIN	SSSEESAE	493.1254++	2	493.125	SS[+80]S[+80]EESAE	1.41	1.33	1.46	1318329	-1.7	0.9806	ALIGNED	1.47	1.4	1.55	7565465	-2.5	0.993	TRUE	1.53	1.46	1.61	3517922	-1.5	0.9946	ALIGNED	1.51	1.44	1.59	4950141	-2	0.9972	TRUE	1.56	1.47	1.74	6643681	1.3	0.995	TRUE	1.62	1.54	1.78	17934478	-2.1	0.9961	ALIGNED	1.53	1.46
sp|P02663|CASA2_BOVIN	SSSEESAEVATEEVK	911.3094++	2	911.309	SS[+80]S[+80]EES[+80]AEVATEEVK	8.58	8.51	8.69	765085	-0.7	0.9848	ALIGNED								8.59	8.55	8.68	122099	-0.3	0.9413	ALIGNED	8.58	8.52	8.71	1363876	0.3	0.992	TRUE
sp|P02663|CASA2_BOVIN	SSSEESAEVATE	733.2065++	2	733.206	SS[+80]SEES[+80]AEVAT[+80]E	4.99	4.92	5.34	9571573	-2.2	0.9967	ALIGNED	5.03	4.94	5.19	972405	-1.7	0.9956	ALIGNED	5.01	4.9	5.17	3785986	-1.9	0.9912	ALIGNED	5.03	4.88	5.37	7864943	-1.2	0.9987	TRUE
sp|P02663|CASA2_BOVIN	SSSEESA	856.2009+	1	856.201	SS[+80]S[+80]EESA	1.16	1.13	1.21	453374	-3.7	0.9518	ALIGNED	1.19	1.14	1.24	3444605	-3.9	0.9926	ALIGNED	1.21	1.16	1.27	1235482	-3	0.9462	ALIGNED	1.19	1.11	1.25	1853767	-3.3	0.9728	ALIGNED	1.25	1.16	1.45	2221660	-0.3	0.984	ALIGNED	1.27	1.2	1.36	5848687	-3.3	0.9891	TRUE	1.24	1.19
sp|P02663|CASA2_BOVIN	SSSEESA	936.1672+	1	936.167	S[+80]S[+80]S[+80]EESA	0.99	0.97	1.04	145610	-3.8	0.9556	ALIGNED	1.13	1.09	1.21	576459	-4.1	0.9534	ALIGNED								1.13	1.09	1.25	387052	-1.9	0.8237	ALIGNED
sp|P02663|CASA2_BOVIN	SSSEESAEVAT	668.6852++	2	668.685	S[+80]S[+80]S[+80]EESAEVAT															5.31	5.21	5.44	384688	-1.4	0.9822	ALIGNED	5.32	5.21	5.47	619817	-1.5	0.9823	ALIGNED
sp|P02663|CASA2_BOVIN	SSEESAEVATE	689.6904++	2	689.69	S[+80]S[+80]EES[+80]AEVATE	4.97	4.9	5.17	921494	-2.3	0.9884	TRUE	5.01	4.94	5.17	93224	-1.9	0.9354	ALIGNED								5.02	4.94	5.18	333832	-1.5	0.9502	ALIGNED
sp|P02663|CASA2_BOVIN	SSEESAEVA	1148.2833+	1	1148.28	S[+80]S[+80]EES[+80]AEVA	3.8	3.73	4.04	784321	-2.2	0.9884	ALIGNED	3.85	3.76	4.12	604973	-1.2	0.991	TRUE	3.84	3.77	4.06	663870	-2	0.9628	TRUE	3.84	3.77	4.13	981677	-1.3	0.9764	ALIGNED
sp|P02663|CASA2_BOVIN	SSEESAEVA	574.6453++	2	574.645	S[+80]S[+80]EES[+80]AEVA	3.8	3.73	4.04	798630	-3.2	0.9817	ALIGNED	3.85	3.76	4.12	636884	-3.2	0.9812	TRUE	3.86	3.77	4.06	730424	-4.2	0.9867	TRUE	3.84	3.77	4.13	975509	-3.6	0.9739	ALIGNED
sp|P02663|CASA2_BOVIN	SSEESAE	898.2115+	1	898.211	S[+80]S[+80]EESAE								1.26	1.21	1.45	7868073	-3.6	0.9814	ALIGNED								1.29	1.17	1.49	6257687	-1.8	0.8968	ALIGNED	1.38	1.27	1.56	7170005	1.1	0.9822	TRUE	1.42	1.3	1.62	12849530	-2.7	0.9765	ALIGNED	1.38	1.23
sp|P02663|CASA2_BOVIN	SEESAE	811.1795+	1	811.179	S[+80]EES[+80]AE	1.18	1.13	1.23	2163494	-3.8	0.9812	ALIGNED	1.2	1.16	1.29	6172595	-4	0.9869	TRUE	1.23	1.16	1.32	4524571	-4.8	0.9703	ALIGNED	1.23	1.15	1.31	4858504	-3.8	0.9738	ALIGNED	1.28	1.19	1.48	3163428	-0.6	0.9775	ALIGNED	1.3	1.21	1.42	7390226	-3.7	0.9424	ALIGNED	1.29	1.2
sp|P02663|CASA2_BOVIN	SEESAE	731.2131+	1	731.213	S[+80]EESAE								1.43	1.34	1.51	655638	-2	0.9948	ALIGNED								1.42	1.36	1.51	512820	0.6	0.9815	ALIGNED	1.49	1.44	1.6	1386293	0.8	0.9858	TRUE	1.5	1.45	1.59	2206387	-1.3	0.9877	TRUE	1.46	1.42
sp|P02663|CASA2_BOVIN	SEESAEVA	981.2850+	1	981.285	S[+80]EES[+80]AEVA	4.7	4.63	4.79	1012983	-1.5	0.9876	ALIGNED	4.74	4.66	4.86	597132	-1.6	0.9731	ALIGNED	4.75	4.68	4.8	1302784	-1.2	0.9933	TRUE	4.74	4.66	4.81	2031321	-1.5	0.989	TRUE	4.88	4.81	5.08	2600474	-0.9	0.9958	TRUE	4.87	4.79	5.05	3337872	-2.1	0.9954	TRUE	4.88	4.8
sp|P02663|CASA2_BOVIN	VATEEVKIT	535.2625++	2	535.262	VAT[+80]EEVKIT	10.73	10.5	10.86	1411022	1.2	0.9933	ALIGNED	10.72	10.65	10.81	435148	0.5	0.9796	ALIGNED	10.72	10.65	10.87	1075100	0.5	0.9908	ALIGNED	10.71	10.64	10.8	2165405	2.7	0.9929	TRUE	10.76	10.69	10.91	1585101	2.6	0.9919	TRUE	10.77	10.69	10.91	1782761	1.6	0.9938	ALIGNED	10.77	10.7
sp|P02663|CASA2_BOVIN	ATEE	529.1542+	1	529.154	AT[+80]EE	1.25	1.21	1.32	9489596	-2.5	0.9858	ALIGNED	1.27	1.23	1.35	4421266	-2.4	0.9822	ALIGNED	1.29	1.21	1.37	25325928	-2.8	0.9896	ALIGNED	1.28	1.21	1.36	39540108	-2.9	0.9895	ALIGNED	1.35	1.35	1.46	2696639	2.2	0.9866	ALIGNED	1.36	1.29	1.47	21003464	-1.9	0.9909	ALIGNED	1.34	1.27
sp|P02663|CASA2_BOVIN	ITVDDKHYQKALNEINQFYQKFPQYLQYL	730.3765, +5	5	730.376	ITVDDKHYQKALNEINQFYQKFPQYLQYL	22.1	22.05	22.14	62698	1.7	0.9494	ALIGNED	21.84	21.69	21.98	604022	0.9	0.8542	ALIGNED								21.97	21.9	22.07	17929416	0.6	0.9651	TRUE
sp|P02663|CASA2_BOVIN	VDDKH	613.2940+	1	613.294	VDDKH	0.58	0.5	0.62	2435497	-3.7	0.971	ALIGNED	0.58	0.51	0.62	1170287	-4.2	0.9627	ALIGNED	0.57	0.49	0.61	2760853	-3.6	0.9702	ALIGNED	0.56	0.49	0.63	4823496	-3.9	0.9686	TRUE	0.59	0.53	0.66	3236304	1	0.9761	ALIGNED	0.59	0.51	0.65	4535269	-2.5	0.9816	TRUE
sp|P02663|CASA2_BOVIN	VDDKH	307.1506++	2	307.151	VDDKH	0.58	0.5	0.62	750279	-3.9	0.9555	ALIGNED	0.59	0.51	0.62	564784	-4.6	0.8943	ALIGNED	0.57	0.49	0.61	838037	-3.7	0.9006	ALIGNED	0.57	0.49	0.63	1506837	-4.2	0.9488	TRUE	0.59	0.53	0.66	974444	0.4	0.9855	ALIGNED	0.59	0.51	0.65	1132937	-2.9	0.9652	TRUE
sp|P02663|CASA2_BOVIN	VDDK	476.2351+	1	476.235	VDDK	0.62	0.56	0.7	5594178	-2.7	0.9816	ALIGNED	0.62	0.56	0.71	5908446	-3.4	0.9725	ALIGNED	0.61	0.56	0.66	10584933	-3.2	0.9858	TRUE	0.6	0.55	0.7	15506934	-3	0.9743	ALIGNED	0.64	0.59	0.72	8118331	-0.5	0.98	TRUE	0.64	0.58	0.7	11940298	-3.1	0.9822	TRUE	0.64	0.59
sp|P02663|CASA2_BOVIN	YQKFPQYLQYL	745.8876++	2	745.888	YQKFPQYLQYL																						20.29	20.2	20.43	4435823	-2.7	0.9776	ALIGNED
sp|P02663|CASA2_BOVIN	YQKFPQYLQYL	497.5941+++	3	497.594	YQKFPQYLQYL																						20.27	20.2	20.43	1127576	-1.5	0.9035	ALIGNED
sp|P02663|CASA2_BOVIN	YQKFPQ	405.7109++	2	405.711	YQKFPQ	7.97	7.88	8.35	1357594	0.6	0.936	ALIGNED	7.99	7.86	8.3	1433057	0.8	0.9482	ALIGNED															8.06	7.92	8.39	2897788	1.8	0.9845	TRUE	8.11	7.93	8.4	4080288	0.2	0.9756	TRUE	8.07	7.95
sp|P02663|CASA2_BOVIN	LQYL	536.3079+	1	536.308	LQYL	13.65	13.34	13.87	337652	1.7	0.9549	ALIGNED	13.89	13.76	13.98	18923	-1.8	0.8632	ALIGNED	13.66	13.57	13.81	321511	1.7	0.9833	ALIGNED	13.64	13.57	13.77	572043	2.5	0.9817	ALIGNED	13.73	13.64	13.89	3571144	2.6	0.9873	ALIGNED	13.74	13.65	13.94	949207	1.8	0.9901	ALIGNED	13.74	13.63
sp|P02663|CASA2_BOVIN	LYQGPIVLNPWDQVKR	642.6914+++	3	642.691	LYQGPIVLNPWDQVKR	18.73	18.68	18.82	26462	2.5	0.8732	ALIGNED								18.72	18.66	18.86	196145	2.6	0.976	ALIGNED								18.75	18.68	18.95	299751	1.6	0.977	ALIGNED								18.75	18.66
sp|P02663|CASA2_BOVIN	LYQGPIVLNPWDQVKRN	680.7057+++	3	680.706	LYQGPIVLNPWDQVKRN																						18.6	18.51	18.69	278021	2.1	0.952	ALIGNED	18.64	18.53	18.79	225207	4.2	0.8817	ALIGNED	18.63	18.16	18.68	57837	1.4	0.853	ALIGNED	18.64	18.52
sp|P02663|CASA2_BOVIN	YQGPIVLNPWDQVKRN	643.0110+++	3	643.011	YQGPIVLNPWDQVKRN	17.56	17.48	17.72	421393	2.2	0.9821	ALIGNED	17.54	17.45	17.72	730060	0.6	0.9919	ALIGNED								17.54	17.46	17.66	2231012	0	0.9838	TRUE	17.61	17.52	17.77	9545619	-0.3	0.9899	TRUE	17.61	17.51	17.77	2684790	-0.1	0.9832	TRUE	17.6	17.51
sp|P02663|CASA2_BOVIN	YQGPIVLNPWDQVK	828.9408++	2	828.941	YQGPIVLNPWDQVK																						19.34	19.28	19.48	322727	-3.9	0.9616	ALIGNED	19.4	19.31	19.51	1161796	0.5	0.9832	TRUE								19.42	19.31
sp|P02663|CASA2_BOVIN	YQGPIVLNPWDQVK	552.9630+++	3	552.963	YQGPIVLNPWDQVK																						19.36	19.28	19.48	304636	-2	0.9259	ALIGNED	19.4	19.31	19.51	578987	0.4	0.9845	TRUE								19.41	19.31
sp|P02663|CASA2_BOVIN	YQGPIVLNPWDQVKRNAVPITPTLNR	748.1647++++	4	748.165	YQGPIVLNPWDQVKRNAVPITPTLNR																						19.33	19.2	19.6	3884710	-1.8	0.9593	TRUE								19.41	19.38	19.45	12694	4.6	0.8705	ALIGNED
sp|P02663|CASA2_BOVIN	YQGP	464.2140+	1	464.214	YQGP	5.16	4.71	5.43	3690226	0.3	0.9065	TRUE	5.19	4.87	5.34	826503	1.8	0.8582	ALIGNED	5.19	4.85	5.34	2080444	2.8	0.8125	ALIGNED								5.3	5.01	5.55	6855259	4	0.8107	TRUE
sp|P02663|CASA2_BOVIN	YQGPIVLNPWDQVKR	906.9914++	2	906.991	YQGPIVLNPWDQVKR	17.7	17.57	17.81	28083	3.4	0.8806	TRUE	17.68	17.54	17.83	27728	1.1	0.863	TRUE	17.68	17.56	17.85	73999	1.7	0.9541	TRUE	17.67	17.58	17.79	1624743	0.2	0.9832	TRUE	17.74	17.65	17.9	552433	1.3	0.9902	TRUE	17.73	17.63	17.87	179737	0	0.9632	TRUE	17.73	17.64
sp|P02663|CASA2_BOVIN	YQGPIVLNPWDQVKR	604.9967+++	3	604.997	YQGPIVLNPWDQVKR	17.7	17.57	17.81	989010	3.3	0.9951	TRUE	17.68	17.54	17.83	1001024	1.6	0.999	TRUE	17.68	17.56	17.85	1637043	2.4	0.9967	TRUE	17.67	17.58	17.79	27976502	0.8	0.9964	TRUE	17.74	17.65	17.9	12310646	1.5	0.9965	TRUE	17.73	17.63	17.87	4027493	1.1	0.9933	TRUE	17.73	17.64
sp|P02663|CASA2_BOVIN	YQGPIVLNPWDQVKRNAVPITPT	869.4745+++	3	869.474	YQGPIVLNPWDQVKRNAVPITPT																						19.56	19.49	19.66	4929391	0.7	0.9901	TRUE	19.61	19.51	19.67	724170	-1.6	0.9708	ALIGNED								19.59	19.5
sp|P02663|CASA2_BOVIN	QGPIVLNPWDQVKR	550.6423+++	3	550.642	QGPIVLNPWDQVKR	16.7	16.59	16.85	191025	3.4	0.9776	ALIGNED	16.68	16.57	16.77	174680	2.1	0.9755	ALIGNED								16.67	16.58	16.96	1076363	3	0.9774	TRUE	16.71	16.48	16.97	381175	2.9	0.9678	ALIGNED	16.72	16.43	16.93	479689	1.1	0.9595	ALIGNED
sp|P02663|CASA2_BOVIN	GPIVL	498.3286+	1	498.329	GPIVL	14.94	14.83	15.1	221317	3	0.8706	ALIGNED	14.93	14.8	15.09	718180	1.9	0.9674	ALIGNED								14.92	14.81	15.05	280526	2.9	0.9373	ALIGNED	15.01	14.88	15.19	2178007	2.8	0.9777	ALIGNED	15	14.87	15.18	1623781	1.6	0.9708	ALIGNED	14.99	14.88
sp|P02663|CASA2_BOVIN	PIVL	441.3071+	1	441.307	PIVL	13.27	13.2	13.36	484705	1.6	0.9611	ALIGNED	13.26	13.17	13.36	422540	2.9	0.9532	ALIGNED								13.26	13.17	13.39	1224960	1.1	0.9704	TRUE	13.34	13.27	13.45	386574	3.9	0.9502	ALIGNED	13.34	13.25	13.45	605823	2.2	0.9632	ALIGNED	13.34	13.25
sp|P02663|CASA2_BOVIN	IVLNPW	741.4294+	1	741.429	IVLNPW	18.81	18.72	18.94	1276295	2.5	0.9788	TRUE															18.78	18.69	18.93	750659	-0.9	0.9791	ALIGNED	18.87	18.75	18.99	1961906	0.7	0.9864	TRUE	18.87	18.78	19	2398932	0.3	0.9816	ALIGNED	18.86	18.71
sp|P02663|CASA2_BOVIN	IVLNPW	371.2183++	2	371.218	IVLNPW	18.81	18.72	18.94	460730	2.2	0.9858	TRUE															18.78	18.69	18.93	242899	-0.3	0.957	ALIGNED	18.87	18.75	18.99	692942	0.6	0.9822	TRUE	18.87	18.78	19	816719	0.2	0.988	ALIGNED
sp|P02663|CASA2_BOVIN	VLNPWDQ	436.2191++	2	436.219	VLNPWDQ	14.73	14.62	14.86	248994	3	0.9743	ALIGNED								14.73	14.6	14.84	78240	2	0.9539	ALIGNED	14.74	14.63	14.81	92897	2.1	0.9793	ALIGNED
sp|P02663|CASA2_BOVIN	VLNPW	628.3453+	1	628.345	VLNPW	15.67	15.52	15.78	697059	3.1	0.9803	ALIGNED								15.65	15.56	15.76	228372	2.4	0.9654	ALIGNED	15.64	15.5	15.75	223264	4.2	0.9326	ALIGNED
sp|P02663|CASA2_BOVIN	PWDQV	644.3039+	1	644.304	PWDQV	12.64	12.57	12.77	1501900	1.3	0.9838	ALIGNED	12.63	12.54	12.76	694411	0.8	0.9834	TRUE	12.65	12.56	12.78	1626445	1.6	0.9851	ALIGNED	12.62	12.53	12.75	2067243	1.8	0.9821	ALIGNED	12.74	12.65	12.9	3003066	1.9	0.9831	TRUE	12.74	12.63	12.89	2624816	1.2	0.9857	TRUE	12.73	12.64
sp|P02663|CASA2_BOVIN	WDQVK	338.1767++	2	338.177	WDQVK	5.83	5.77	5.95	254680	-2.2	0.9594	ALIGNED	5.86	5.77	5.95	150267	-2.2	0.9761	ALIGNED	5.85	5.76	5.96	142057	-2.7	0.9118	ALIGNED	5.83	5.73	5.97	209191	-1.6	0.9313	ALIGNED	5.94	5.87	6.05	365632	0.3	0.9842	ALIGNED	5.92	5.86	6.09	535966	-0.9	0.9755	ALIGNED	5.94	5.87
sp|P02663|CASA2_BOVIN	NAVPITPT	812.4512+	1	812.451	NAVPITPT	10.44	10.35	10.53	1966894	-1.2	0.9941	ALIGNED	10.42	10.35	10.53	1348807	-2.9	0.9798	ALIGNED	10.44	10.35	10.53	2816274	-2.4	0.9879	ALIGNED	10.41	10.34	10.54	7668211	-1.5	0.9882	TRUE	10.49	10.41	10.58	492137	1.9	0.9633	ALIGNED								10.49	10.4
sp|P02663|CASA2_BOVIN	AVPITPTL	406.2498++	2	406.25	AVPITPTL	16.01	15.89	16.17	365292	3.2	0.983	ALIGNED	15.98	15.87	16.27	389493	2.2	0.9853	ALIGNED	16.01	15.89	16.21	450224	2.6	0.9721	ALIGNED	16	15.85	16.2	901955	2.8	0.9891	TRUE	16.06	15.9	16.28	854672	2.3	0.9883	ALIGNED	16.05	15.9	16.27	841506	0.7	0.9975	ALIGNED	16.05	15.9
sp|P02663|CASA2_BOVIN	AVPITPT	698.4083+	1	698.408	AVPITPT	9.82	9.7	10.05	14369990	-0.3	0.9905	TRUE	9.84	9.69	10.04	6452412	-1	0.9902	TRUE	9.84	9.7	10.06	10644508	-0.1	0.9899	TRUE	9.81	9.7	10.04	24957450	0.5	0.9918	TRUE	9.87	9.74	10.11	9817762	1.8	0.9882	TRUE	9.89	9.74	10.12	10777548	1.2	0.9923	TRUE	9.88	9.75
sp|P02663|CASA2_BOVIN	AVPITPT	349.7078++	2	349.708	AVPITPT	9.82	9.7	10.05	3311439	-0.6	0.9892	TRUE	9.84	9.69	10.04	1661069	-1.8	0.9911	TRUE	9.84	9.7	10.06	3032672	-0.9	0.976	TRUE	9.83	9.7	10.04	5540046	0.2	0.9806	TRUE	9.87	9.74	10.11	2912519	1.7	0.992	TRUE	9.87	9.74	10.12	3033076	1	0.9889	TRUE	9.88	9.75
sp|P02663|CASA2_BOVIN	PITPT	528.3028+	1	528.303	PITPT	9.84	9.63	10.05	4037759	0.8	0.9856	ALIGNED	9.84	9.69	10.04	1945929	-0.7	0.9732	ALIGNED	9.83	9.65	10.05	3375060	0.4	0.9792	ALIGNED	9.83	9.66	10.03	6350636	1.8	0.9823	TRUE	9.87	9.71	10.09	2652805	3.2	0.9865	ALIGNED	9.89	9.71	10.09	2820520	2.3	0.9797	ALIGNED	9.87	9.71
sp|P02663|CASA2_BOVIN	PITPTL	641.3869+	1	641.387	PITPTL	16.01	15.89	16.25	297586	2.2	0.8217	ALIGNED	16	15.81	16.28	297154	2	0.8945	ALIGNED								15.98	15.83	16.12	423506	1.6	0.9342	ALIGNED	16.06	15.91	16.2	345543	2.3	0.9594	ALIGNED	16.07	15.92	16.4	453619	1.5	0.9589	ALIGNED	16.04	15.88
sp|P02663|CASA2_BOVIN	ITPTL	544.3341+	1	544.334	ITPTL	12.17	12.06	12.29	1769722	1.9	0.99	ALIGNED	12.15	12.06	12.3	2049152	0.7	0.9886	ALIGNED								12.15	12.04	12.28	3476754	1.9	0.9901	TRUE	12.22	12.13	12.36	2453989	1.3	0.9783	TRUE	12.22	12.13	12.37	2780377	-0.3	0.988	ALIGNED	12.22	12.14
sp|P02663|CASA2_BOVIN	ITPT	431.2500+	1	431.25	ITPT								4.08	4.03	4.17	2299911	-0.7	0.9834	TRUE	4.08	4.03	4.17	6810030	-2.3	0.9799	ALIGNED	4.08	4.01	4.17	8087748	-1.5	0.9831	ALIGNED	4.14	4.09	4.29	5489876	-0.4	0.978	ALIGNED	4.23	4.23	4.55	161845	1.4	0.8773	ALIGNED
sp|P02663|CASA2_BOVIN	LNREQL	386.7192++	2	386.719	LNREQL	7.76	7.67	7.89	3288624	-1.4	0.9855	TRUE	7.73	7.66	7.84	2453435	-2.5	0.9854	TRUE	7.75	7.67	7.86	3074516	-3.4	0.9799	TRUE	7.73	7.65	7.85	4126530	-2.3	0.9796	TRUE	7.79	7.72	7.96	3771154	-1.3	0.9883	TRUE	7.81	7.72	7.95	3474353	-2.9	0.9779	TRUE	7.81	7.71
sp|P02663|CASA2_BOVIN	NREQL	330.1772++	2	330.177	NREQL	4.74	4.68	4.88	1929747	-3	0.9792	TRUE	4.77	4.68	4.92	1186568	-2.7	0.9694	ALIGNED	4.77	4.7	4.93	1928791	-2.6	0.9659	ALIGNED	4.75	4.55	4.85	2427840	-2.3	0.9956	ALIGNED	4.85	4.76	4.99	3543995	-0.6	0.9856	TRUE	4.83	4.74	4.99	3025606	-2	0.981	TRUE	4.83	4.74
sp|P02663|CASA2_BOVIN	LSTSEENSK	617.6875++	2	617.688	LS[+80]T[+80]S[+80]EENSK	3.2	3.15	3.31	3555009	-0.9	0.9923	TRUE	3.26	3.19	3.35	3134039	-0.8	0.9899	ALIGNED	3.26	3.21	3.35	3522770	-0.7	0.9971	TRUE	3.25	3.2	3.38	8267839	-0.4	0.995	TRUE	3.33	3.26	3.5	3994620	0.1	0.9952	TRUE	3.33	3.28	3.47	5836316	-3.2	0.994	TRUE	3.33	3.26
sp|P02663|CASA2_BOVIN	LSTSEENSK	577.7043++	2	577.704	LST[+80]S[+80]EENSK	4.12	4.06	4.21	1926412	-1.2	0.99	ALIGNED	4.15	4.07	4.27	595781	-0.6	0.9912	ALIGNED								4.13	4.07	4.2	2645049	-0.7	0.9907	TRUE	4.2	4.13	4.29	793194	-0.3	0.9907	ALIGNED
sp|P02663|CASA2_BOVIN	STSEENSKKTVD	495.5233+++	3	495.523	S[+80]TS[+80]EENSKKTVD	3.5	3.43	3.63	1090541	-2.2	0.9932	TRUE															3.51	3.42	3.66	1394571	-1.6	0.9806	ALIGNED
sp|P02663|CASA2_BOVIN	KTVDMESTEVFTK	797.8571++	2	797.857	KTVDMES[+80]TEVFTK	12.01	11.96	12.08	245316	-0.7	0.9867	ALIGNED															11.99	11.92	12.1	2723051	-1.5	0.9867	TRUE
sp|P02663|CASA2_BOVIN	KTVDMESTEVF	683.2858++	2	683.286	KTVDMES[+80]TEVF	14.44	14.35	14.62	699115	2.6	0.9857	ALIGNED	14.43	14.32	14.59	577395	1.2	0.9763	ALIGNED								14.43	14.32	14.59	3452239	2.5	0.9922	TRUE	14.49	14.42	14.66	385880	2.5	0.9736	ALIGNED	14.49	14.42	14.64	519093	1.3	0.9759	ALIGNED
sp|P02663|CASA2_BOVIN	TVDMESTEVFTKKTKLTEEEKNRLNFLKKISQRYQKFALPQYLKTVYQHQKAMKPWIQPKTKVIPYVRYL	959.5206, +9	9	959.521	TVDMESTEVFTKKTKLTEEEKNRLNFLKKIS[+80]QRYQKFALPQYLKTVYQHQKAMKPWIQPKTKVIPYVRYL								20.87	20.51	21.05	66941	-0.6	0.9346	ALIGNED								20.58	20.34	21.54	12492400	-0.1	0.975	TRUE
sp|P02663|CASA2_BOVIN	TVDMESTEVFTK	733.8097++	2	733.81	TVDMES[+80]TEVFTK	13.12	13.05	13.23	808444	2.3	0.9781	ALIGNED	13.1	13.03	13.17	125081	0.3	0.9659	ALIGNED								13.12	12.99	13.24	4094990	2.4	0.989	TRUE	13.18	13.1	13.29	195675	2.9	0.9736	ALIGNED	13.17	13.1	13.28	272701	1.2	0.9719	ALIGNED	13.18	13.11
sp|P02663|CASA2_BOVIN	VDME	493.1963+	1	493.196	VDME	4.49	4.41	4.58	149716464	-2.6	0.9373	TRUE	4.5	4.43	4.61	76547168	-2.3	0.9399	TRUE	4.51	4.44	4.6	223007888	-2.7	0.9425	TRUE	4.5	4.42	4.61	311418240	-2	0.9416	TRUE	4.58	4.51	4.73	241909024	-0.9	0.946	TRUE	4.57	4.51	4.73	375729088	-2.5	0.9475	TRUE	4.59	4.5
sp|P02663|CASA2_BOVIN	VDMESTE	890.2849+	1	890.285	VDMES[+80]TE	5.81	5.72	5.9	23021042	-1.6	0.9863	TRUE	5.8	5.73	5.93	6597564	-1.4	0.9852	ALIGNED	5.81	5.73	5.92	24751194	-1.6	0.9869	TRUE	5.8	5.73	5.89	40316500	-1.4	0.989	TRUE	5.89	5.82	5.98	18919790	0.7	0.9858	ALIGNED	5.9	5.81	6	32168508	-0.7	0.9891	TRUE	5.89	5.82
sp|P02663|CASA2_BOVIN	VDMESTEVFTK	683.2858++	2	683.286	VDMES[+80]TEVFTK	12.81	12.72	12.92	3770961	1.9	0.9933	TRUE	12.8	12.71	12.89	114080	1	0.9639	ALIGNED	12.8	12.73	12.91	1408721	1.6	0.9907	TRUE	12.79	12.71	12.93	4515760	2.3	0.9916	TRUE	12.85	12.76	12.96	384880	2.6	0.9832	ALIGNED	12.85	12.81	12.96	254547	1.9	0.9903	ALIGNED	12.87	12.8
sp|P02663|CASA2_BOVIN	VDMESTEVF	568.7145++	2	568.715	VDMES[+80]TEVF	15.27	15.18	15.38	15004137	2.6	0.9912	ALIGNED	15.26	15.17	15.39	3341203	1.8	0.9845	ALIGNED	15.28	15.06	15.48	13283943	1.9	0.9927	ALIGNED	15.27	15.17	15.38	19124176	1.8	0.993	TRUE	15.36	15.27	15.48	7442478	2.6	0.9911	ALIGNED	15.36	15.27	15.49	8263941	0.7	0.9867	ALIGNED
sp|P02663|CASA2_BOVIN	VDMES	660.1946+	1	660.195	VDMES[+80]	3.89	3.82	4	9057551	-1.8	0.9685	ALIGNED	3.94	3.86	4.03	3241453	-2.1	0.973	ALIGNED								3.92	3.85	4.01	22836722	-2.1	0.9669	ALIGNED	4.02	3.95	4.11	6642352	-0.4	0.9673	ALIGNED	4.02	3.94	4.13	9386864	-2.2	0.9666	ALIGNED
sp|P02663|CASA2_BOVIN	VDMESTEVFT	619.2383++	2	619.238	VDMES[+80]TEVFT	14.12	14.03	14.25	4670254	2.6	0.9867	ALIGNED	14.11	14.06	14.2	167090	1.8	0.975	ALIGNED								14.12	14.03	14.23	9508950	2.8	0.9909	TRUE	14.22	14.13	14.31	375478	3.2	0.9965	ALIGNED	14.22	14.15	14.31	202393	2.2	0.9755	ALIGNED
sp|P02663|CASA2_BOVIN	VDME	509.1912+	1	509.191	VDM[+16]E	4.48	4.39	4.59	8035920	-2.8	0.9538	TRUE	1.37	1.26	1.52	1634141	-1.9	0.9552	ALIGNED	1.38	1.21	1.5	7386165	-2.5	0.9566	ALIGNED	1.37	1.26	1.49	5494636	-2.5	0.9499	ALIGNED	1.45	1.27	1.63	3849488	1.3	0.9535	ALIGNED	1.45	1.29	1.61	4792781	-1.5	0.9562	ALIGNED	1.43	1.28
sp|P02663|CASA2_BOVIN	MESTEVFTK	576.2381++	2	576.238	MES[+80]TEVFTK	10.76	10.64	10.86	3819728	1.5	0.9776	TRUE	10.75	10.66	10.85	1169504	0.1	0.993	TRUE	10.75	10.64	10.86	1820846	0.7	0.9643	TRUE	10.74	10.63	10.83	4330416	3.9	0.9396	TRUE	10.82	10.73	10.92	825017	2.7	0.9764	TRUE	10.8	10.69	10.91	882555	1.9	0.9736	ALIGNED	10.81	10.7
sp|P02663|CASA2_BOVIN	EVFT	495.2449+	1	495.245	EVFT	8.33	8.24	8.48	555177	0.4	0.9693	TRUE	8.33	8.26	8.5	355794	-0.1	0.9557	TRUE	8.34	8.27	8.5	753370	0.7	0.977	TRUE	8.32	8.24	8.5	1150937	1.1	0.9789	ALIGNED	8.41	8.34	8.56	259480	2.4	0.9844	ALIGNED	8.42	8.35	8.59	401723	0.9	0.9567	ALIGNED	8.42	8.34
sp|P02663|CASA2_BOVIN	KTKLTEEEKNRLNFLKKISQRYQKFALPQYLKTVYQHQKAMKPWIQPKTKVIPYVRYL	1026.5824, +7	7	1026.58	KTKLTEEEKNRLNFLKKISQRYQKFALPQYLKTVYQHQKAMKPWIQPKTKVIPYVRYL																						19.98	19.71	20.87	85106696	-1.8	0.9964	TRUE															19.76	19.42
sp|P02663|CASA2_BOVIN	KTKLTEEEKNRLNFLKKISQRYQKFALPQYLKTVYQHQKAMKPWIQPKTKVIPYVRYL	898.3855, +8	8	898.385	KTKLTEEEKNRLNFLKKISQRYQKFALPQYLKTVYQHQKAMKPWIQPKTKVIPYVRYL								20.36	19.69	20.76	795028	0.3	0.9619	ALIGNED								20	19.71	20.87	248564448	-1.8	0.9817	TRUE															19.78	19.42
sp|P02663|CASA2_BOVIN	KTKLTEEEKNRLNFLKKISQRYQKFALPQYLKTVYQHQKAMKPWIQPKTKVIPYVRYL	798.6768, +9	9	798.677	KTKLTEEEKNRLNFLKKISQRYQKFALPQYLKTVYQHQKAMKPWIQPKTKVIPYVRYL								20.4	19.69	20.76	1264766	0.3	0.9449	ALIGNED								20	19.71	20.87	307967360	-1.6	0.9833	TRUE															19.83	19.42
sp|P02663|CASA2_BOVIN	KTKLTEEEKNRLNFLKKISQRYQKFALPQYLKTVYQHQKAMKPWIQPKTKVIPYVRYL	718.9098, +10	10	718.91	KTKLTEEEKNRLNFLKKISQRYQKFALPQYLKTVYQHQKAMKPWIQPKTKVIPYVRYL	20.27	20.08	20.33	43210	1.5	0.9762	ALIGNED	20.38	19.69	20.76	1492576	0.4	0.9646	ALIGNED								19.98	19.71	20.87	393010496	-0.2	0.9938	TRUE															19.77	19.42
sp|P02663|CASA2_BOVIN	KTKLTEEEKNRLNFLKKISQRYQKFALPQYLKTVYQHQKAMKPWIQPKTKVIPYVRYL	653.6460, +11	11	653.646	KTKLTEEEKNRLNFLKKISQRYQKFALPQYLKTVYQHQKAMKPWIQPKTKVIPYVRYL								20.33	19.69	20.76	1053364	0.7	0.9324	ALIGNED								20	19.71	20.87	330574112	0.2	0.9929	TRUE															19.76	19.42
sp|P02663|CASA2_BOVIN	KTKLTEEEKNRLNFLKKISQRYQKFALPQYLKTVYQHQKAMKPWIQPKTKVIPYVRYL	599.2594, +12	12	599.259	KTKLTEEEKNRLNFLKKISQRYQKFALPQYLKTVYQHQKAMKPWIQPKTKVIPYVRYL								20.29	19.69	20.76	646427	0.6	0.9776	ALIGNED								19.98	19.71	20.87	135930688	-0.7	0.9802	TRUE															19.82	19.42
sp|P02663|CASA2_BOVIN	KTKLTEEEKNRLNFLKKISQRYQKFALPQYLKTVYQHQKAMKPWIQPKTKVIPYVRYL	553.2400, +13	13	553.24	KTKLTEEEKNRLNFLKKISQRYQKFALPQYLKTVYQHQKAMKPWIQPKTKVIPYVRYL																						20.08	19.71	20.87	31260768	-1.5	0.9796	TRUE															19.85	19.42
sp|P02663|CASA2_BOVIN	KTKLTEEEKNRLNFLKKISQRYQKFALPQYLKTVYQHQKAMKPWIQPK	850.4783, +7	7	850.478	KTKLTEEEKNRLNFLKKISQRYQKFALPQYLKTVYQHQKAMKPWIQPK																						19	18.69	19.97	19614346	-0.5	0.9806	TRUE
sp|P02663|CASA2_BOVIN	TKLTEEEKNRLNFLKKISQRYQKFALPQYLKTVYQHQKAMKPWIQPKTKVIPYVRYL	1008.2831, +7	7	1008.28	TKLTEEEKNRLNFLKKISQRYQKFALPQYLKTVYQHQKAMKPWIQPKTKVIPYVRYL								20.48	20.05	21.04	165610	0.7	0.8926	ALIGNED								20.41	20.4	20.69	18408978	-0.9	0.9676	TRUE															19.98	19.88
sp|P02663|CASA2_BOVIN	TKLTEEEKNRLNFLKKISQRYQKFALPQYLKTVYQHQKAMKPWIQPKTKVIPYVRYL	882.3736, +8	8	882.374	TKLTEEEKNRLNFLKKISQRYQKFALPQYLKTVYQHQKAMKPWIQPKTKVIPYVRYL								20.55	20.05	21.04	492417	0.9	0.8787	ALIGNED								20.41	20.4	20.69	47153464	-1.1	0.9991	TRUE															19.99	19.88
sp|P02663|CASA2_BOVIN	TKLTEEEKNRLNFLKKISQRYQKFALPQYLKTVYQHQKAMKPWIQPKTKVIPYVRYL	784.4440, +9	9	784.444	TKLTEEEKNRLNFLKKISQRYQKFALPQYLKTVYQHQKAMKPWIQPKTKVIPYVRYL								20.53	20.05	21.04	962805	1.3	0.9641	ALIGNED								20.41	20.4	20.69	60277952	-0.7	0.9835	TRUE															20	19.88
sp|P02663|CASA2_BOVIN	TKLTEEEKNRLNFLKKISQRYQKFALPQYLKTVYQHQKAMKPWIQPKTKVIPYVRYL	706.1003, +10	10	706.1	TKLTEEEKNRLNFLKKISQRYQKFALPQYLKTVYQHQKAMKPWIQPKTKVIPYVRYL								20.48	20.05	21.04	917916	0.8	0.9646	ALIGNED								20.41	20.4	20.69	66167860	0	0.9955	TRUE															20	19.88
sp|P02663|CASA2_BOVIN	TKLTEEEKNRLNFLKKISQRYQKFALPQYLKTVYQHQKAMKPWIQPKTKVIPYVRYL	642.0010, +11	11	642.001	TKLTEEEKNRLNFLKKISQRYQKFALPQYLKTVYQHQKAMKPWIQPKTKVIPYVRYL								20.44	20.05	21.04	804753	0	0.9087	ALIGNED								20.41	20.4	20.69	45040992	0.3	0.9762	TRUE
sp|P02663|CASA2_BOVIN	TKLTEEEKNRLNFLKKISQRYQKFALPQYLKTVYQHQKAMKPWIQPKTKVIPYVRYL	588.5848, +12	12	588.585	TKLTEEEKNRLNFLKKISQRYQKFALPQYLKTVYQHQKAMKPWIQPKTKVIPYVRYL								20.52	20.05	21.04	253896	0.6	0.9808	ALIGNED								20.4	20.4	20.69	14340149	-0.8	0.9825	TRUE															19.98	19.88
sp|P02663|CASA2_BOVIN	KLTEEEKNRLN	458.5843+++	3	458.584	KLTEEEKNRLN	5.67	5.58	5.76	1785550	-2.5	0.9822	TRUE
sp|P02663|CASA2_BOVIN	LTEEEKNRLN	415.8860+++	3	415.886	LTEEEKNRLN	5.86	5.79	5.97	5631017	-1.9	0.9949	TRUE	5.84	5.79	5.95	633469	-2.4	0.9753	ALIGNED	5.85	5.78	5.93	1516757	-1.9	0.9827	ALIGNED	5.82	5.76	5.92	4053217	-1.5	0.987	TRUE	5.89	5.83	6.01	1253909	0.2	0.9924	ALIGNED	6.1	6	6.35	67238	-13.1	0.4998	ALIGNED	5.89	5.81
sp|P02663|CASA2_BOVIN	LTEEEKNRLNFLKKISQRYQKFALPQYLKTVYQHQKAMKPWIQPKTKVIPYVRYL	975.5484, +7	7	975.548	LTEEEKNRLNFLKKISQRYQKFALPQYLKTVYQHQKAMKPWIQPKTKVIPYVRYL																						20.5	20.19	21.31	49780588	-1	0.9921	TRUE
sp|P02663|CASA2_BOVIN	LTEEEKNRLNFLKKISQRYQKFALPQYLKTVYQHQKAMKPWIQPKTKVIPYVRYL	853.7308, +8	8	853.731	LTEEEKNRLNFLKKISQRYQKFALPQYLKTVYQHQKAMKPWIQPKTKVIPYVRYL								20.82	20.5	20.84	112682	-0.6	0.8517	ALIGNED								20.48	20.19	21.31	99146320	-0.7	0.986	TRUE
sp|P02663|CASA2_BOVIN	LTEEEKNRLNFLKKISQRYQKFALPQYLKTVYQHQKAMKPWIQPKTKVIPYVRYL	758.9837, +9	9	758.984	LTEEEKNRLNFLKKISQRYQKFALPQYLKTVYQHQKAMKPWIQPKTKVIPYVRYL								20.66	20.5	20.84	164719	-2.6	0.8339	ALIGNED								20.48	20.19	21.31	117757968	-0.7	0.9811	TRUE
sp|P02663|CASA2_BOVIN	LTEEEKNRLNFLKKISQRYQKFALPQYLKTVYQHQKAMKPWIQPKTKVIPYVRYL	683.1861, +10	10	683.186	LTEEEKNRLNFLKKISQRYQKFALPQYLKTVYQHQKAMKPWIQPKTKVIPYVRYL																						20.5	20.19	21.31	107507504	0.2	0.9893	TRUE
sp|P02663|CASA2_BOVIN	LTEEEKNRLNFLKKISQRYQKFALPQYLKTVYQHQKAMKPWIQPKTKVIPYVRYL	621.1698, +11	11	621.17	LTEEEKNRLNFLKKISQRYQKFALPQYLKTVYQHQKAMKPWIQPKTKVIPYVRYL																						20.48	20.19	21.31	63591560	-0.3	0.9889	TRUE
sp|P02663|CASA2_BOVIN	LTEEEKNRLNFLKKISQRYQKFALPQYLKTVYQHQKAMKPWIQPKTKVIPYVRYL	569.4896, +12	12	569.49	LTEEEKNRLNFLKKISQRYQKFALPQYLKTVYQHQKAMKPWIQPKTKVIPYVRYL								20.78	20.5	20.84	23929	-0.2	0.818	ALIGNED								20.48	20.19	21.31	16377238	-0.3	0.9848	TRUE
sp|P02663|CASA2_BOVIN	EEEK	534.2406+	1	534.241	EEEK	1.11	1.09	1.16	69173	-3.4	0.8794	ALIGNED	1.3	1.23	1.47	487495	-2.4	0.9741	TRUE	1.29	1.24	1.47	734904	-1.7	0.9313	ALIGNED	1.29	1.24	1.37	1049958	-3.3	0.9486	ALIGNED	1.35	1.32	1.51	163378	2.4	0.9511	ALIGNED
sp|P02663|CASA2_BOVIN	NRLNF	332.1823++	2	332.182	NRLNF	10.49	10.4	10.63	1357518	-0.7	0.9744	TRUE	10.47	10.4	10.6	161512	-1.9	0.9592	ALIGNED	10.49	10.4	10.64	889905	-1.1	0.9807	ALIGNED	10.46	10.37	10.6	1280209	-0.5	0.9653	ALIGNED	10.54	10.38	10.65	211467	0.8	0.9364	ALIGNED	10.53	10.44	10.64	144584	0	0.8432	ALIGNED	10.51	10.46
sp|P02663|CASA2_BOVIN	KISQRYQKFALPQYLKTVYQHQKAMKPWIQPKTKVIPYVRYL	651.8717, +8	8	651.872	KISQRYQKFALPQYLKTVYQHQKAMKPWIQPKTKVIPYVRYL																						18.81	18.53	19.26	11171410	0	0.9811	TRUE															18.64	18.36
sp|P02663|CASA2_BOVIN	SQRYQKFALPQYLKTVYQHQKAMKPWIQPKTKVIPYVRYL	828.6299, +6	6	828.63	SQRYQKFALPQYLKTVYQHQKAMKPWIQPKTKVIPYVRYL																						19.09	18.86	19.65	7055281	-0.1	0.994	TRUE
sp|P02663|CASA2_BOVIN	SQRYQKFALPQYLKTVYQHQKAMKPWIQPKTKVIPYVRYL	710.3981, +7	7	710.398	SQRYQKFALPQYLKTVYQHQKAMKPWIQPKTKVIPYVRYL																						19.1	18.86	19.65	15873334	-0.9	0.9657	TRUE															18.91	18.82
sp|P02663|CASA2_BOVIN	SQRYQKFALPQYLKTVYQHQKAMKPWIQPKTKVIPYVRYL	621.7243, +8	8	621.724	SQRYQKFALPQYLKTVYQHQKAMKPWIQPKTKVIPYVRYL																						19.1	18.86	19.65	11460100	0	0.9894	TRUE															18.93	18.82
sp|P02663|CASA2_BOVIN	KFALPQ	352.2105++	2	352.211	KFALPQ	11.96	11.85	12.07	671117	-0.6	0.9745	ALIGNED	11.94	11.83	12.06	843153	-1.2	0.9461	ALIGNED								11.95	11.86	12.06	677045	-1.4	0.9326	ALIGNED	12.01	11.88	12.14	659040	1.2	0.9737	ALIGNED	11.99	11.9	12.14	819116	0.3	0.9865	ALIGNED	12.01	11.9
sp|P02663|CASA2_BOVIN	FALPQ	575.3188+	1	575.319	FALPQ	13.5	13.34	13.65	2549303	2	0.9848	ALIGNED	13.51	13.35	13.63	1493342	1.4	0.9792	TRUE	13.52	13.34	13.67	1521393	1.9	0.9773	TRUE	13.49	13.33	13.64	2119600	2	0.9827	ALIGNED	13.58	13.44	13.71	1497187	2.6	0.9796	TRUE	13.56	13.4	13.71	1785185	1.4	0.9833	TRUE	13.56	13.4
sp|P02663|CASA2_BOVIN	FALPQYLK	490.2842++	2	490.284	FALPQYLK								17.46	17.06	18.21	1725355	4.8	0.883	ALIGNED								17.2	17.03	17.25	365406	3.6	0.9761	ALIGNED	17.58	17.11	18.18	1420228	4.9	0.8814	ALIGNED	17.52	17.14	18.24	2075846	3.9	0.8823	ALIGNED	17.55	17.2
sp|P02663|CASA2_BOVIN	FALPQYLKTVYQHQKAMKPWIQPKTKVIPYVRYL	696.8952, +6	6	696.895	FALPQYLKTVYQHQKAMKPWIQPKTKVIPYVRYL								20.08	19.96	20.17	12624	0.6	0.9062	ALIGNED								20.2	19.97	20.6	19204684	-1.1	0.9819	TRUE
sp|P02663|CASA2_BOVIN	ALPQ	428.2504+	1	428.25	ALPQ	5.47	5.38	5.61	10471328	-2.7	0.8826	ALIGNED	5.46	5.39	5.61	2970743	-1	0.9641	ALIGNED	5.48	5.39	5.63	5912531	-2.1	0.9613	ALIGNED	5.48	5.37	5.61	6850213	-2.1	0.9594	ALIGNED	5.55	5.46	5.69	4589559	-1.3	0.9682	ALIGNED	5.55	5.41	5.7	5345351	-2.1	0.9659	ALIGNED	5.55	5.46
sp|P02663|CASA2_BOVIN	TVYQHQKAMKPWIQPKTKVIPYVRYL	643.9641, +5	5	643.964	TVYQHQKAMKPWIQPKTKVIPYVRYL																						15.88	15.66	16.5	5936155	3	0.9887	TRUE															15.69	15.43
sp|P02663|CASA2_BOVIN	TVYQHQKAMKPWIQPKTKVIPYVRYL	536.8046, +6	6	536.805	TVYQHQKAMKPWIQPKTKVIPYVRYL																						15.9	15.66	16.5	7810678	3.3	0.99	TRUE															15.67	15.43
sp|P02663|CASA2_BOVIN	VYQHQKAMKPWIQPKTKVIPYVRYL	623.7546, +5	5	623.755	VYQHQKAMKPWIQPKTKVIPYVRYL																						15.75	15.59	16.33	1175939	2.5	0.9774	ALIGNED															15.56	15.35
sp|P02663|CASA2_BOVIN	VYQHQKAMKPWIQPKTKVIPYVRYL	519.9634, +6	6	519.963	VYQHQKAMKPWIQPKTKVIPYVRYL																						15.82	15.59	16.33	1515097	2.4	0.9777	ALIGNED															15.56	15.35
sp|P02663|CASA2_BOVIN	AMKPWIQPKTKVIPYVRYL	583.5907++++	4	583.591	AMKPWIQPKTKVIPYVRYL								17.24	17.23	17.33	12852	1.6	0.8079	ALIGNED								17.55	17.41	17.8	25107376	0.2	0.9912	TRUE	17.5	17.46	17.53	9683	3.4	0.9108	ALIGNED								17.49	17.32
sp|P02663|CASA2_BOVIN	AMKPWIQPKTKVIPYVRYL	467.0740, +5	5	467.074	AMKPWIQPKTKVIPYVRYL																						17.57	17.41	17.8	23478242	0.5	0.995	TRUE	17.48	17.46	17.53	7644	3.3	0.9763	ALIGNED								17.49	17.32
sp|P02663|CASA2_BOVIN	AMKPWIQPK	366.8758+++	3	366.876	AMKPWIQPK	11.28	11.14	11.39	839865	1.1	0.9668	ALIGNED	11.24	11.13	11.38	964565	-0.2	0.9755	TRUE	11.26	11.11	11.44	955216	0.6	0.9764	ALIGNED	11.26	11.08	11.43	2695122	1.6	0.9767	ALIGNED	11.29	11.18	11.47	501994	2.3	0.9848	ALIGNED	11.3	11.17	11.44	752130	1.1	0.9789	ALIGNED	11.3	11.15
sp|P02663|CASA2_BOVIN	WIQPK	671.3875+	1	671.388	WIQPK	8.39	8.28	8.5	4674525	-0.6	0.9882	TRUE	8.35	8.26	8.48	2807925	-0.4	0.9924	TRUE	8.38	8.29	8.51	2864316	0.4	0.9908	TRUE	8.37	8.28	8.5	8741231	0.7	0.9917	TRUE	8.41	8.34	8.58	2023599	2.5	0.9894	TRUE	8.42	8.33	8.57	3317067	1.5	0.9891	TRUE	8.42	8.33
sp|P02663|CASA2_BOVIN	WIQPK	336.1974++	2	336.197	WIQPK	8.37	8.28	8.5	16720811	-0.7	0.9945	TRUE	8.35	8.26	8.48	15216982	-0.8	0.9911	TRUE	8.38	8.29	8.51	13082468	0	0.992	TRUE	8.37	8.28	8.5	19040454	0.4	0.9912	TRUE	8.41	8.34	8.58	9353918	1.8	0.9886	TRUE	8.42	8.33	8.57	11479232	0.9	0.9888	TRUE	8.42	8.33
sp|P02663|CASA2_BOVIN	WIQP	543.2926+	1	543.293	WIQP	12.71	12.35	12.86	20834290	1.5	0.9901	TRUE	12.7	12.34	12.85	10898393	1	0.9882	TRUE	12.71	12.35	12.86	18762490	1.5	0.9898	TRUE	12.71	12.31	12.85	29105764	2	0.9914	ALIGNED	12.79	12.43	12.96	9141594	2.1	0.9874	TRUE	12.78	12.42	12.96	13307809	1.4	0.9882	ALIGNED	12.78	12.42
sp|P02663|CASA2_BOVIN	IQPK	485.3082+	1	485.308	IQPK	8.39	8.28	8.52	4088481	0.1	0.9776	ALIGNED	8.35	8.26	8.49	3662818	-0.1	0.9833	ALIGNED	8.38	8.29	8.47	3084994	0.8	0.9831	TRUE	8.35	8.26	8.48	4486506	1.2	0.9818	ALIGNED	8.42	8.33	8.56	2002630	2.7	0.9834	ALIGNED	8.42	8.31	8.59	2466069	1.7	0.9831	ALIGNED	8.42	8.33
sp|P02663|CASA2_BOVIN	TKVIPY	360.7182++	2	360.718	TKVIPY	10.85	10.78	10.97	1896565	0.8	0.9904	ALIGNED	10.83	10.61	10.96	3731354	-2.5	0.8932	ALIGNED	10.85	10.79	10.97	1176395	0	0.9846	ALIGNED	10.82	10.77	10.95	1479322	0.9	0.9817	TRUE	10.89	10.69	11.05	1545430	-1.2	0.833	ALIGNED	10.78	10.77	11.04	2167974	-2	0.8361	TRUE	10.79	10.77
sp|P02663|CASA2_BOVIN	TKVIPYVR	488.3029++	2	488.303	TKVIPYVR															10.25	10.21	10.34	68264	-1	0.9551	ALIGNED	10.26	10.19	10.29	108412	-0.5	0.8991	ALIGNED
sp|P02663|CASA2_BOVIN	TKVIPYVRYL	626.3766++	2	626.377	TKVIPYVRYL																						16.25	16.12	16.43	1005668	3.3	0.9268	TRUE															16.28	16.14
sp|P02663|CASA2_BOVIN	TKVIPYVRYL	417.9202+++	3	417.92	TKVIPYVRYL	16.3	16.19	16.5	275043	2.6	0.982	ALIGNED	16.28	16.11	16.42	1547788	1.6	0.9943	TRUE	16.31	16.13	16.46	1029958	2.2	0.9858	TRUE	16.25	16.12	16.43	3971579	1.8	0.9903	TRUE	16.3	16.15	16.5	466425	1.2	0.9762	ALIGNED	16.28	16.14	16.5	820439	0	0.9786	ALIGNED	16.26	16.14
sp|P02663|CASA2_BOVIN	KVIPY	619.3814+	1	619.381	KVIPY	9.97	9.86	10.09	2677900	-0.1	0.9861	TRUE	9.95	9.86	10.08	850697	-0.4	0.982	TRUE	9.96	9.87	10.09	1177371	0.5	0.9873	TRUE	9.94	9.85	10.07	1849088	1.8	0.9914	TRUE	10	9.91	10.2	542282	2.5	0.9829	TRUE	10	9.91	10.16	612737	2	0.9746	TRUE	10	9.91
sp|P02663|CASA2_BOVIN	KVIPY	310.1943++	2	310.194	KVIPY	9.97	9.86	10.09	1853553	-0.5	0.9743	TRUE	9.95	9.86	10.08	813452	-0.9	0.9863	TRUE	9.96	9.87	10.09	930669	0	0.9727	TRUE	9.94	9.85	10.07	1066723	1.1	0.995	TRUE	10	9.91	10.2	909925	2	0.9806	TRUE	10.02	9.91	10.16	805875	1.2	0.9788	TRUE	10	9.91
sp|P02663|CASA2_BOVIN	VIPYVRY	455.2633++	2	455.263	VIPYVRY															14.09	14	14.21	68663	2.2	0.9325	ALIGNED	14.05	13.97	14.15	119425	2.8	0.9446	ALIGNED	14.13	14.02	14.22	65681	2.6	0.961	ALIGNED
sp|P02663|CASA2_BOVIN	VIPYVRYL	511.8053++	2	511.805	VIPYVRYL	18.36	18.19	18.48	1183643	2.9	0.9833	TRUE	18.32	18.17	18.48	5318352	0.8	0.9917	TRUE	18.34	18.19	18.5	3713911	2.1	0.9922	TRUE	18.33	18.17	18.48	10150178	1.2	0.9952	TRUE	18.36	18.19	18.54	2004527	1.4	0.9967	TRUE	18.36	18.2	18.54	2589225	0.4	0.987	TRUE	18.36	18.2
sp|P02663|CASA2_BOVIN	IPYVRYL	462.2711++	2	462.271	IPYVRYL	16.74	16.58	16.98	296700	3.2	0.9879	ALIGNED	16.73	16.55	16.86	1314666	1.8	0.9879	ALIGNED								16.73	16.53	17.11	1159947	0.2	0.9453	ALIGNED	16.77	16.5	16.91	575842	0.6	0.9502	ALIGNED	16.76	16.43	17.15	545822	-0.4	0.9608	ALIGNED	16.66	16.66
sp|P02663|CASA2_BOVIN	PYVR	534.3035+	1	534.303	PYVR	11.04	10.95	11.09	495661	-1.8	0.726	ALIGNED	11.03	10.96	11.18	788654	-0.3	0.9544	TRUE	11.03	10.94	11.18	632528	-0.8	0.8242	ALIGNED								11.07	10.98	11.13	208054	4.1	0.8679	ALIGNED	11.08	10.95	11.35	479424	-2	0.8525	ALIGNED	11.08	10.94
sp|P02663|CASA2_BOVIN	YVRYL	357.2027++	2	357.203	YVRYL	11.3	11.19	11.42	2154348	1	0.9844	TRUE	11.27	11.18	11.38	4420712	-0.5	0.9936	TRUE	11.26	11.19	11.45	2643888	0.5	0.9851	TRUE	11.24	11.17	11.39	2794948	1.4	0.9795	TRUE	11.32	11.25	11.56	863377	2.3	0.9882	TRUE	11.33	11.26	11.5	1009338	0.8	0.9771	TRUE	11.34	11.25
sp|P02666|CASB_BOVIN	RELE	546.2882+	1	546.288	RELE	3.19	3.1	3.3	8850538	-1.2	0.9859	TRUE	3.22	3.15	3.35	3479500	-1.2	0.9841	ALIGNED	3.23	3.14	3.34	6382950	-1.3	0.9844	ALIGNED	3.22	3.13	3.33	7673465	-1.1	0.9855	ALIGNED	3.3	3.19	3.44	8135819	0.2	0.985	ALIGNED	3.3	3.19	3.44	8777922	-2.9	0.985	ALIGNED	3.29	3.18
sp|P02666|CASB_BOVIN	RELEELN	451.7325++	2	451.733	RELEELN								8.59	8.55	8.69	129167	0.8	0.9239	ALIGNED								8.58	8.55	8.67	86749	3.5	0.8468	ALIGNED	8.66	8.59	8.79	357573	-1.5	0.9462	ALIGNED	8.66	8.57	8.77	310820	-1.5	0.8928	ALIGNED	8.66	8.5
sp|P02666|CASB_BOVIN	RELEELNVPGE	642.8251++	2	642.825	RELEELNVPGE	13.27	13.16	13.36	2878697	-0.4	0.9886	TRUE	13.26	13.12	13.34	191065	1.7	0.97	ALIGNED	13.26	13.19	13.37	868873	1.3	0.9971	ALIGNED	13.26	13.15	13.35	1678854	0.4	0.9791	TRUE	13.32	13.23	13.46	4701511	2.1	0.9976	TRUE	13.32	13.23	13.45	3695657	1	0.9936	TRUE	13.32	13.19
sp|P02666|CASB_BOVIN	RELEEL	788.4149+	1	788.415	RELEEL	10.53	10.44	10.65	33072736	-1.1	0.9961	TRUE	10.49	10.44	10.64	15699721	-1.8	0.9947	TRUE	10.53	10.44	10.66	11716947	-0.3	0.998	TRUE	10.48	10.42	10.62	20146564	-0.1	0.9936	TRUE	10.58	10.49	10.74	39484908	-0.8	0.9942	TRUE	10.56	10.49	10.69	51101816	-1.9	0.9928	TRUE	10.57	10.5
sp|P02666|CASB_BOVIN	RELEEL	394.7111++	2	394.711	RELEEL	10.53	10.44	10.65	93185800	-0.5	0.9939	TRUE	10.51	10.44	10.64	35569544	-1	0.993	TRUE	10.53	10.44	10.66	29153820	0.3	0.9923	TRUE	10.52	10.42	10.62	30893518	0.8	0.9909	TRUE	10.58	10.49	10.74	40008788	0.1	0.9926	TRUE	10.58	10.49	10.69	36405560	-1	0.9918	TRUE	10.59	10.5
sp|P02666|CASB_BOVIN	RELEE	338.1690++	2	338.169	RELEE	4.33	4.19	4.46	797213	-1.3	0.9675	TRUE	4.35	4.26	4.44	584855	-0.6	0.9764	ALIGNED	4.34	4.18	4.51	548029	-1.5	0.9559	ALIGNED	4.33	4.18	4.46	570241	0	0.9546	TRUE	4.41	4.32	4.58	2186256	-0.1	0.9771	TRUE	4.41	4.31	4.57	2667485	-1.7	0.9742	TRUE	4.41	4.3
sp|P02666|CASB_BOVIN	RELEELNVPGEIVESLSSSEESITRINK	850.1358++++	4	850.136	RELEELNVPGEIVESLS[+80]S[+80]S[+80]EESITRINK																													18.69	18.46	18.89	9421077	1.5	0.994	TRUE	18.69	18.59	18.92	3584611	1	0.992	ALIGNED	18.69	18.54
sp|P02666|CASB_BOVIN	RELEELNVPGEIVESLSSSEESITRINK	1159.8341+++	3	1159.83	RELEELNVPGEIVES[+80]LS[+80]S[+80]S[+80]EESITRINK								18.93	18.82	19.02	239230	1.5	0.9897	ALIGNED								18.91	18.79	19.11	21547680	-1.1	0.993	ALIGNED	19.04	18.75	19.34	11406995	0.8	0.9967	TRUE	19.03	18.82	19.38	5250103	0.5	0.9991	ALIGNED	19.05	18.83
sp|P02666|CASB_BOVIN	ELEEL	632.3137+	1	632.314	ELEEL	12.07	11.98	12.2	23081384	0.6	0.9934	TRUE	12.06	11.97	12.19	10329742	-1.5	0.9916	TRUE	12.05	11.98	12.2	7323481	-1	0.9901	TRUE	12.05	11.96	12.18	7756464	-0.2	0.9887	TRUE	12.14	12.05	12.29	22706728	-0.7	0.9931	TRUE	12.15	12.06	12.3	30010984	-1.8	0.9882	TRUE	12.15	12.06
sp|P02666|CASB_BOVIN	LEEL	503.2712+	1	503.271	LEEL	10.76	10.66	10.88	5613493	1.2	0.9859	TRUE	13.36	13.31	13.4	163744	1.8	0.977	TRUE	10.75	10.63	10.86	1178813	0.4	0.9865	TRUE	10.74	10.63	10.85	896818	2	0.9956	ALIGNED	10.83	10.72	10.94	3276474	2.7	0.9829	TRUE	10.84	10.73	10.95	3559655	1.9	0.9847	TRUE	13.9	13.81
sp|P02666|CASB_BOVIN	EELNVPGE	443.7113++	2	443.711	EELNVPGE	11.31	11.24	11.4	251619	1.3	0.9774	ALIGNED								11.3	11.25	11.37	59454	1.3	0.9602	ALIGNED	11.3	11.24	11.37	56920	0.2	0.9448	ALIGNED	11.36	11.27	11.52	1026214	2.5	0.9916	ALIGNED	11.37	11.26	11.53	1447231	1.3	0.9872	TRUE	11.37	11.28
sp|P02666|CASB_BOVIN	EELN	504.2300+	1	504.23	EELN	3.45	3.36	3.54	181430	-3.2	0.8653	ALIGNED	3.5	3.43	3.58	100223	-0.9	0.9461	ALIGNED	3.69	3.59	3.79	780035	-0.2	0.9931	ALIGNED	3.48	3.3	3.57	333454	-1.7	0.8657	ALIGNED	3.57	3.44	3.66	1222514	-0.3	0.9909	ALIGNED	3.75	3.68	3.88	1850857	-2.4	0.9751	ALIGNED	3.75	3.67
sp|P02666|CASB_BOVIN	LNVPGE	628.3301+	1	628.33	LNVPGE	10.18	10.07	10.33	608033	-0.5	0.9115	ALIGNED	10.19	10.09	10.43	199871	-1.2	0.8908	ALIGNED	10.18	10.07	10.42	223368	-0.7	0.8811	ALIGNED	10.19	10.05	10.39	336145	-0.2	0.8034	ALIGNED	10.24	10.11	10.51	780298	2.3	0.9664	ALIGNED	10.25	10.14	10.46	882017	1.8	0.961	ALIGNED	10.24	10.11
sp|P02666|CASB_BOVIN	NVPGE	515.2460+	1	515.246	NVPGE	4.56	4.47	4.81	2575822	-0.7	0.9631	TRUE	4.57	4.5	4.83	1589686	-0.4	0.9872	TRUE	4.58	4.51	4.8	1595135	0	0.9717	ALIGNED	4.58	4.41	4.78	1821224	0.9	0.9392	ALIGNED	4.66	4.5	4.99	7165529	0.6	0.9802	ALIGNED	4.65	4.51	4.97	13135775	-0.8	0.9883	ALIGNED	4.64	4.52
sp|P02666|CASB_BOVIN	VPGEIVESLSSSEESITRINK	865.3541+++	3	865.354	VPGEIVES[+80]LS[+80]S[+80]S[+80]EESITRINK	15.47	15.34	15.76	5365873	0.8	0.9974	TRUE	15.47	14.89	16.25	1954781	1.7	0.9922	ALIGNED	15.47	15.28	15.67	991831	1.1	0.978	ALIGNED	15.48	15.38	15.78	5839661	2.5	0.9966	ALIGNED	15.88	15.52	16.32	2114265	2.1	0.9934	ALIGNED
sp|P02666|CASB_BOVIN	EIVESLSSSEESITRIN	738.2749+++	3	738.275	EIVES[+80]LS[+80]S[+80]S[+80]EESITRIN	14.79	14.46	15.31	2063277	0.1	0.9833	ALIGNED	14.81	14.54	15.62	2866753	1.4	0.9942	ALIGNED	14.71	14.55	15.27	1067559	1.2	0.9892	ALIGNED	15.01	14.67	15.05	756439	0.5	0.9926	ALIGNED
sp|P02666|CASB_BOVIN	EIVESL	769.3379+	1	769.338	EIVES[+80]L	13.1	13.01	13.22	10146390	1.9	0.9926	ALIGNED	13.1	13.01	13.21	5192604	0.8	0.9949	ALIGNED								13.08	12.99	13.21	6195936	2.2	0.9894	ALIGNED	13.18	13.09	13.31	4012221	2.6	0.991	ALIGNED	13.19	13.1	13.3	6061836	1.3	0.9949	ALIGNED	13.18	13.09
sp|P02666|CASB_BOVIN	EIVESLSSSEESITRINK	780.9732+++	3	780.973	EIVES[+80]LS[+80]S[+80]S[+80]EESITRINK															14.25	14.16	14.47	14013312	1.7	0.9962	ALIGNED								14.82	14.3	15.64	25888412	2.4	0.996	ALIGNED	14.72	14.27	15.61	18265324	1.5	0.9954	TRUE	14.86	14.24
sp|P02666|CASB_BOVIN	IVESL	560.3290+	1	560.329	IVESL	11.2	11.12	11.3	361569	0.5	0.9707	TRUE	11.18	11.09	11.25	83130	-0.4	0.9684	ALIGNED	11.19	11.12	11.32	121924	-0.4	0.8628	ALIGNED	11.18	11.11	11.27	166957	0.9	0.9544	ALIGNED	11.25	11.18	11.34	209165	1.6	0.9497	ALIGNED	11.26	11.19	11.37	331490	0.8	0.9678	ALIGNED	11.26	11.17
sp|P02666|CASB_BOVIN	IVESLSSSEESITRIN	1042.3874++	2	1042.39	IVES[+80]LS[+80]S[+80]S[+80]EESITRIN	13.65	13.48	14.17	12261373	2.6	0.9967	TRUE	13.67	13.44	14.18	1441823	1.7	0.9898	ALIGNED	13.64	13.46	14.12	3837191	2.2	0.9939	TRUE	13.86	13.44	15.04	11160079	3.2	0.9952	TRUE	14.06	13.99	14.26	5610	2.5	0.8958	ALIGNED	14.02	13.85	14.07	20868	1.5	0.8896	ALIGNED	13.82	13.69
sp|P02666|CASB_BOVIN	IVESLSSSEESITRIN	695.2607+++	3	695.261	IVES[+80]LS[+80]S[+80]S[+80]EESITRIN	13.63	13.48	14.17	15584675	2.2	0.9984	TRUE	13.65	13.44	14.18	1868554	1.5	0.9785	ALIGNED	13.64	13.46	14.12	4780544	1.7	0.9965	TRUE	13.86	13.44	15.04	14291780	2.7	0.9976	TRUE	14.17	13.99	14.26	26564	0.2	0.8732	ALIGNED	13.94	13.85	14.07	52403	0	0.8592	ALIGNED
sp|P02666|CASB_BOVIN	IVESLSSSEESITRINK	1106.4349++	2	1106.43	IVES[+80]LS[+80]S[+80]S[+80]EESITRINK	13.23	13.16	13.47	39556628	-0.4	0.9977	TRUE	13.23	13.14	13.5	939759	1.8	0.997	ALIGNED	13.24	13.15	13.48	6981597	1.5	0.9949	ALIGNED	13.25	13.06	13.44	30041114	0.5	0.9946	TRUE	13.39	13.27	13.85	15416445	2.3	0.995	TRUE	13.37	13.25	13.84	10262297	1.5	0.9977	ALIGNED	13.43	13.27
sp|P02666|CASB_BOVIN	IVESLSSSEESITRINK	737.9590+++	3	737.959	IVES[+80]LS[+80]S[+80]S[+80]EESITRINK	13.23	13.16	13.47	197516864	0	0.9949	TRUE	13.23	13.14	13.5	5086399	1	0.9988	ALIGNED	13.24	13.15	13.48	36202108	1	0.9987	ALIGNED	13.25	13.06	13.44	148733632	0.6	0.9962	TRUE	13.39	13.27	13.85	72417360	2.2	0.9948	TRUE	13.37	13.25	13.84	47520984	1	0.9969	ALIGNED	13.43	13.27
sp|P02666|CASB_BOVIN	IVESLSSSEESITR	928.8239++	2	928.824	IVES[+80]LS[+80]S[+80]S[+80]EESITR	10.93	10.8	11.33	12145656	0.1	0.9941	TRUE	10.98	10.86	11.27	527582	-4.5	0.9961	ALIGNED	10.94	10.83	11.34	2416485	0.6	0.9994	TRUE	11.07	10.87	11.35	4411132	0.8	0.9855	ALIGNED
sp|P02666|CASB_BOVIN	IVESLSSSEESITR	619.5517+++	3	619.552	IVES[+80]LS[+80]S[+80]S[+80]EESITR	10.94	10.8	11.33	3413748	-0.4	0.996	TRUE								10.92	10.83	11.34	681821	0.2	0.9787	TRUE	11.09	10.87	11.35	1238809	0.8	0.9797	ALIGNED
sp|P02666|CASB_BOVIN	IVESL	640.2953+	1	640.295	IVES[+80]L	11.17	11.09	11.29	37074252	0.8	0.9929	TRUE	11.17	11.08	11.28	4331149	0.6	0.9912	ALIGNED	11.17	11.1	11.28	7670271	1.3	0.9916	TRUE	11.16	11.08	11.27	7856503	2.2	0.9934	TRUE	11.25	11.16	11.36	12051755	2.2	0.9939	TRUE	11.25	11.17	11.37	17388968	1.4	0.9933	TRUE	11.26	11.17
sp|P02666|CASB_BOVIN	VESLSSSEESITRINK	1049.8928++	2	1049.89	VES[+80]LS[+80]S[+80]S[+80]EESITRINK	11.94	11.85	12.2	70785792	-0.6	0.9952	TRUE	11.95	11.85	12.06	1367576	-1.4	0.9646	ALIGNED	11.94	11.87	12.08	15246424	-0.5	0.9932	TRUE	11.95	11.86	12.22	86844640	-1	0.9952	TRUE	12.09	11.96	12.45	18967354	0.9	0.9954	TRUE								12.13	11.97
sp|P02666|CASB_BOVIN	VESLSSSEESITRINK	700.2643+++	3	700.264	VES[+80]LS[+80]S[+80]S[+80]EESITRINK	11.92	11.85	12.2	182933056	-0.5	0.9953	TRUE	11.92	11.85	12.06	3302445	-1.3	0.9923	ALIGNED	11.94	11.87	12.08	37976800	-0.4	0.9995	TRUE	11.93	11.86	12.22	161042400	-1	0.9965	TRUE	12.07	11.96	12.45	44516128	1.1	0.9977	TRUE	12.07	12.01	12.08	9226816	0.7	0.994	TRUE	12.09	11.97
sp|P02666|CASB_BOVIN	VESLSSSEESITR	872.2818++	2	872.282	VES[+80]LS[+80]S[+80]S[+80]EESITR	8.99	8.91	9.24	43295556	-1.4	0.9936	TRUE	9.01	8.88	9.28	708122	0.6	0.9207	ALIGNED	9	8.9	9.25	7521960	0	0.9971	TRUE	9.11	8.95	9.78	19194864	-0.4	0.9877	TRUE															9.28	9.12
sp|P02666|CASB_BOVIN	VESLSSSEESITR	581.8570+++	3	581.857	VES[+80]LS[+80]S[+80]S[+80]EESITR	8.99	8.91	9.24	8267918	-0.6	0.996	TRUE	9.01	8.88	9.28	97199	2.5	0.9315	ALIGNED	9	8.9	9.25	1367958	0.8	0.9886	TRUE	9.11	8.95	9.78	3869004	-1.4	0.9784	TRUE
sp|P02666|CASB_BOVIN	VESLSSSEESITRIN	985.8453++	2	985.845	VES[+80]LS[+80]S[+80]S[+80]EESITRIN	12.22	12.06	12.85	10835275	2.3	0.9931	TRUE	12.23	12.07	12.55	745545	1	0.9939	ALIGNED	12.21	12.12	12.46	2337511	1.4	0.9805	TRUE	12.36	12.15	13.38	9493963	2.4	0.9927	TRUE
sp|P02666|CASB_BOVIN	VESLSSSEESITRIN	657.5660+++	3	657.566	VES[+80]LS[+80]S[+80]S[+80]EESITRIN	12.22	12.06	12.85	10605210	2.6	0.992	TRUE	12.23	12.07	12.55	689790	1.3	0.9808	ALIGNED	12.19	12.12	12.46	2276848	1.9	0.9961	TRUE	12.38	12.15	13.38	8382631	2.9	0.9502	TRUE
sp|P02666|CASB_BOVIN	VESLSSSEESIT	794.2313++	2	794.231	VES[+80]LS[+80]SS[+80]EES[+80]IT	8.73	8.55	9.22	13749243	-0.7	0.9955	TRUE								8.77	8.56	9.23	4327326	0.3	0.9939	ALIGNED
sp|P02666|CASB_BOVIN	ESLSSSEESITRINK	1000.3586++	2	1000.36	ES[+80]LS[+80]S[+80]S[+80]EESITRINK	11.46	11.37	11.66	139133824	-1.9	0.9972	TRUE	11.47	11.39	11.66	5410282	-2.6	0.9945	TRUE	11.47	11.38	11.69	24535260	-1	0.9956	TRUE	11.46	11.37	11.75	93381744	-1.4	0.9971	TRUE	11.63	11.5	12.12	59828864	-0.1	0.9965	TRUE	11.61	11.48	12.05	46972704	-0.9	0.9965	TRUE	11.66	11.49
sp|P02666|CASB_BOVIN	ESLSSSEESITRINK	667.2415+++	3	667.242	ES[+80]LS[+80]S[+80]S[+80]EESITRINK	11.46	11.37	11.66	407131136	-1.4	0.9951	TRUE	11.47	11.39	11.66	18153988	-2.8	0.9972	TRUE	11.47	11.38	11.69	80351648	-0.9	0.9959	TRUE	11.46	11.37	11.75	268417072	-1.1	0.9965	TRUE	11.63	11.5	12.12	178529360	0.2	0.9951	TRUE	11.61	11.48	12.05	135884768	-1	0.9985	TRUE	11.67	11.49
sp|P02666|CASB_BOVIN	ESLSSSEESITR	782.7645++	2	782.764	ESLS[+80]S[+80]S[+80]EESITR	9.06	8.99	9.17	473584	0	0.9863	ALIGNED	9.06	8.99	9.17	205801	0.6	0.9802	ALIGNED	9.07	9	9.16	143936	0.8	0.9887	ALIGNED	9.06	8.97	9.24	310007	1.7	0.9826	ALIGNED	9.2	9.09	9.34	707159	2.2	0.9878	ALIGNED	9.19	9.08	9.35	1151060	1.7	0.9944	ALIGNED	9.23	9.08
sp|P02666|CASB_BOVIN	ESLSSSEESITRIN	936.3111++	2	936.311	ES[+80]LS[+80]S[+80]S[+80]EESITRIN	11.69	11.58	12.11	50300184	-1.3	0.9957	TRUE								11.69	11.6	12.05	10399399	-0.2	0.9988	TRUE	11.87	11.65	12.97	28614970	-1.4	0.995	TRUE
sp|P02666|CASB_BOVIN	ESLSSSEESITRIN	624.5432+++	3	624.543	ES[+80]LS[+80]S[+80]S[+80]EESITRIN	11.67	11.58	12.11	25529960	-1.4	0.9969	TRUE	11.72	11.56	12.01	1513685	-3.2	0.9599	TRUE	11.69	11.6	12.05	5012390	-0.7	0.9943	TRUE	11.87	11.65	12.97	10715220	-1.7	0.9866	TRUE
sp|P02666|CASB_BOVIN	ESLSSSE	489.6107++	2	489.611	ES[+80]LS[+80]S[+80]SE																						8.59	8.55	8.68	57853	1.6	0.8211	ALIGNED	8.59	8.47	8.79	2013535	-0.2	0.9839	ALIGNED	8.69	8.69	9.14	2064750	0.4	0.9775	ALIGNED	8.7	8.7
sp|P02666|CASB_BOVIN	ESLSSSEESITRIN	896.3280++	2	896.328	ES[+80]LS[+80]S[+80]SEESITRIN																													12.63	12.49	13.03	911388	0.9	0.9903	ALIGNED	12.63	12.51	12.76	1049532	-0.7	0.9931	ALIGNED
sp|P02666|CASB_BOVIN	ESLSSSEESITR	822.7476++	2	822.748	ES[+80]LS[+80]S[+80]S[+80]EESITR	8.17	8.1	8.5	62188384	-0.3	0.9967	TRUE	8.21	8.1	8.52	4300842	-0.9	0.9929	TRUE	8.19	8.1	8.52	15720211	0.5	0.9979	TRUE	8.26	8.13	8.98	28488764	0.6	0.9963	TRUE															8.42	8.22
sp|P02666|CASB_BOVIN	ESLSSSEESITR	548.8342+++	3	548.834	ES[+80]LS[+80]S[+80]S[+80]EESITR	8.17	8.1	8.5	3731384	0.3	0.9906	TRUE	8.19	8.1	8.52	240996	-0.1	0.9764	TRUE	8.19	8.1	8.52	936032	1.1	0.9887	TRUE	8.28	8.13	8.98	1581270	1.4	0.9899	TRUE
sp|P02666|CASB_BOVIN	SLSSSEES	1145.2126+	1	1145.21	S[+80]LS[+80]S[+80]S[+80]EES	2.32	2.12	2.34	4652924	-3	0.9957	TRUE	2.4	2.35	2.85	21481414	-2.9	0.9968	TRUE	2.37	2.29	2.62	33233986	-3.3	0.9959	TRUE	2.38	2.29	2.71	27573900	-2.9	0.9975	TRUE								2.65	2.65	2.83	7577	-1.7	0.8441	ALIGNED
sp|P02666|CASB_BOVIN	SLSSSEES	573.1099++	2	573.11	S[+80]LS[+80]S[+80]S[+80]EES	2.23	2.12	2.34	4571429	-3.2	0.9941	TRUE
sp|P02666|CASB_BOVIN	SLSSSEESITRIN	871.7898++	2	871.79	S[+80]LS[+80]S[+80]S[+80]EESITRIN	11.6	11.49	11.86	29463204	-1.4	0.9962	TRUE	11.63	11.52	11.95	173945984	-1.8	0.9971	TRUE	11.64	11.51	11.85	9433756	0.3	0.9972	TRUE	11.8	11.52	12.94	28262146	-0.4	1	TRUE								12.08	12.01	12.21	61037	0.1	0.8183	ALIGNED	12.23	11.22
sp|P02666|CASB_BOVIN	SLSSSEESITRIN	581.5290+++	3	581.529	S[+80]LS[+80]S[+80]S[+80]EESITRIN	11.6	11.49	11.86	8600051	-0.9	0.9899	TRUE	11.63	11.52	11.95	51504260	-1.3	0.9942	TRUE	11.64	11.51	11.85	2750826	0.7	0.9909	TRUE	11.81	11.52	12.94	6897923	0	0.9827	TRUE															11.83	11.22
sp|P02666|CASB_BOVIN	SLSSSEESITRINKK	666.9256+++	3	666.926	S[+80]LS[+80]S[+80]S[+80]EESITRINKK								10.93	10.84	11.04	14770081	0.4	0.9942	ALIGNED	10.93	10.85	11.05	2969775	2.6	0.9788	ALIGNED	10.91	10.84	11.04	16059856	1.1	0.9897	ALIGNED	10.98	10.91	11.18	4731781	2.3	0.995	TRUE	10.98	10.82	11.15	3684256	2.2	0.9964	ALIGNED	10.99	10.92
sp|P02666|CASB_BOVIN	SLSSSEESIT	680.1758++	2	680.176	S[+80]LS[+80]S[+80]S[+80]EESIT	7.46	7.17	7.58	8600209	-1.5	0.9837	ALIGNED	7.46	7.04	8.65	85637360	-2.2	0.9969	TRUE	7.48	7.15	7.7	10470269	-2.4	0.9887	ALIGNED
sp|P02666|CASB_BOVIN	SLSSSEESITR	758.2263++	2	758.226	S[+80]LS[+80]S[+80]S[+80]EESITR	7.84	7.75	8.11	158138016	-1.4	0.9966	TRUE	7.86	7.77	8.24	386770112	-3.1	0.9963	TRUE	7.86	7.78	8.24	72799624	-1.1	0.997	TRUE	7.92	7.81	8.43	109948392	0	0.9968	TRUE	18.63	18.48	18.81	370960	1.3	0.9581	TRUE								17.48	17.2
sp|P02666|CASB_BOVIN	SLSSSEESITR	505.8200+++	3	505.82	S[+80]LS[+80]S[+80]S[+80]EESITR	7.84	7.75	8.11	4637910	-0.9	0.9955	TRUE	7.86	7.77	8.24	12119956	-2.5	0.9889	TRUE	7.86	7.78	8.24	2182128	-0.5	0.9872	TRUE	7.94	7.81	8.43	3181930	0.6	0.9917	TRUE	18.63	18.48	18.81	47246	2.1	0.8954	TRUE	16.96	16.85	16.99	37389	0.9	0.8595	TRUE	17.39	17.2
sp|P02666|CASB_BOVIN	SLSSSEESITRI	814.7684++	2	814.768	S[+80]LS[+80]S[+80]S[+80]EESITRI	13.54	13.43	14.16	1387793	2.1	0.9907	ALIGNED	13.55	13.42	13.91	4858039	1.1	0.9963	TRUE								13.69	13.45	14.61	3757683	2.8	0.9896	ALIGNED
sp|P02666|CASB_BOVIN	SLSSSEESITRINK	895.8542++	2	895.854	SLS[+80]S[+80]S[+80]EESITRINK	11.91	11.82	12	24655472	-1.3	0.9954	TRUE	11.9	11.81	12.01	18742924	-1.7	0.9989	TRUE	11.9	11.83	12.03	11619421	-0.6	0.9971	TRUE	11.9	11.79	11.99	46551292	-1.5	0.9916	TRUE	11.96	11.83	12.08	17027436	1	0.9993	TRUE	11.96	11.79	12.08	24204778	-0.4	0.9972	TRUE	11.97	11.84
sp|P02666|CASB_BOVIN	SLSSSEESITRINK	597.5719+++	3	597.572	SLS[+80]S[+80]S[+80]EESITRINK	11.91	11.82	12	63990536	-0.6	0.9959	TRUE	11.9	11.81	12.01	48881300	-0.8	0.9955	TRUE	11.9	11.83	12.03	31900712	-0.1	0.9966	TRUE	11.9	11.79	11.99	105848992	-0.8	0.9969	TRUE	11.96	11.83	12.08	43378904	1.4	0.9958	TRUE	11.96	11.79	12.08	58511832	-0.1	0.9964	TRUE	11.97	11.84
sp|P02666|CASB_BOVIN	SLSSSEE	489.6107++	2	489.611	SLS[+80]S[+80]S[+80]EE	2.95	2.89	3.15	561938	-0.5	0.9238	ALIGNED	3.03	2.96	3.28	6138275	-0.8	0.997	TRUE	3.01	2.96	3.19	1813739	-0.6	0.9959	TRUE	3.03	2.94	3.16	1916395	0	0.984	ALIGNED	3.95	3.02	4.11	106497496	-0.5	0.9977	ALIGNED	3.12	2.55	3.46	211864480	-3	0.9968	ALIGNED	3.95	2.68
sp|P02666|CASB_BOVIN	SLSSSEESITR	678.2600++	2	678.26	SLS[+80]S[+80]SEESITR	10.93	10.86	11.03	403534	2.8	0.9566	ALIGNED	10.92	10.85	11	326205	0.3	0.9857	ALIGNED	10.92	10.87	11.01	211016	1.8	0.9863	ALIGNED	10.93	10.83	11.02	407731	1.1	0.9716	ALIGNED	11	10.93	11.07	258448	2.9	0.9713	ALIGNED	11	10.93	11.08	394955	1.5	0.9866	ALIGNED	11.01	10.88
sp|P02666|CASB_BOVIN	SLSSSEESITRINK	895.8542++	2	895.854	S[+80]LS[+80]SS[+80]EESITRINK	13.01	12.92	13.14	505653	2.3	0.9831	ALIGNED	11.44	11.36	11.54	1211875	-3.3	0.9934	TRUE	13	12.93	13.15	306432	1.4	0.9914	ALIGNED	13	12.91	13.22	1214702	2.8	0.9944	TRUE	13.07	13	13.2	485628	3.4	0.9859	ALIGNED	13.07	12.98	13.27	519491	2.3	0.9836	ALIGNED	13.07	12.98
sp|P02666|CASB_BOVIN	SLSSSEESITRINK	597.5719+++	3	597.572	S[+80]LS[+80]SS[+80]EESITRINK	13.01	12.92	13.14	859582	2.5	0.9926	ALIGNED	11.44	11.36	11.54	2674502	-2.9	0.9784	TRUE	13.02	12.93	13.15	531069	1.7	0.9886	ALIGNED	13	12.91	13.22	1966862	2.9	0.9953	TRUE	13.07	13	13.2	706093	2.6	0.9806	ALIGNED	13.07	12.98	13.27	796430	1.5	0.9779	ALIGNED	13.09	12.98
sp|P02666|CASB_BOVIN	SLSSSEES	985.2799+	1	985.28	SLS[+80]S[+80]SEES	4.23	4.16	4.36	223970	-0.3	0.9771	ALIGNED	4.26	4.19	4.41	352048	-0.2	0.9849	ALIGNED	4.27	4.19	4.39	336510	-0.7	0.9849	ALIGNED	4.26	4.2	4.41	468271	0.7	0.9802	ALIGNED	4.36	4.28	4.54	666010	0.3	0.9756	ALIGNED	4.37	4.3	4.53	1766837	-1.5	0.9896	ALIGNED
sp|P02666|CASB_BOVIN	SLSSSEESITRIN	831.8067++	2	831.807	SLS[+80]S[+80]S[+80]EESITRIN	12.38	12.29	12.54	6219892	1.6	0.9987	TRUE	12.38	12.29	12.56	12739157	0.5	0.997	TRUE	12.39	12.29	12.55	3620889	1.4	0.9933	TRUE	12.37	12.28	12.54	9289282	2.7	0.9944	TRUE	12.51	12.36	12.73	5121447	2.4	0.9988	TRUE	12.51	12.37	12.71	10342639	1.3	0.9918	TRUE	12.54	12.39
sp|P02666|CASB_BOVIN	SLSSSEESITRIN	554.8735+++	3	554.874	SLS[+80]S[+80]S[+80]EESITRIN	12.38	12.29	12.54	1885692	1.9	0.9945	TRUE	12.38	12.29	12.56	3656518	1.2	0.9888	TRUE	12.39	12.29	12.55	1125792	3.3	0.947	TRUE	12.37	12.28	12.54	2710103	3.7	0.9687	TRUE	12.51	12.36	12.73	1480191	3.1	0.9637	TRUE	12.51	12.37	12.71	2848098	2.3	0.9722	TRUE	12.54	12.39
sp|P02666|CASB_BOVIN	SLSSSEES	1065.2462+	1	1065.25	SLS[+80]S[+80]S[+80]EES	2.59	2.51	2.77	17389440	-2.3	0.9936	TRUE	2.66	2.59	2.84	67293880	-3.8	0.9968	TRUE	2.66	2.6	2.82	30344044	-2.3	0.9971	TRUE	2.66	2.58	2.87	41054372	-2.1	0.9958	TRUE								11.12	10.96	11.41	831149	3.7	0.9642	TRUE	10.37	10.16
sp|P02666|CASB_BOVIN	SLSSSEES	533.1268++	2	533.127	SLS[+80]S[+80]S[+80]EES	2.59	2.51	2.77	3683479	-1.3	0.9927	TRUE	2.66	2.59	2.84	29854160	-3	0.9965	TRUE	2.67	2.6	2.82	12430241	-1.7	0.9943	TRUE	2.67	2.58	2.87	19787496	-1.7	0.9939	TRUE	8.86	8.79	9.2	200835	1.8	0.9373	ALIGNED	11.12	10.96	11.41	798143	0.8	0.9945	TRUE	10.26	10.16
sp|P02666|CASB_BOVIN	SLSSSEESIT	1279.3780+	1	1279.38	SLS[+80]S[+80]S[+80]EESIT	8.14	8.06	8.34	5901127	0.6	0.9932	TRUE	8.14	8.07	8.37	8913705	-0.4	0.9947	TRUE	8.16	8.07	8.34	5474243	1.5	0.9934	TRUE	8.2	8.09	8.58	8202432	2.6	0.9983	TRUE
sp|P02666|CASB_BOVIN	SLSSSEESIT	640.1926++	2	640.193	SLS[+80]S[+80]S[+80]EESIT	8.14	8.06	8.34	22000908	-0.6	0.9957	TRUE	8.14	8.07	8.37	33075854	-1.2	0.998	TRUE	8.16	8.07	8.34	19245034	0.4	0.9977	TRUE	8.2	8.09	8.58	30664164	1.2	0.997	TRUE								8.43	8.11	8.53	249077	1.2	0.9651	ALIGNED	8.35	8.2
sp|P02666|CASB_BOVIN	SLSSSEESITR	1435.4791+	1	1435.48	SLS[+80]S[+80]S[+80]EESITR	8.76	8.69	8.87	3978171	-1.7	0.9858	TRUE	8.77	8.68	8.89	4277923	-1.3	0.995	TRUE	8.76	8.69	8.87	3930596	-0.3	0.9937	TRUE	8.76	8.69	8.89	5269853	1	0.9933	TRUE	8.86	8.79	9.02	3247722	2.1	0.9896	TRUE	8.86	8.79	9.01	6452947	0	0.9867	TRUE	8.89	8.8
sp|P02666|CASB_BOVIN	SLSSSEESITR	718.2432++	2	718.243	SLS[+80]S[+80]S[+80]EESITR	8.76	8.69	8.87	97685568	-2.6	0.9962	TRUE	8.77	8.68	8.89	82834240	-1.8	0.9981	TRUE	8.76	8.69	8.87	57748016	-1.3	0.9966	TRUE	8.76	8.69	8.89	98314128	0.2	0.9956	TRUE	8.86	8.79	9.02	82287568	1.3	0.9963	TRUE	8.86	8.79	9.01	141086944	-0.4	0.9973	TRUE	8.89	8.8
sp|P02666|CASB_BOVIN	SLSSSEESITR	479.1645+++	3	479.165	SLS[+80]S[+80]S[+80]EESITR	8.76	8.69	8.87	2388618	-2	0.989	TRUE	8.77	8.68	8.89	1887365	-1.7	0.9822	TRUE	8.76	8.69	8.87	1354668	-1	0.9778	TRUE	8.76	8.69	8.89	2210384	0.4	0.9841	TRUE	8.86	8.79	9.02	1644284	1.8	0.9941	TRUE	8.86	8.79	9.01	2465180	0.2	0.9887	TRUE	8.89	8.8
sp|P02666|CASB_BOVIN	SLSSSEESITRINK	935.8373++	2	935.837	S[+80]LS[+80]S[+80]S[+80]EESITRINK	11.4	11.33	11.56	116841896	-1.9	0.9976	TRUE	11.4	11.31	11.58	420691840	-3.8	0.9972	TRUE	11.41	11.33	11.59	50767276	-1.3	0.9969	TRUE	11.41	11.32	11.63	168960944	-1.8	0.998	TRUE	11.52	11.43	11.86	107013488	-0.6	0.9963	TRUE	11.52	11.43	11.85	121567640	-1.6	0.9969	TRUE	11.57	11.44
sp|P02666|CASB_BOVIN	SLSSSEESITRINK	624.2273+++	3	624.227	S[+80]LS[+80]S[+80]S[+80]EESITRINK	11.4	11.33	11.56	233877680	-1.3	0.995	TRUE	11.4	11.31	11.58	772059072	-3.2	0.9955	TRUE	11.41	11.33	11.59	101568288	-0.8	0.9947	TRUE	11.41	11.32	11.63	318935136	-1.2	0.996	TRUE	11.52	11.43	11.86	203899568	-0.1	0.9959	TRUE	11.52	11.43	11.85	222499920	-1.1	0.9952	TRUE	11.57	11.44
sp|P02666|CASB_BOVIN	SLSSSEESITR	678.2600++	2	678.26	SLSS[+80]S[+80]EESITR	9.16	9.1	9.22	261007	-0.9	0.9956	ALIGNED	9.15	8.97	9.24	1905772	-0.1	0.9948	TRUE	9.16	9.09	9.23	261476	-0.3	0.9845	ALIGNED	9.15	9.07	9.24	560031	0.5	0.9816	ALIGNED	9.24	9.16	9.33	393239	2.2	0.9951	ALIGNED	9.22	9.15	9.31	744986	1.5	0.9857	ALIGNED	9.23	9.14
sp|P02666|CASB_BOVIN	SLSSSEESITRI	774.7852++	2	774.785	SLS[+80]S[+80]S[+80]EESITRI	14.31	14.24	14.43	610722	2.4	0.9849	ALIGNED	14.32	14.22	14.46	802328	1.3	0.9874	TRUE	14.32	14.2	14.45	655217	1.8	0.9813	TRUE	14.31	14.18	14.45	1932222	3.1	0.988	TRUE	14.44	14.31	14.62	540564	2.7	0.997	ALIGNED	14.44	14.28	14.59	866741	1.5	0.99	ALIGNED	14.47	14.36
sp|P02666|CASB_BOVIN	LSSSEESITR	450.1539+++	3	450.154	LS[+80]S[+80]SEES[+80]ITR	7.54	7.49	7.69	74755984	-3.7	0.9915	ALIGNED	7.59	7.5	7.68	5470954	-2.7	0.945	ALIGNED	7.58	7.51	7.69	29227096	-3.5	0.9827	TRUE	7.57	7.5	7.71	45523436	-2.8	0.9888	ALIGNED	7.69	7.6	7.85	32037146	-2.2	0.9886	ALIGNED	7.69	7.61	7.83	31452862	-2.9	0.9794	TRUE	7.71	7.64
sp|P02666|CASB_BOVIN	LSSSEESITR	634.7440++	2	634.744	LS[+80]SS[+80]EESITR	8.19	8.1	8.28	13985147	-0.3	0.9947	ALIGNED	8.2	8.12	8.32	873359	-2.1	0.963	ALIGNED	8.2	8.11	8.31	4346984	1	0.9985	ALIGNED	8.18	8.11	8.29	7566924	2.4	0.9956	ALIGNED	8.26	8.17	8.37	4615414	2.3	0.9931	ALIGNED	8.25	8.16	8.38	4023116	1.8	0.9935	TRUE	8.53	8.45
sp|P02666|CASB_BOVIN	LSSSEESITRINK	852.3381++	2	852.338	LS[+80]S[+80]S[+80]EESITRINK	11.05	10.98	11.16	791272960	-3	0.9958	TRUE	11.05	10.98	11.14	10000911	-0.9	0.9933	TRUE	11.06	10.97	11.16	140760752	-2.6	0.9956	TRUE	11.04	10.97	11.14	596919872	-2.7	0.9966	TRUE	11.11	11.03	11.22	115373024	-1.1	0.9976	TRUE	11.11	11.02	11.22	54667816	-1	0.9967	TRUE	11.12	11.03
sp|P02666|CASB_BOVIN	LSSSEESITRINK	568.5612+++	3	568.561	LS[+80]S[+80]S[+80]EESITRINK	11.05	10.98	11.16	1464342656	-2	0.9955	TRUE	11.05	10.98	11.14	26034638	-0.1	0.9941	TRUE	11.06	10.97	11.16	327488800	-1.5	0.9959	TRUE	11.04	10.97	11.14	1107506048	-1.7	0.9976	TRUE	11.11	11.03	11.22	246891200	-0.2	0.9942	TRUE	11.11	11.02	11.22	116363304	0	0.9956	TRUE	11.12	11.03
sp|P02666|CASB_BOVIN	LSSSEESITR	634.7440++	2	634.744	LSS[+80]S[+80]EESITR	8.46	8.37	8.59	18842984	-1.9	0.9887	TRUE	8.46	8.38	8.6	5468684	-1.7	0.9766	TRUE	8.46	8.37	8.61	7097277	-1.7	0.971	TRUE	8.46	8.36	8.6	12432517	-1.5	0.9727	TRUE	8.51	8.44	8.67	9206538	1.3	0.9714	TRUE	8.53	8.43	8.67	12038930	0.3	0.9564	TRUE	8.27	8.18
sp|P02666|CASB_BOVIN	LSSSEESIT	596.6766++	2	596.677	LSS[+80]S[+80]EES[+80]IT								7.55	7.39	7.72	567128	-1.9	0.9347	ALIGNED															7.46	7.35	7.66	325752	1.7	0.928	ALIGNED	7.45	7.34	7.69	855495	1.2	0.9615	ALIGNED	7.59	7.43
sp|P02666|CASB_BOVIN	LSSSEESITR	1348.4471+	1	1348.45	LS[+80]S[+80]S[+80]EESITR	7.56	7.49	7.69	388246208	-3.7	0.9834	TRUE	7.59	7.52	7.7	12008132	-2.3	0.9954	TRUE	7.58	7.51	7.69	162910752	-3.4	0.9882	TRUE	7.57	7.5	7.72	196194864	-2.7	0.9801	TRUE	7.67	7.6	7.89	96053752	-2.2	0.9837	TRUE	7.67	7.6	7.89	93740928	-2.6	0.9784	TRUE	7.73	7.64
sp|P02666|CASB_BOVIN	LSSSEESITR	674.7272++	2	674.727	LS[+80]S[+80]S[+80]EESITR	7.56	7.49	7.69	3154505472	-3.7	0.9954	TRUE	7.59	7.52	7.7	128499104	-2.9	0.9963	TRUE	7.58	7.51	7.69	1070462272	-3.5	0.9953	TRUE	7.57	7.5	7.72	1827208448	-2.7	0.9968	TRUE	7.69	7.6	7.89	1318648576	-2	0.9966	TRUE	7.69	7.6	7.89	1206385152	-2.5	0.9956	TRUE	7.71	7.64
sp|P02666|CASB_BOVIN	LSSSEESI	546.1528++	2	546.153	LSS[+80]S[+80]EES[+80]I	7.31	7.22	7.44	2785030	1.6	0.9762	ALIGNED	7.33	7.26	7.46	2969328	-0.4	0.9924	ALIGNED	7.33	7.24	7.46	4725256	1.1	0.9928	ALIGNED	7.37	7.26	7.48	5698403	1.8	0.9897	ALIGNED															7.3	6.85
sp|P02666|CASB_BOVIN	LSSSEESIT	556.6934++	2	556.693	LSS[+80]S[+80]EESIT	7.96	7.87	8.1	2995396	-0.4	0.9827	TRUE	7.99	7.92	8.12	460381	-1.8	0.9775	ALIGNED	8	7.93	8.13	1390870	-0.3	0.9896	ALIGNED	7.99	7.86	8.12	2462986	0.2	0.9944	ALIGNED	8.1	7.99	8.21	2374151	1.5	0.9926	ALIGNED	8.07	8	8.21	2866550	-0.4	0.9957	TRUE	8.11	8.05
sp|P02666|CASB_BOVIN	LSSSEE	891.1822+	1	891.182	LS[+80]S[+80]S[+80]EE	2.28	2.19	2.55	62670200	-3.9	0.9949	TRUE	2.32	2.23	2.49	130016576	-4.3	0.9974	TRUE	2.38	2.32	2.48	217507856	-3.9	0.9964	ALIGNED	2.36	2.32	2.48	241569920	-3.8	0.9965	ALIGNED	4.85	3.47	4.94	8541059	-0.2	0.9891	ALIGNED	4.57	4.17	4.88	3580150	-1.8	0.9523	ALIGNED	4.82	3.79
sp|P02666|CASB_BOVIN	LSSSEE	446.0947++	2	446.095	LS[+80]S[+80]S[+80]EE	2.28	2.19	2.55	14573224	-3.3	0.9932	TRUE	2.32	2.23	2.49	36642848	-4	0.9951	TRUE	2.36	2.32	2.48	206683	-3.5	0.9821	ALIGNED	2.33	2.32	2.48	311615	-2.9	0.9749	ALIGNED	4.78	3.47	4.94	2692160	-0.2	0.9646	ALIGNED	4.63	4.17	4.88	8121209	-1.5	0.9837	ALIGNED	4.73	3.79
sp|P02666|CASB_BOVIN	LSSSEES	978.2142+	1	978.214	LS[+80]S[+80]S[+80]EES	1.48	1.4	2.01	1172565760	-4.9	0.9968	TRUE								1.67	1.57	2.02	1182579968	-5	0.9974	TRUE	1.67	1.54	1.99	1518092800	-4.8	0.9968	TRUE	7.3	7.12	8.3	28587698	0.9	0.9867	TRUE	3.26	2.44	5.48	1172443904	-2.6	0.9964	TRUE	3.75	2.53
sp|P02666|CASB_BOVIN	LSSSEES	489.6107++	2	489.611	LS[+80]S[+80]S[+80]EES	1.54	1.4	2.01	536936576	-4.2	0.9949	TRUE	1.6	1.48	2.07	462598432	-4.5	0.9963	TRUE	1.73	1.57	2.02	542917120	-4.4	0.9959	TRUE	1.67	1.54	1.99	675349824	-4.3	0.9976	TRUE	7.34	7.12	8.3	13841454	0.8	0.9697	TRUE	3.31	2.44	5.48	524731488	-2.3	0.9967	TRUE	3.95	2.53
sp|P02666|CASB_BOVIN	LSSSEESITRIN	788.2907++	2	788.291	LS[+80]S[+80]S[+80]EESITRIN	11.47	11.38	11.58	162983904	-2.3	0.9947	TRUE	11.47	11.39	11.59	9745870	-2.5	0.9914	TRUE	11.47	11.38	11.6	42431804	-1.3	0.995	TRUE	11.48	11.38	11.6	114052472	-2	0.9972	TRUE	11.6	11.51	11.8	60305552	-1.1	0.9978	TRUE	11.59	11.5	11.79	44370284	-2.1	0.9976	TRUE	11.62	11.49
sp|P02666|CASB_BOVIN	LSSSEESITRIN	525.8629+++	3	525.863	LS[+80]S[+80]S[+80]EESITRIN	11.47	11.38	11.58	28013350	-1.2	0.9967	TRUE	11.47	11.39	11.59	1740482	-1.6	0.9775	TRUE	11.47	11.38	11.6	7766647	-0.3	0.9915	TRUE	11.48	11.38	11.6	19269232	-0.9	0.9977	TRUE	11.6	11.51	11.8	10187638	-0.3	0.9967	TRUE	11.59	11.5	11.79	7235505	-1.2	0.9934	TRUE	11.62	11.49
sp|P02666|CASB_BOVIN	LSSSEESITRINK	812.3550++	2	812.355	LS[+80]S[+80]SEESITRINK	11.04	10.36	11.06	1555463	-0.5	0.9715	TRUE	11.23	11.16	11.32	233199	-0.4	0.9678	ALIGNED	11.23	11.16	11.34	463164	1	0.9755	ALIGNED	11.23	11.11	11.33	2000826	1.7	0.9754	TRUE	11.29	11.22	11.41	428121	2.3	0.9754	ALIGNED	11.29	11.19	11.4	336437	1.5	0.9503	ALIGNED	11.28	11.15
sp|P02666|CASB_BOVIN	LSSSEESIT	1192.3459+	1	1192.35	LS[+80]S[+80]S[+80]EESIT	6.89	6.8	7.09	245992848	-3	0.9918	TRUE	6.94	6.85	7.19	30011386	-2.1	0.9953	TRUE	6.91	6.84	7.08	128682400	-2.8	0.9931	TRUE	6.93	6.85	7.23	218620160	-2	0.9933	TRUE	14.54	12.17	17.38	83749176	3.5	0.9798	TRUE	13.62	13.57	14.06	3421160	2.7	0.9858	TRUE	14.26	12.18
sp|P02666|CASB_BOVIN	LSSSEESIT	596.6766++	2	596.677	LS[+80]S[+80]S[+80]EESIT	6.89	6.8	7.09	606329408	-2.9	0.9973	TRUE	6.94	6.85	7.19	72302832	-2.3	0.9977	TRUE	6.91	6.84	7.08	292492000	-2.9	0.9978	TRUE	6.93	6.85	7.23	475870464	-2.1	0.9956	TRUE	14.48	12.17	17.38	214294240	2.6	0.9936	TRUE	13.57	13.57	14.06	5573565	1.7	0.9863	TRUE	14.28	12.18
sp|P02666|CASB_BOVIN	LSSSEESITRI	731.2692++	2	731.269	LS[+80]S[+80]S[+80]EESITRI	13.51	13.42	13.67	13647064	1.9	0.9971	TRUE	13.51	13.43	13.63	544203	1.3	0.9895	ALIGNED	13.52	13.43	13.67	6168298	1.6	0.9956	TRUE	13.5	13.41	13.65	17730280	2.2	0.9945	TRUE	13.64	13.55	13.89	2596380	2.5	0.9892	TRUE	13.64	13.55	13.82	1534650	1.8	0.9931	ALIGNED	13.65	13.58
sp|P02666|CASB_BOVIN	LSSSEESITRI	487.8486+++	3	487.849	LS[+80]S[+80]S[+80]EESITRI	13.51	13.42	13.67	868658	2	0.9929	TRUE	13.51	13.43	13.63	30074	1.5	0.9803	ALIGNED	13.52	13.43	13.67	392075	2.1	0.9787	TRUE	13.52	13.41	13.65	1168962	2.3	0.9905	TRUE	13.64	13.55	13.89	113564	2.8	0.9645	TRUE	13.64	13.55	13.82	75141	1.6	0.9526	ALIGNED
sp|P02666|CASB_BOVIN	LSSSEESITR	714.7103++	2	714.71	LS[+80]S[+80]S[+80]EES[+80]ITR	6.32	6.25	6.48	13332408	-1.4	0.9915	TRUE	6.33	6.26	6.59	1287443	-1.6	0.9965	ALIGNED	6.32	6.25	6.52	8538543	-1.2	0.9977	TRUE	6.35	6.26	6.5	14177885	-1	0.9916	TRUE								6.44	6.34	6.54	63828	0.3	0.8336	ALIGNED
sp|P02666|CASB_BOVIN	LSSSEESITRINKK	611.2595+++	3	611.26	LS[+80]S[+80]S[+80]EESITRINKK	10.27	10.2	10.36	10834285	-0.4	0.9921	TRUE								10.28	10.19	10.48	919286	-4.4	0.8903	ALIGNED	10.26	10.17	10.32	4498078	-1.5	0.9883	ALIGNED								10.34	10.28	10.39	61814	-0.3	0.902	ALIGNED	10.33	10.24
sp|P02666|CASB_BOVIN	LSSSEESI	546.1528++	2	546.153	LS[+80]S[+80]S[+80]EESI	7.51	7.44	7.82	3753307	0.5	0.9819	TRUE	7.53	7.46	7.77	5085432	-2.4	0.9941	TRUE	7.53	7.46	7.78	7206249	-1.6	0.9791	TRUE	7.55	7.5	7.88	10286248	-1.9	0.991	TRUE
sp|P02666|CASB_BOVIN	LSSSEESITRINK	892.3213++	2	892.321	LS[+80]S[+80]S[+80]EES[+80]ITRINK	10.14	10.04	10.3	5364830	-1.7	0.991	TRUE	10.16	10.07	10.23	336866	-2.8	0.9699	ALIGNED	10.17	10.07	10.24	2187634	-2.2	0.9769	TRUE	10.15	10.08	10.37	8637257	-0.9	0.9965	TRUE	10.26	10.17	10.44	2512051	2.1	0.9938	TRUE	10.25	10.18	10.45	2174019	1.3	0.9893	ALIGNED	10.28	10.19
sp|P02666|CASB_BOVIN	LSSSEESITRINK	595.2166+++	3	595.217	LS[+80]S[+80]S[+80]EES[+80]ITRINK	10.14	10.04	10.3	10394242	-1.4	0.9958	TRUE	10.16	10.07	10.23	681025	-2.1	0.985	ALIGNED	10.15	10.07	10.24	4363676	-1.9	0.9859	TRUE	10.15	10.08	10.37	14282434	-0.6	0.9956	TRUE	10.26	10.17	10.44	4622363	2.1	0.9921	TRUE	10.25	10.18	10.45	3667907	1.3	0.9943	ALIGNED	10.28	10.19
sp|P02666|CASB_BOVIN	LSSSEESITRINK	541.9057+++	3	541.906	LSS[+80]S[+80]EESITRINK	11.25	11.16	11.36	5235584	1.5	0.9858	ALIGNED	11.22	11.15	11.33	664030	0.2	0.9903	ALIGNED	11.23	11.15	11.34	1397533	1.3	0.9995	ALIGNED	11.23	11.16	11.33	5153981	2	0.9945	TRUE	11.29	11.22	11.4	1102521	2.5	0.9963	ALIGNED	11.29	11.19	11.4	831018	1.4	0.9935	ALIGNED	11.3	11.17
sp|P02666|CASB_BOVIN	SSSEESITR	618.1851++	2	618.185	SS[+80]S[+80]EES[+80]ITR	4.74	4.65	4.81	1081290	-2.3	0.9922	TRUE																						4.88	4.8	5.08	1090050	1.2	0.9893	ALIGNED	4.88	4.8	5.03	973903	1.4	0.9558	ALIGNED
sp|P02666|CASB_BOVIN	SSSEESITR	1235.3630+	1	1235.36	S[+80]S[+80]S[+80]EESITR	5.42	5.36	5.56	23504752	-3.3	0.9928	TRUE	5.43	5.36	5.56	6611569	-2.1	0.9929	TRUE	5.44	5.39	5.57	15103386	-2.4	0.9946	TRUE	5.43	5.37	5.56	18723424	-2.2	0.9954	TRUE	5.55	5.5	5.77	22696210	-0.9	0.9981	TRUE	5.57	5.49	5.76	26149460	-1.6	0.9985	TRUE	5.58	5.51
sp|P02666|CASB_BOVIN	SSSEESITR	618.1851++	2	618.185	S[+80]S[+80]S[+80]EESITR	5.45	5.36	5.56	72602472	-3.8	0.9952	TRUE	5.45	5.36	5.56	17790980	-2.4	0.9926	TRUE	5.46	5.39	5.57	36829516	-2.8	0.9977	TRUE	5.44	5.37	5.56	53011328	-2.6	0.9968	TRUE	5.57	5.5	5.77	100027776	-1	0.995	TRUE	5.57	5.49	5.76	85030048	-1.9	0.9981	TRUE	5.58	5.51
sp|P02666|CASB_BOVIN	SSSEES	865.1301+	1	865.13	S[+80]S[+80]S[+80]EES								0.8	0.74	0.97	22711520	-4.8	0.9969	TRUE	0.92	0.83	1.1	16367465	-4.6	0.9981	TRUE	0.85	0.72	0.98	12270866	-4.5	0.9921	TRUE	3.28	3.12	3.46	1232117	-0.1	0.9141	TRUE	0.92	0.84	1.09	10630436	-3.7	0.9878	TRUE	0.84	0.76
sp|P02666|CASB_BOVIN	SSSEESIT	1079.2619+	1	1079.26	S[+80]S[+80]S[+80]EESIT	4.57	4.48	4.86	15610516	-1.7	0.9938	TRUE	4.63	4.54	4.95	5964119	-0.5	0.9953	TRUE	4.62	4.53	4.89	6388871	-0.4	0.9974	TRUE	4.63	4.54	4.91	8846374	-0.3	0.9983	TRUE
sp|P02666|CASB_BOVIN	SSSEESIT	540.1346++	2	540.135	S[+80]S[+80]S[+80]EESIT	4.57	4.48	4.86	9488674	-1.6	0.9904	TRUE	4.63	4.54	4.95	3344617	-0.4	0.9913	TRUE	4.62	4.53	4.89	3529512	-0.3	0.9913	TRUE	4.64	4.54	4.91	4101358	0	0.9917	TRUE
sp|P02666|CASB_BOVIN	SSSEESITRINK	755.8129++	2	755.813	SS[+80]S[+80]EESITRINK	9.34	9.27	9.44	46655880	-3.1	0.999	TRUE	9.33	9.26	9.44	1341634	-3.9	0.9654	ALIGNED	9.34	9.27	9.45	9561773	-4	0.9899	TRUE	9.33	9.24	9.44	32346430	-2.2	0.9936	TRUE	9.38	9.31	9.51	5002747	1	0.9989	TRUE	9.39	9.3	9.5	5022692	-0.4	0.9973	TRUE	9.4	9.3
sp|P02666|CASB_BOVIN	SSSEESITRINK	504.2111+++	3	504.211	SS[+80]S[+80]EESITRINK	9.34	9.27	9.44	70280120	-2.2	0.9963	TRUE	9.33	9.26	9.44	1896413	-3	0.9594	ALIGNED	9.34	9.27	9.45	13803542	-3.1	0.9955	TRUE	9.33	9.24	9.44	48227888	-1.4	0.9964	TRUE	9.38	9.31	9.51	8489322	1.4	0.9967	TRUE	9.39	9.3	9.5	8027379	0	0.9933	TRUE	9.4	9.3
sp|P02666|CASB_BOVIN	SSSEESITRIN	691.7655++	2	691.765	SS[+80]S[+80]EESITRIN	10.29	10.2	10.37	12339260	-0.4	0.9953	TRUE	10.27	10.19	10.36	1407039	-2.5	0.9856	ALIGNED	10.27	10.2	10.42	2980893	-1.5	0.9934	TRUE	10.28	10.19	10.41	7776821	-1.1	0.9903	TRUE	10.34	10.27	10.45	1724163	0.7	0.9803	TRUE	10.35	10.26	10.44	2755458	-0.9	0.9821	TRUE	10.35	10.27
sp|P02666|CASB_BOVIN	SSSEES	393.0855++	2	393.086	SS[+80]S[+80]EES															0.76	0.73	0.86	2294479	-4.4	0.9643	ALIGNED								0.78	0.69	0.87	942492	-2.2	0.9692	TRUE	0.78	0.7	0.88	2848789	-4.2	0.9826	TRUE
sp|P02666|CASB_BOVIN	SSSEE	778.0981+	1	778.098	S[+80]S[+80]S[+80]EE	0.67	0.63	0.71	309625	-4.2	0.9521	ALIGNED	0.86	0.74	0.97	8426926	-4.7	0.9935	TRUE	0.98	0.86	1.06	3593395	-4.6	0.9776	ALIGNED								1.05	1.03	1.08	29263	-1.5	0.8889	ALIGNED	1.07	1.07	1.38	620383	-2.9	0.9593	ALIGNED
sp|P02666|CASB_BOVIN	SSSEESITR	1155.3967+	1	1155.4	SS[+80]S[+80]EESITR	5.69	5.61	5.79	25994304	-2.4	0.9914	TRUE	5.7	5.61	5.83	1157846	-2.1	0.9988	TRUE	5.69	5.62	5.8	14569371	-2.3	0.9893	TRUE	5.69	5.61	5.8	19190948	-1.8	0.9856	TRUE	5.77	5.7	5.88	7531228	0.6	0.9491	TRUE	5.78	5.71	5.89	15770008	-1	0.9756	TRUE	5.79	5.69
sp|P02666|CASB_BOVIN	SSSEESITR	578.2020++	2	578.202	SS[+80]S[+80]EESITR	5.69	5.61	5.79	254244864	-2.2	0.9963	TRUE	5.7	5.61	5.83	12624644	-2.2	0.9984	TRUE	5.71	5.62	5.8	127811416	-2.3	0.9949	TRUE	5.69	5.61	5.8	159654416	-1.7	0.995	TRUE	5.77	5.7	5.88	108648464	0.4	0.9904	TRUE	5.78	5.71	5.89	163092992	-1.2	0.9941	TRUE	5.79	5.69
sp|P02666|CASB_BOVIN	SSSEESITRINKKIE	654.2737+++	3	654.274	S[+80]S[+80]S[+80]EESITRINKKIE	12.55	12.35	12.66	2206687	2.2	0.982	TRUE	12.54	12.45	12.61	95322	0.5	0.9242	ALIGNED	12.55	12.36	12.61	104235	2.4	0.8601	ALIGNED	12.53	12.39	12.8	255134	2.8	0.964	ALIGNED															12.57	12.54
sp|P02666|CASB_BOVIN	SSSEESITRINKK	573.5648+++	3	573.565	S[+80]S[+80]S[+80]EESITRINKK	8.95	8.88	9.09	6497346	-1.2	0.9888	TRUE	8.95	8.88	9.02	471020	0.1	0.9792	ALIGNED	8.96	8.87	9.05	631799	-0.1	0.9874	ALIGNED	8.95	8.86	9.04	3493552	1	0.9934	ALIGNED	9	8.86	9.13	466657	2.1	0.9941	ALIGNED	9.01	8.9	9.1	278395	0.8	0.9715	ALIGNED	9.01	8.92
sp|P02666|CASB_BOVIN	SSSEESITRIN	731.7486++	2	731.749	S[+80]S[+80]S[+80]EESITRIN	10.14	10	10.25	34645640	-2.2	0.9959	TRUE	10.14	10.07	10.28	12726805	-3.1	0.9963	TRUE	10.13	9.98	10.31	5989575	-2.9	0.9902	TRUE	10.14	10.06	10.3	12139467	-1.3	0.9921	TRUE	10.29	10.2	10.54	5767953	1.9	0.9932	TRUE	10.29	10.18	10.54	7766899	0.7	0.9963	TRUE	10.33	10.2
sp|P02666|CASB_BOVIN	SSSEESITRINK	795.7961++	2	795.796	S[+80]S[+80]S[+80]EESITRINK	9.81	9.73	9.9	75300000	-1.4	0.998	TRUE	9.8	9.71	9.89	12635018	-2.2	0.9965	TRUE	9.81	9.72	9.9	14788357	-1	0.9952	TRUE	9.79	9.7	9.9	50845904	-0.2	0.9982	TRUE	9.85	9.74	9.98	22305942	1.4	0.9986	TRUE	9.87	9.73	10	19785070	0.8	0.9961	TRUE	9.88	9.77
sp|P02666|CASB_BOVIN	SSSEESITRINK	530.8665+++	3	530.866	S[+80]S[+80]S[+80]EESITRINK	9.81	9.73	9.9	88022320	-0.4	0.9959	TRUE	9.8	9.71	9.89	15297640	-1.2	0.9927	TRUE	9.81	9.72	9.9	18060432	-0.1	0.9965	TRUE	9.79	9.7	9.9	57884048	0.7	0.9971	TRUE	9.85	9.74	9.98	27331562	2.2	0.9954	TRUE	9.85	9.73	10	23233082	1.5	0.9953	TRUE	9.88	9.77
sp|P02666|CASB_BOVIN	SSSEESITRI	674.7272++	2	674.727	S[+80]S[+80]S[+80]EESITRI	12.31	12.15	12.44	1285827	2.5	0.9789	TRUE	12.32	12.17	12.43	363558	0.7	0.9916	ALIGNED	12.32	12.24	12.44	734380	1.7	0.968	ALIGNED	12.31	12.09	12.44	1815241	1.9	0.9993	TRUE	12.46	12.29	12.58	853218	1.8	0.9904	TRUE	12.46	12.32	12.63	892678	2	0.9761	TRUE	12.49	12.32
sp|P02666|CASB_BOVIN	SSEESITRIN	648.2494++	2	648.249	S[+80]S[+80]EESITRIN	10.14	10.07	10.23	4559997	-0.6	0.9882	TRUE	10.14	10.07	10.21	990692	-2.6	0.9945	TRUE	10.15	10.06	10.24	1819971	-1.6	0.9826	ALIGNED	10.13	10.06	10.25	4484267	0.2	0.996	TRUE	10.2	10.11	10.33	1602544	2.4	0.9914	TRUE	10.21	10.11	10.32	1240134	1.4	0.99	TRUE	10.22	10.13
sp|P02666|CASB_BOVIN	SSEESITRINK	448.5449+++	3	448.545	SS[+80]EESITRINK	8.44	8.37	8.51	1484825	-1.3	0.9928	TRUE								8.44	8.37	8.51	282688	-0.1	0.9718	ALIGNED	8.44	8.35	8.51	1543126	0.2	0.9857	ALIGNED								8.5	8.42	8.59	35509	1.7	0.9077	ALIGNED
sp|P02666|CASB_BOVIN	SSEES	698.1318+	1	698.132	S[+80]S[+80]EES	0.69	0.65	0.79	229913040	-5	0.9932	ALIGNED								0.56	0.51	0.61	25742796	-4	0.9916	TRUE	0.55	0.51	0.61	30910530	-4.3	0.9934	TRUE	0.7	0.67	0.85	253668096	-3	0.9941	TRUE	0.7	0.67	0.79	146371440	-4.6	0.9937	ALIGNED	0.7	0.67
sp|P02666|CASB_BOVIN	SSEESITR	988.3983+	1	988.398	SS[+80]EESITR	5.42	5.34	5.6	7273562	-3.7	0.9912	TRUE	5.41	5.36	5.48	353375	-3.2	0.9872	ALIGNED	5.41	5.35	5.61	3580968	-3	0.9872	TRUE	5.41	5.34	5.59	5579856	-2.6	0.99	TRUE	5.49	5.4	5.69	2591543	-1.7	0.985	TRUE	5.5	5.41	5.71	3524837	-2.4	0.9821	TRUE	5.5	5.41
sp|P02666|CASB_BOVIN	SSEESITR	494.7028++	2	494.703	SS[+80]EESITR	5.42	5.34	5.6	16178292	-3.3	0.9958	TRUE	5.43	5.36	5.48	584072	-3	0.9795	ALIGNED	5.44	5.35	5.61	6039415	-2.5	0.9867	TRUE	5.41	5.34	5.59	9526387	-2.2	0.9904	TRUE	5.49	5.4	5.69	5244639	-1.2	0.9967	TRUE	5.5	5.41	5.71	4988899	-2	0.9898	TRUE	5.5	5.41
sp|P02666|CASB_BOVIN	SSEESITR	574.6691++	2	574.669	S[+80]S[+80]EES[+80]ITR	4.7	4.63	4.77	1711392	-1.5	0.9909	TRUE																						4.83	4.79	4.95	2567926	0	0.9877	ALIGNED	4.83	4.68	4.98	1540251	-1.4	0.9489	ALIGNED
sp|P02666|CASB_BOVIN	SSEESI	811.2158+	1	811.216	S[+80]S[+80]EESI	5.55	5.46	5.62	681039	-2.1	0.9788	ALIGNED	5.77	5.68	5.89	945313	-1.6	0.9965	ALIGNED	5.79	5.7	5.88	1474213	-1.5	0.9868	ALIGNED	5.76	5.69	5.94	1930443	-1.1	0.9876	TRUE	5.91	5.82	6.11	1277480	1.1	0.9892	ALIGNED	5.91	5.81	6.06	1529112	-0.4	0.9869	TRUE	5.73	5.64
sp|P02666|CASB_BOVIN	SSEESI	406.1116++	2	406.112	S[+80]S[+80]EESI	5.55	5.46	5.62	305327	-1.8	0.9817	ALIGNED	5.77	5.68	5.89	338015	-0.5	0.9877	ALIGNED	5.77	5.7	5.88	535959	-0.9	0.9624	ALIGNED	5.76	5.69	5.94	720853	-0.3	0.9656	TRUE	5.91	5.82	6.11	387601	1.3	0.9866	ALIGNED	5.92	5.81	6.06	427523	-0.2	0.994	TRUE	5.72	5.64
sp|P02666|CASB_BOVIN	SSEE	611.0997+	1	611.1	S[+80]S[+80]EE	0.55	0.52	0.62	4618616	-3.8	0.9862	TRUE	0.56	0.45	0.63	8656576	-4.3	0.9928	TRUE	0.76	0.72	0.82	21285512	-4.5	0.9906	ALIGNED	0.7	0.64	0.82	19915768	-4.8	0.9954	ALIGNED	0.71	0.67	0.85	34256752	-2.9	0.9906	TRUE	0.71	0.67	0.87	33205570	-4.2	0.9924	TRUE	0.71	0.67
sp|P02666|CASB_BOVIN	SSEESITR	1068.3646+	1	1068.36	S[+80]S[+80]EESITR	5.47	5.39	5.58	39279204	-3.6	0.991	TRUE	5.46	5.39	5.57	2618032	-1	0.9941	TRUE	5.49	5.41	5.58	18584096	-2.4	0.9909	TRUE	5.46	5.39	5.57	27867112	-2.3	0.9961	TRUE	5.55	5.47	5.67	29026716	-1.6	0.9948	TRUE	5.54	5.45	5.67	24352814	-2.2	0.9963	TRUE	5.57	5.48
sp|P02666|CASB_BOVIN	SSEESITR	534.6860++	2	534.686	S[+80]S[+80]EESITR	5.47	5.39	5.58	178763264	-2.7	0.9968	TRUE	5.48	5.39	5.57	10649775	-0.8	0.9992	TRUE	5.49	5.41	5.58	71405232	-1.7	0.9994	TRUE	5.48	5.39	5.57	106757344	-1.7	0.9965	TRUE	5.56	5.47	5.67	72254344	-1.1	0.9951	TRUE	5.56	5.45	5.67	49470400	-1.9	0.9957	TRUE	5.57	5.48
sp|P02666|CASB_BOVIN	SSEESIT	496.6186++	2	496.619	S[+80]S[+80]EES[+80]IT	3.8	3.71	4.04	339710	-2.4	0.955	ALIGNED								3.84	3.77	3.97	354558	-2.1	0.9518	ALIGNED	3.83	3.76	4.1	509222	-1.6	0.9471	ALIGNED
sp|P02666|CASB_BOVIN	SSEESITRINK	712.2969++	2	712.297	S[+80]S[+80]EESITRINK	9.2	9.12	9.29	13357501	-1	0.9976	TRUE	9.19	9.06	9.28	645515	-0.4	0.9853	ALIGNED	9.2	9.13	9.29	3348224	-0.5	0.9964	TRUE	9.18	9.04	9.27	13558046	0.1	0.9951	TRUE	9.24	9.11	9.38	2319868	2	0.993	TRUE	9.24	9.13	9.33	1232458	1.4	0.9861	TRUE	9.25	9.14
sp|P02666|CASB_BOVIN	SSEESITRINK	475.2004+++	3	475.2	S[+80]S[+80]EESITRINK	9.2	9.12	9.29	13060053	-0.1	0.9954	TRUE	9.19	9.06	9.28	615207	0.2	0.9967	ALIGNED	9.2	9.13	9.29	3382218	0.3	0.992	TRUE	9.18	9.04	9.27	13087421	1.3	0.999	TRUE	9.25	9.11	9.38	2175824	2.9	0.9924	TRUE	9.24	9.13	9.33	1087334	2.2	0.9871	TRUE	9.25	9.14
sp|P02666|CASB_BOVIN	SSEESIT	912.2635+	1	912.264	S[+80]S[+80]EESIT	5.18	5.09	5.27	43714708	-2.6	0.995	TRUE	5.19	5.12	5.3	7736521	-1.6	0.9969	TRUE	5.2	5.13	5.29	23391232	-2.2	0.9962	TRUE	5.2	5.12	5.3	38944216	-1.9	0.9957	TRUE	5.31	5.24	5.48	36024980	-0.2	0.9948	TRUE	5.32	5.25	5.47	32490162	-1.8	0.9948	TRUE	5.35	5.26
sp|P02666|CASB_BOVIN	SSEESIT	456.6354++	2	456.635	S[+80]S[+80]EESIT	5.18	5.09	5.27	29351234	-2.3	0.9907	TRUE	5.19	5.12	5.3	5541321	-1.5	0.9981	TRUE	5.2	5.13	5.29	15598454	-2	0.9954	TRUE	5.2	5.12	5.3	25089498	-1.6	0.994	TRUE	5.33	5.24	5.48	21877534	-0.2	0.9956	TRUE	5.32	5.25	5.47	17437956	-1.9	0.9946	TRUE	5.35	5.26
sp|P02666|CASB_BOVIN	SEESITR	451.1868++	2	451.187	S[+80]EESITR	5.29	5.22	5.38	6788316	-1.4	0.9934	TRUE	5.3	5.23	5.39	281498	-0.5	0.9813	TRUE	5.32	5.23	5.39	2691819	-0.8	0.9919	TRUE	5.29	5.22	5.38	3235657	-0.5	0.9939	TRUE	5.37	5.3	5.52	4048369	0.6	0.997	TRUE	5.37	5.3	5.49	2966621	-0.8	0.9905	TRUE	5.38	5.31
sp|P02666|CASB_BOVIN	EESITR	367.6876++	2	367.688	EESITR	4.3	4.21	4.41	2127265	-0.9	0.9906	TRUE	4.31	4.13	4.38	133412	0.2	0.9816	ALIGNED	4.31	4.23	4.38	1037658	-1	0.9772	TRUE	4.3	4.15	4.36	1311143	0.5	0.9883	TRUE	4.38	4.3	4.54	1600651	0.3	0.9874	TRUE	4.37	4.29	4.52	1998787	-1.5	0.9919	TRUE	4.37	4.2
sp|P02666|CASB_BOVIN	EESI	477.2191+	1	477.219	EESI	2.94	2.87	3.01	282025	-1.2	0.9651	ALIGNED	3.01	2.94	3.06	734495	-0.7	0.9893	TRUE	3	2.94	3.07	966940	-0.9	0.9922	TRUE	2.99	2.92	3.05	1295714	-0.3	0.992	TRUE	3.06	3.01	3.13	419694	0.9	0.9926	TRUE	3.07	2.98	3.12	1260481	-1.8	0.9776	TRUE	3.06	2.99
sp|P02666|CASB_BOVIN	KIEKFQSEEQQQTEDELQDKIHPFAQTQSL	921.4373++++	4	921.437	KIEKFQS[+80]EEQQQTEDELQDKIHPFAQTQSL																						16.72	16.64	17.1	1170081	2.1	0.9841	ALIGNED															16.75	16.64
sp|P02666|CASB_BOVIN	KIEKFQSEEQQQTEDELQDKIHPFAQTQSL	737.3513, +5	5	737.351	KIEKFQS[+80]EEQQQTEDELQDKIHPFAQTQSL																						16.72	16.64	17.1	1248557	2.3	0.9925	ALIGNED															16.75	16.64
sp|P02666|CASB_BOVIN	IEKFQSE	480.7073++	2	480.707	IEKFQS[+80]E	7.47	7.32	7.54	1381109	-1.1	0.9938	ALIGNED	7.46	7.37	7.53	944677	-2	0.9879	ALIGNED	7.46	7.32	7.57	1605584	-1.9	0.984	TRUE	7.46	7.3	7.55	1731003	-0.6	0.9774	ALIGNED	7.53	7.39	7.64	1270520	1.1	0.9896	ALIGNED	7.53	7.37	7.64	1886849	-1	0.9909	TRUE	7.54	7.39
sp|P02666|CASB_BOVIN	IEKFQSEE	545.2286++	2	545.229	IEKFQS[+80]EE	8.01	7.94	8.07	504361	0	0.9869	ALIGNED	7.99	7.94	8.07	325970	-1.5	0.9678	ALIGNED	8.02	7.83	8.09	628296	-0.6	0.9624	ALIGNED	8.01	7.92	8.1	667726	-0.6	0.9942	ALIGNED	8.08	7.97	8.15	514655	0.8	0.9791	ALIGNED
sp|P02666|CASB_BOVIN	KFQSEEQQQTE	731.2983++	2	731.298	KFQS[+80]EEQQQTE	6.16	6.09	6.25	8784728	-0.8	0.9952	TRUE	6.16	6.08	6.23	662454	0.7	0.9982	ALIGNED	6.15	6.08	6.24	6125144	0.1	0.996	TRUE	6.15	6.07	6.24	13528753	0	0.9966	TRUE	6.22	6.15	6.33	2462423	1.8	0.9962	TRUE	6.21	6.14	6.3	1980991	1.2	0.9927	ALIGNED	6.22	6.15
sp|P02666|CASB_BOVIN	KFQSEE	847.3233+	1	847.323	KFQS[+80]EE	4.89	4.78	4.98	6315909	-2.3	0.9923	TRUE	4.89	4.8	5.02	2826941	-1.6	0.9896	ALIGNED	4.9	4.79	5.01	9271378	-2.3	0.9921	TRUE	4.88	4.79	4.99	10545494	-2	0.9947	TRUE	4.98	4.87	5.07	8074911	-0.5	0.9938	TRUE	4.97	4.87	5.09	8636954	-1.9	0.9896	TRUE	4.98	4.88
sp|P02666|CASB_BOVIN	KFQSEE	424.1653++	2	424.165	KFQS[+80]EE	4.89	4.78	4.98	4680706	-2.1	0.9869	TRUE	4.89	4.8	5.02	1887782	-1.5	0.9803	ALIGNED	4.9	4.79	5.01	5898014	-2.2	0.9926	TRUE	4.9	4.79	4.99	6591410	-1.7	0.9829	TRUE	4.98	4.87	5.07	3587459	-0.5	0.999	TRUE	4.97	4.87	5.09	3505041	-1.7	0.9842	TRUE	4.98	4.88
sp|P02666|CASB_BOVIN	KFQSEEQQQTEDELQ	973.9044++	2	973.904	KFQS[+80]EEQQQTEDELQ	10.49	10.42	10.59	10236542	-0.9	0.9994	TRUE	10.49	10.44	10.55	125270	-1.5	0.8939	ALIGNED	10.48	10.42	10.7	1399747	-1	0.9918	ALIGNED	10.48	10.41	10.57	5037605	-0.1	0.9932	TRUE	10.54	10.49	10.63	1139401	-0.8	0.9933	ALIGNED	10.55	10.49	10.62	493245	-2.7	0.9707	ALIGNED	10.55	10.5
sp|P02666|CASB_BOVIN	KFQSEEQQQTEDELQ	649.6054+++	3	649.605	KFQS[+80]EEQQQTEDELQ	10.49	10.42	10.59	13041172	-0.5	0.9946	TRUE	10.49	10.44	10.55	149862	-1.7	0.9779	ALIGNED	10.51	10.42	10.7	1571622	0.2	0.9654	ALIGNED	10.48	10.41	10.57	4121146	0.6	0.9899	TRUE	10.54	10.49	10.63	515568	-0.7	0.9546	ALIGNED	10.55	10.49	10.62	112458	-2.7	0.9051	ALIGNED	10.55	10.5
sp|P02666|CASB_BOVIN	KFQSE	359.6440++	2	359.644	KFQS[+80]E	3.78	3.71	3.87	2566272	-1.9	0.9765	ALIGNED	3.81	3.73	3.88	1262545	-0.6	0.9847	ALIGNED	3.81	3.73	3.88	3811131	-1.5	0.9877	ALIGNED	3.79	3.71	3.88	3533189	-0.5	0.9876	TRUE	3.88	3.81	3.99	3742878	-0.6	0.9813	TRUE	3.88	3.8	3.97	3947679	-2.1	0.9792	ALIGNED	3.87	3.81
sp|P02666|CASB_BOVIN	KFQSEEQQQTED	788.8118++	2	788.812	KFQS[+80]EEQQQTED	6.28	6.21	6.37	9151738	-1.9	0.9972	TRUE	6.28	6.21	6.35	765025	-1.4	0.9864	ALIGNED	6.29	6.22	6.38	8563051	-1.1	0.9981	TRUE	6.28	6.2	6.36	19805520	-0.5	0.9992	TRUE	6.34	6.28	6.47	2832917	0.4	0.9963	ALIGNED	6.34	6.27	6.45	2175208	-0.9	0.9918	ALIGNED	6.34	6.29
sp|P02666|CASB_BOVIN	KFQSEEQQQTED	526.2103+++	3	526.21	KFQS[+80]EEQQQTED	6.28	6.21	6.37	1132198	-1	0.9847	TRUE	6.28	6.21	6.35	102037	-0.4	0.9788	ALIGNED	6.29	6.22	6.38	1049595	-0.2	0.9944	TRUE	6.28	6.2	6.36	2321677	0.3	0.9973	TRUE	6.34	6.28	6.47	348586	1	0.9764	ALIGNED	6.34	6.27	6.45	230774	0.8	0.9793	ALIGNED	6.36	6.29
sp|P02666|CASB_BOVIN	KFQSEEQQ	552.2239++	2	552.224	KFQS[+80]EEQQ	4.9	4.83	4.99	5389089	-1.7	0.9921	TRUE	4.91	4.84	5	2163025	-1.1	0.989	ALIGNED	4.91	4.84	5	6433324	-2.1	0.9871	TRUE	4.9	4.84	4.99	10758695	-1.5	0.9906	TRUE	4.98	4.91	5.09	3047619	-0.2	0.9931	TRUE	4.98	4.92	5.12	2646288	-1.5	0.9874	TRUE	4.99	4.91
sp|P02666|CASB_BOVIN	KFQSEEQQQ	616.2532++	2	616.253	KFQS[+80]EEQQQ	5.07	4.95	5.16	2554020	-1.2	0.9883	TRUE	5.08	4.97	5.15	1205643	-1.5	0.9855	ALIGNED	5.08	5.01	5.19	3104056	-1.1	0.9967	TRUE	5.08	5	5.17	5690633	-0.7	0.9916	TRUE	5.16	5.07	5.28	1962784	-0.2	0.9895	TRUE	5.15	5.06	5.3	1858907	-1.2	0.9889	ALIGNED	5.15	5.1
sp|P02666|CASB_BOVIN	FQSEEQQQTED	724.7643++	2	724.764	FQS[+80]EEQQQTED	5.97	5.9	6.06	16354983	-2	0.9969	TRUE	5.99	5.9	6.08	1342411	-1.5	0.9931	ALIGNED	5.98	5.91	6.05	10693022	-1.3	0.999	TRUE	5.97	5.9	6.06	17370968	-1.1	0.9987	TRUE	6.04	5.99	6.13	4901973	1.1	0.9946	TRUE	6.05	5.99	6.14	4479521	0.5	0.9979	TRUE	6.06	5.99
sp|P02666|CASB_BOVIN	FQSEE	719.2284+	1	719.228	FQS[+80]EE	4.52	4.45	4.61	12620562	-3.3	0.991	TRUE	4.54	4.48	4.63	3995699	-2.4	0.9972	ALIGNED	4.55	4.48	4.64	11672063	-2.8	0.992	ALIGNED	4.54	4.46	4.63	9583520	-1.8	0.9932	TRUE	4.62	4.55	4.73	14148344	-1	0.992	TRUE	4.63	4.55	4.72	17305376	-2.3	0.995	TRUE
sp|P02666|CASB_BOVIN	FQSEE	360.1178++	2	360.118	FQS[+80]EE	4.52	4.45	4.61	978886	-3.2	0.982	TRUE	4.54	4.48	4.63	379201	-2.4	0.9815	ALIGNED	4.55	4.48	4.64	889837	-2.7	0.9606	ALIGNED	4.52	4.46	4.63	781583	-1.7	0.9731	TRUE	4.62	4.55	4.73	1175965	-1.2	0.9897	TRUE	4.61	4.55	4.72	1312399	-2.6	0.9846	TRUE	4.62	4.55
sp|P02666|CASB_BOVIN	FQSEEQQQTE	667.2508++	2	667.251	FQS[+80]EEQQQTE	5.84	5.77	5.93	19234878	-1.8	0.9992	TRUE	5.84	5.77	5.93	1430045	-1.8	0.9951	TRUE	5.85	5.78	5.95	9987618	-1.5	0.9931	TRUE	5.85	5.78	5.93	14713074	-1.1	0.9973	TRUE	5.92	5.85	6.01	4824054	1.1	0.9966	TRUE	5.92	5.86	6.02	4837814	-0.4	0.9948	TRUE	5.93	5.86
sp|P02666|CASB_BOVIN	FQSEEQQQ	552.2057++	2	552.206	FQS[+80]EEQQQ	4.72	4.65	4.77	2437563	-1.5	0.9933	ALIGNED	4.72	4.63	4.79	739591	-0.7	0.9848	ALIGNED	4.73	4.66	4.82	1816883	-0.9	0.9915	ALIGNED	4.71	4.65	4.85	1833474	-1.3	0.9983	ALIGNED	4.8	4.74	4.89	2200416	0.3	0.9953	ALIGNED	4.8	4.73	4.88	2473335	-0.9	0.9972	TRUE
sp|P02666|CASB_BOVIN	FQSEEQQ	488.1764++	2	488.176	FQS[+80]EEQQ	4.54	4.47	4.63	7488367	-2.2	0.9957	TRUE	4.56	4.48	4.65	2616959	-0.8	0.9935	TRUE	4.56	4.49	4.65	5878074	-1.2	0.9951	TRUE	4.55	4.48	4.64	6547993	-0.3	0.9937	TRUE	4.64	4.57	4.73	5019193	1.2	0.9944	ALIGNED								4.63	4.57
sp|P02666|CASB_BOVIN	FQSEEQQQTEDELQ	909.8569++	2	909.857	FQS[+80]EEQQQTEDELQ	10.64	10.57	10.74	18926424	1.3	0.9954	TRUE	10.65	10.56	10.71	264737	0.5	0.9726	ALIGNED	10.65	10.56	10.74	2336987	0.8	0.9934	ALIGNED	10.64	10.55	10.75	4238696	2.9	0.9909	TRUE	10.7	10.65	10.83	633179	2.6	0.9913	ALIGNED	10.71	10.64	10.8	391372	1.8	0.9854	ALIGNED	10.72	10.63
sp|P02666|CASB_BOVIN	QSEEQQ	828.2771+	1	828.277	QS[+80]EEQQ	0.92	0.87	0.97	8769737	-4.9	0.9938	ALIGNED	0.94	0.9	1.02	15188081	-4.4	0.9943	TRUE	0.95	0.92	1.02	4342585	-4.3	0.9833	ALIGNED	0.94	0.91	1.01	4525820	-4.1	0.9947	ALIGNED	0.97	0.85	1.02	12280640	-2	0.9934	TRUE	0.98	0.94	1.06	13612374	-4	0.9943	TRUE
sp|P02666|CASB_BOVIN	SEEQQQTED	1173.3943+	1	1173.39	S[+80]EEQQQTED	2.45	2.38	2.54	3257065	-2.5	0.9934	ALIGNED															2.53	2.48	2.6	2709818	-1.3	0.9903	TRUE	2.6	2.53	2.71	2902354	2.4	0.9927	ALIGNED
sp|P02666|CASB_BOVIN	SEEQQQTE	529.6873++	2	529.687	S[+80]EEQQQTE	2.13	2.04	2.22	3875779	-2.4	0.9907	TRUE	2.21	2.14	2.3	445438	-2.8	0.9868	ALIGNED	2.23	2.16	2.3	2143425	-2.9	0.9963	TRUE	2.23	2.15	2.3	2536130	-2.9	0.9935	TRUE	2.29	2.2	2.38	3142390	1.4	0.9891	TRUE	2.29	2.2	2.38	2305498	-3.5	0.9923	ALIGNED	2.25	2.18
sp|P02666|CASB_BOVIN	SEEQQQTEDELQ	772.2934++	2	772.293	S[+80]EEQQQTEDELQ	8.05	7.96	8.14	4187272	0.3	0.9919	TRUE	8.05	7.98	8.12	380629	-1.2	0.9898	ALIGNED	8.05	7.98	8.14	557568	0.7	0.9983	ALIGNED	8.04	7.97	8.13	819247	1.1	0.9881	ALIGNED	8.12	8.05	8.23	916105	1.8	0.9912	ALIGNED	8.11	8.05	8.22	790500	0.3	0.99	ALIGNED	8.13	8.05
sp|P02666|CASB_BOVIN	SEEQQ	700.2185+	1	700.219	S[+80]EEQQ								0.76	0.73	0.85	3729121	-4.8	0.9837	ALIGNED								0.76	0.71	0.85	3773937	-4.6	0.9883	ALIGNED
sp|P02666|CASB_BOVIN	QQQTEDELQ	559.7516++	2	559.752	QQQTEDELQ	5.65	5.59	5.79	343890	-3.2	0.9356	ALIGNED	5.66	5.61	5.84	73803	-1.3	0.9479	ALIGNED	5.67	5.6	5.82	486877	-2.9	0.9862	ALIGNED	5.66	5.59	5.83	932118	-1.2	0.9802	TRUE	5.75	5.68	5.81	227735	-0.3	0.9764	ALIGNED	5.73	5.67	5.9	464021	-2	0.9685	ALIGNED	5.76	5.69
sp|P02666|CASB_BOVIN	QQTEDELQ	495.7224++	2	495.722	QQTEDELQ	6.67	6.6	6.81	3159013	-0.6	0.9963	ALIGNED	6.68	6.58	6.75	527352	-0.7	0.9752	ALIGNED	6.68	6.62	6.79	1680977	-0.7	0.9925	TRUE	6.66	6.6	6.8	2019676	-0.4	0.9944	ALIGNED	6.76	6.67	6.91	2487081	1.1	0.9964	TRUE	6.75	6.58	6.89	2479461	0.3	0.9978	ALIGNED	6.75	6.69
sp|P02666|CASB_BOVIN	QTEDELQDK	553.2540++	2	553.254	QTEDELQDK	5.67	5.58	5.77	1725574	-3.1	0.9698	TRUE	5.64	5.57	5.75	338651	-2.3	0.9965	ALIGNED	5.66	5.61	5.79	1462142	-2.5	0.9888	ALIGNED	5.66	5.58	5.75	4491333	-1.9	0.9963	TRUE	5.73	5.66	5.8	295154	-0.9	0.8922	ALIGNED								5.75	5.69
sp|P02666|CASB_BOVIN	TEDELQDK	489.2247++	2	489.225	TEDELQDK	4.49	4.42	4.94	1452106	1.1	0.9532	ALIGNED								4.51	4.44	4.8	1153237	-0.9	0.9952	ALIGNED	4.49	4.43	4.58	3061074	-0.4	0.9947	TRUE	4.57	4.42	4.62	148048	1.7	0.9033	ALIGNED								4.57	4.43
sp|P02666|CASB_BOVIN	TEDELQDKIHPF	491.2403+++	3	491.24	TEDELQDKIHPF	13.39	13.28	13.48	2671030	2	0.9909	ALIGNED	13.37	13.28	13.55	487193	1	0.9891	ALIGNED	13.39	13.27	13.63	6016269	1.8	0.9979	TRUE	13.37	13.24	13.6	19939316	1.8	0.9975	TRUE	13.43	13.32	13.63	1393404	1.7	0.983	ALIGNED	13.43	13.34	13.63	3910880	1	0.9869	TRUE	13.43	13.32
sp|P02666|CASB_BOVIN	TEDE	493.1776+	1	493.178	TEDE															0.83	0.81	0.94	1401255	-3.9	0.9791	ALIGNED	0.83	0.79	0.92	1733913	-3.9	0.9696	ALIGNED	0.84	0.82	0.96	1585767	-1.1	0.9622	ALIGNED	0.85	0.82	0.97	2532566	-3.3	0.9554	TRUE	0.85	0.82
sp|P02666|CASB_BOVIN	TEDELQ	734.3203+	1	734.32	TEDELQ	4.94	4.85	5.03	32625974	-2.9	0.9931	TRUE	4.95	4.87	5.04	10233027	-2.7	0.9913	ALIGNED	5.91	5.84	6.04	3392594	-0.8	0.9826	TRUE	5.9	5.83	5.99	3277051	-0.2	0.9888	TRUE	5.03	4.94	5.12	22491196	-0.3	0.9903	TRUE	5.03	4.95	5.13	52028312	-2.3	0.9878	TRUE	5.03	4.94
sp|P02666|CASB_BOVIN	TEDELQ	367.6638++	2	367.664	TEDELQ	4.94	4.85	5.03	10518857	-2.8	0.9929	TRUE	4.95	4.87	5.04	2862149	-2.3	0.9842	ALIGNED	5.91	5.84	6.04	2948951	-0.5	0.9911	TRUE	5.9	5.83	5.99	2530883	0	0.9909	TRUE	5.03	4.94	5.12	5324730	-0.7	0.9889	TRUE	5.03	4.95	5.13	10374531	-2.3	0.9906	TRUE	5.03	4.94
sp|P02666|CASB_BOVIN	EDELQDKIHPF	457.5577+++	3	457.558	EDELQDKIHPF	13.42	13.24	13.62	1818727	2.1	0.9975	ALIGNED	13.4	13.34	13.51	225820	1.1	0.9842	ALIGNED	13.43	13.21	13.59	3246414	1.9	0.9939	ALIGNED	13.41	13.21	13.57	8709173	1.8	0.9941	TRUE	13.49	13.35	13.71	797002	2.2	0.9761	ALIGNED	13.49	13.31	13.69	1370045	1.1	0.9755	ALIGNED	13.49	13.32
sp|P02666|CASB_BOVIN	EDELQ	633.2726+	1	633.273	EDELQ	4.34	4.25	4.52	17936048	-1.5	0.9891	TRUE	4.37	4.26	4.53	6556014	-0.7	0.9897	TRUE	4.37	4.28	4.55	27375026	-1.9	0.9932	TRUE	4.36	4.26	4.42	22547780	0	0.9939	TRUE	4.44	4.35	4.62	17480298	-0.1	0.9905	TRUE	4.44	4.34	4.48	15674454	-1.6	0.9923	TRUE	4.55	4.5
sp|P02666|CASB_BOVIN	EDEL	505.2140+	1	505.214	EDEL	6.3	6.1	6.44	273033	-3.2	0.8384	ALIGNED	6.32	6.12	6.44	772379	-2.1	0.9515	ALIGNED	6.32	6.12	6.43	967966	-1.8	0.9344	TRUE	6.31	6.22	6.42	1323292	-0.8	0.9654	TRUE	6.43	6.2	6.54	663056	-0.9	0.8689	TRUE	6.43	6.21	6.54	1523170	-1.6	0.8929	ALIGNED	6.43	6.22
sp|P02666|CASB_BOVIN	DELQ	504.2300+	1	504.23	DELQ	4.06	3.98	4.15	24767610	-2.5	0.9893	TRUE	3.88	3.81	4.01	1091643	-1.9	0.9911	TRUE	4.09	4.02	4.18	30943150	-1.9	0.9905	ALIGNED	4.07	4	4.16	31247950	-1.6	0.9899	ALIGNED	4.17	4.1	4.28	42568468	-0.7	0.9922	TRUE	4.16	4.09	4.28	80352560	-2	0.9925	ALIGNED	4.15	4.09
sp|P02666|CASB_BOVIN	DELQDKIHPF	621.3117++	2	621.312	DELQDKIHPF	13.88	13.79	14	959724	1.9	0.9921	TRUE	13.86	13.72	13.96	81935	3.2	0.8971	ALIGNED	13.39	13.26	13.79	715295	-0.4	0.9653	ALIGNED	13.86	13.77	13.99	3873742	1.7	0.9896	TRUE	13.93	13.84	14.09	376980	2.5	0.9875	TRUE	13.94	13.85	14.12	489446	1.8	0.9774	ALIGNED	13.94	13.85
sp|P02666|CASB_BOVIN	DELQDKIHPF	414.5435+++	3	414.544	DELQDKIHPF	13.88	13.79	14	3790983	2.5	0.9967	TRUE	13.86	13.72	13.96	310701	1.5	0.9962	ALIGNED	13.35	13.26	13.79	557106	1.7	0.9871	ALIGNED	13.86	13.77	13.99	14121177	2	0.9946	TRUE	13.93	13.84	14.09	1540976	2.3	0.992	TRUE	13.94	13.85	14.12	2059507	1.7	0.994	ALIGNED	13.94	13.85
sp|P02666|CASB_BOVIN	DELQD	619.2570+	1	619.257	DELQD	5.2	5.02	5.29	5372559	-2.3	0.9859	ALIGNED	5.21	5.01	5.3	575243	-1.5	0.9846	ALIGNED								5.2	5.14	5.29	4968350	-1.8	0.9897	ALIGNED	5.3	5.1	5.41	4728252	-0.3	0.9902	ALIGNED	5.28	5.23	5.4	4413650	-1.5	0.988	ALIGNED	5.29	5.24
sp|P02666|CASB_BOVIN	LQDKIHPF	499.2769++	2	499.277	LQDKIHPF	11.29	11.2	11.43	2503779	1.5	0.9912	ALIGNED															11.26	11.17	11.42	5262304	1.8	0.9908	ALIGNED	11.33	11.22	11.51	1024260	1.3	0.9784	ALIGNED								11.33	11.24
sp|P02666|CASB_BOVIN	DKIHP	305.1714++	2	305.171	DKIHP	4.16	3.74	4.36	3185013	-1	0.984	ALIGNED	4.23	3.76	4.37	501550	-0.9	0.9602	ALIGNED	4.23	3.74	4.38	7575159	-1.4	0.9842	TRUE	4.21	3.72	4.35	11465102	-0.8	0.986	ALIGNED	4.25	3.83	4.45	9793261	-0.1	0.9846	TRUE	4.22	3.81	4.46	13140342	-1.9	0.9891	TRUE	4.23	3.82
sp|P02666|CASB_BOVIN	DKIHPF	378.7056++	2	378.706	DKIHPF	10.25	10.14	10.37	25043214	-1.2	0.9929	ALIGNED	10.23	10.14	10.35	9195658	-2.1	0.9823	ALIGNED	10.24	10.13	10.36	47115276	-1.8	0.993	ALIGNED	10.22	10.11	10.33	75220472	-1.7	0.9934	TRUE	10.27	10.18	10.46	15678330	1.6	0.993	ALIGNED	10.29	10.18	10.45	24035994	0.7	0.994	ALIGNED	10.28	10.19
sp|P02666|CASB_BOVIN	KIHPF	321.1921++	2	321.192	KIHPF	8.03	7.92	8.3	10768634	0.2	0.9849	TRUE	7.97	7.88	8.25	5816707	-2	0.9883	TRUE	7.98	7.91	8.23	10407283	-0.6	0.9824	TRUE	7.95	7.86	8.17	16051485	-0.6	0.9857	TRUE	8	7.91	8.26	8299026	1.2	0.9865	ALIGNED	8.01	7.92	8.25	13804071	-0.6	0.9879	TRUE	7.99	7.9
sp|P02666|CASB_BOVIN	IHPF	513.2820+	1	513.282	IHPF	10.13	10.02	10.33	20303402	-1	0.9899	TRUE	10.11	9.99	10.31	7623974	-1.4	0.9923	ALIGNED	10.11	10	10.33	21852122	-1.5	0.985	ALIGNED	10.1	9.98	10.16	16757958	0.7	0.9895	TRUE	10.17	10.04	10.51	5159603	2.8	0.986	ALIGNED	10.18	10.05	10.47	7939444	1.8	0.9975	ALIGNED	10.28	10.04
sp|P02666|CASB_BOVIN	IHPFAQTQSL	571.3037++	2	571.304	IHPFAQTQSL	13.45	13.38	13.52	99328	1.7	0.9645	ALIGNED	13.43	13.3	13.59	168834	1.9	0.9704	ALIGNED								13.42	13.35	13.53	408314	2.5	0.9888	ALIGNED	13.49	13.44	13.56	39659	2.1	0.9603	ALIGNED								13.47	13.4
sp|P02666|CASB_BOVIN	SLVYPFPGPIPNSLPQ	575.9785+++	3	575.979	SLVYPFPGPIPNSLPQ																						21.81	21.81	21.85	293602	0.7	0.8341	ALIGNED
sp|P02666|CASB_BOVIN	SLVYPFPGPIPN	650.8504++	2	650.85	SLVYPFPGPIPN	20.85	20.71	21.02	7315820	2	0.9955	TRUE	20.86	20.69	21	6989957	0.4	0.998	TRUE	20.85	20.74	21.01	7608138	1	0.9981	TRUE	20.84	20.73	21	19525186	-0.1	0.9879	TRUE
sp|P02666|CASB_BOVIN	SLVYPFP	822.4396+	1	822.44	SLVYPFP	19.99	19.86	20.31	317836	2.4	0.9846	ALIGNED	19.98	19.83	20.29	888264	1.6	0.9791	ALIGNED	19.99	19.84	20.33	1287428	1.5	0.9907	ALIGNED	19.96	19.75	20.19	3097715	-2.1	0.9635	ALIGNED								20	19.9	20.01	150158	-1.1	0.9667	ALIGNED	19.99	19.86
sp|P02666|CASB_BOVIN	LVYPFP	735.4076+	1	735.408	LVYPFP	19.35	19.18	19.75	9837802	2	0.9924	TRUE	19.34	19.17	19.72	22886292	0.1	0.9928	TRUE	19.34	19.18	19.74	30359788	0.5	0.9919	TRUE	19.34	19.17	19.71	48760724	-1	0.9925	TRUE	19.42	19.22	19.77	10668235	-0.3	0.9878	TRUE	19.43	19.24	19.81	14310630	-0.9	0.9906	ALIGNED	19.42	19.25
sp|P02666|CASB_BOVIN	LVYPFP	368.2074++	2	368.207	LVYPFP	19.35	19.18	19.75	3941747	1.8	0.9889	TRUE	19.34	19.17	19.72	8312512	0	0.9868	TRUE	19.36	19.18	19.74	11894234	0.5	0.9898	TRUE	19.35	19.17	19.71	13744481	-0.9	0.9881	TRUE	19.42	19.22	19.77	4114740	-0.5	0.9909	TRUE	19.43	19.24	19.81	5458715	-1.1	0.9883	ALIGNED	19.42	19.25
sp|P02666|CASB_BOVIN	LVYPFPGPIPN	607.3344++	2	607.334	LVYPFPGPIPN	20.33	20.21	20.5	39847960	0.3	0.9982	TRUE	19.85	19.65	20.01	54005	1.3	0.9637	ALIGNED	20.35	20.22	20.49	25898934	0.2	0.9974	TRUE	20.32	20.2	20.47	53186440	-1.5	0.993	ALIGNED
sp|P02666|CASB_BOVIN	LVYPFPGP	445.2445++	2	445.245	LVYPFPGP	18.96	18.65	19.18	644017	2.1	0.9501	TRUE	18.94	18.69	19.12	378855	1.4	0.8833	ALIGNED	18.96	18.71	19.14	737420	1.6	0.9438	TRUE	18.91	18.73	19.1	945751	-0.8	0.9724	TRUE	19	18.8	19.19	285667	0.8	0.862	ALIGNED	19.04	18.83	19.17	396913	0.8	0.876	ALIGNED	18.96	18.83
sp|P02666|CASB_BOVIN	LVYPF	638.3548+	1	638.355	LVYPF	19	18.9	19.18	405431	2	0.989	ALIGNED	19	18.8	19.32	1465033	1.3	0.9819	ALIGNED	19	18.85	19.2	2570047	1.4	0.9894	TRUE	19	18.83	19.21	2806274	-0.6	0.9734	ALIGNED	19.08	18.88	19.29	986313	0.7	0.9775	ALIGNED	19.08	18.93	19.26	2159524	0.3	0.986	ALIGNED	19.06	18.93
sp|P02666|CASB_BOVIN	VYPFP	622.3235+	1	622.324	VYPFP	16.62	16.34	16.96	8274965	3.3	0.9894	ALIGNED	16.59	16.34	16.91	18451118	1.8	0.9915	TRUE	16.62	16.35	16.93	25219158	2.8	0.9937	ALIGNED	16.58	16.33	16.92	36245704	1.5	0.99	ALIGNED	16.69	16.42	17.02	9141884	2	0.988	ALIGNED	16.68	16.42	17	13201150	0.7	0.9903	TRUE	16.65	16.45
sp|P02666|CASB_BOVIN	VYPFP	311.6654++	2	311.665	VYPFP	16.62	16.34	16.96	380661	2.7	0.9789	ALIGNED	16.61	16.34	16.91	813011	1.2	0.9858	TRUE	16.62	16.35	16.93	1225790	2.4	0.9771	ALIGNED	16.58	16.33	16.92	1430522	1	0.9815	ALIGNED	16.67	16.42	17.02	483028	1.1	0.966	ALIGNED	16.71	16.42	17	624025	-0.1	0.975	TRUE	16.69	16.45
sp|P02666|CASB_BOVIN	VYPFPGPIPN	550.7924++	2	550.792	VYPFPGPIPN	18.54	18.28	18.84	21829256	2.1	0.9951	ALIGNED	18.52	18.28	18.84	12903370	1	0.9919	ALIGNED	18.56	18.29	18.83	17149566	1.8	0.9945	TRUE	18.49	18.25	18.82	22836376	1.5	0.9924	ALIGNED	18.59	18.34	18.9	14147398	1.5	0.9945	TRUE	18.56	18.33	18.9	18355952	0.5	0.9947	ALIGNED	18.59	18.3
sp|P02666|CASB_BOVIN	YPFPGPIPN	501.2582++	2	501.258	YPFPGPIPN	17.37	17.14	17.66	1714891	2.2	0.9839	ALIGNED								17.41	17.27	17.63	824481	2.9	0.9895	ALIGNED	17.34	17.25	17.56	746353	2.6	0.9888	ALIGNED	17.42	17.24	17.69	1661371	2.3	0.9835	ALIGNED	17.4	17.24	17.87	1761364	1.5	0.9779	ALIGNED	17.43	17.24
sp|P02666|CASB_BOVIN	PGPIPN	594.3246+	1	594.325	PGPIPN	8.96	8.63	9.1	4938026	-1.1	0.9829	TRUE	8.96	8.64	9.11	4594982	0.5	0.9957	TRUE	8.96	8.74	9.11	7827350	-0.3	0.9883	ALIGNED	8.96	8.65	9.09	6020298	1.2	0.9813	TRUE	9.02	8.68	9.2	4818963	2.4	0.9864	TRUE	9.03	8.78	9.18	7852634	1	0.981	TRUE	9.03	8.73
sp|P02666|CASB_BOVIN	PGPI	383.2289+	1	383.229	PGPI	7.73	7.6	7.89	30847734	-0.4	0.9822	TRUE	7.73	7.61	7.89	25451930	-1.4	0.9801	TRUE	7.73	7.6	7.89	105831488	-0.8	0.9868	TRUE	7.73	7.6	7.89	100897296	-0.2	0.9867	TRUE	7.79	7.69	7.99	54140648	0.4	0.9861	TRUE	7.81	7.69	7.99	91006040	-0.5	0.9865	TRUE	7.81	7.69
sp|P02666|CASB_BOVIN	PGPIP	480.2817+	1	480.282	PGPIP	10.8	10.67	10.99	2376696	1.3	0.9787	ALIGNED								10.8	10.67	11.01	4788695	0.4	0.9798	ALIGNED	10.78	10.66	11	3711514	1.8	0.9854	ALIGNED	10.85	10.74	11.07	2766720	2.9	0.9814	ALIGNED	10.86	10.73	11.09	4398388	2.2	0.9777	ALIGNED	10.87	10.74
sp|P02666|CASB_BOVIN	GPIPN	497.2718+	1	497.272	GPIPN	7.25	7.06	7.54	8320158	-0.2	0.9859	TRUE	7.25	7.05	7.57	2613195	-0.8	0.9789	ALIGNED	7.25	7.07	7.57	5049340	-0.7	0.9768	ALIGNED	7.25	7.05	7.55	5105950	-0.9	0.983	ALIGNED	7.32	7.14	7.63	9258791	0.8	0.9827	TRUE	7.33	7.13	7.66	8453968	-0.2	0.9827	TRUE	7.35	7.15
sp|P02666|CASB_BOVIN	PIPN	440.2504+	1	440.25	PIPN	5.16	5.02	5.29	1831520	-1.2	0.9462	TRUE	5.15	5.01	5.3	508296	0.1	0.9189	TRUE	5.15	5.04	5.28	2107623	-0.7	0.9366	TRUE	5.13	5.04	5.3	2436337	-0.5	0.9126	TRUE	5.23	5.1	5.37	1109976	1.3	0.921	ALIGNED	5.23	5.1	5.37	1542613	-0.3	0.9263	ALIGNED	5.24	5.12
sp|P02666|CASB_BOVIN	SLPQ	444.2453+	1	444.245	SLPQ	5.29	5.18	5.47	7658113	-1.2	0.9781	ALIGNED	5.3	5.19	5.48	4153326	-0.8	0.9754	ALIGNED	5.3	5.19	5.48	10764828	-0.8	0.9793	ALIGNED	5.3	5.18	5.45	11626261	-0.5	0.9769	TRUE	5.39	5.26	5.59	9541556	0.6	0.9745	ALIGNED	5.37	5.27	5.57	16207187	-0.8	0.9772	ALIGNED	5.38	5.27
sp|P02666|CASB_BOVIN	NIPPLTQTPVVVPPFLQPE	696.0576+++	3	696.058	NIPPLTQTPVVVPPFLQPE								22.05	21.92	22.14	231860	-3.2	0.8055	ALIGNED								22.18	22.08	22.29	8261707	1.2	0.9391	TRUE
sp|P02666|CASB_BOVIN	NIPPL	553.3344+	1	553.334	NIPPL	13.86	13.61	15.13	19235110	2.8	0.9827	TRUE	13.85	13.58	15.12	17338340	1.9	0.9783	TRUE	13.88	13.59	15.08	19192012	2.5	0.9811	TRUE	13.89	13.58	15.17	26230414	3	0.9792	TRUE	13.94	13.67	15.26	21360828	3.1	0.9825	TRUE	13.94	13.65	15.34	37002812	2.2	0.9829	TRUE	13.94	13.65
sp|P02666|CASB_BOVIN	IPPLT	540.3392+	1	540.339	IPPLT	12.03	11.76	13.01	4397387	1.3	0.9356	ALIGNED	12.23	12.19	12.79	224551	0.4	0.9584	ALIGNED	12.03	11.31	12.86	5980039	0.7	0.9566	TRUE	12.04	11.37	13.09	8486581	1	0.9491	TRUE	12.19	11.38	13.13	5081767	1.6	0.947	TRUE	12.32	12.3	13.01	1033210	2	0.9362	ALIGNED	12.2	11.33
sp|P02666|CASB_BOVIN	IPPLTQTPV	483.2869++	2	483.287	IPPLTQTPV	15.25	14.82	16.07	1835907	2.7	0.994	ALIGNED	15.3	14.79	16.04	762560	2.3	0.9932	ALIGNED	15.28	14.79	16.22	4119581	2.4	0.9968	TRUE	15.22	14.71	16.14	5881299	3.2	0.9943	ALIGNED	15.34	14.61	16.12	3769863	3.1	0.9897	ALIGNED	15.3	14.43	16.32	3121343	1.7	0.9922	ALIGNED	15.29	14.38
sp|P02666|CASB_BOVIN	LTQTPV	658.3770+	1	658.377	LTQTPV	8.19	8.1	8.28	620889	-0.3	0.978	ALIGNED	8.19	8.1	8.28	573549	-0.6	0.9852	ALIGNED	8.19	8.12	8.28	656798	0.8	0.9814	ALIGNED	8.18	8.07	8.27	997215	1.6	0.98	ALIGNED	8.24	8.16	8.4	256846	2.4	0.9552	ALIGNED	8.24	8.17	8.42	625944	1.9	0.985	ALIGNED
sp|P02666|CASB_BOVIN	TQTPVVVPPF	542.8055++	2	542.805	TQTPVVVPPF	19.2	19	19.63	991129	2.9	0.9846	ALIGNED	19.17	18.88	19.64	1740214	1.2	0.9893	TRUE	19.19	19.01	19.7	1322360	1.9	0.9895	ALIGNED	19.16	19.03	19.5	1663668	0	0.9612	ALIGNED	19.2	19.01	19.65	1223397	1.1	0.9847	ALIGNED	19.23	19.02	19.6	2113239	0.6	0.9915	ALIGNED	19.21	18.96
sp|P02666|CASB_BOVIN	QTPVVVPPFL	548.8237++	2	548.824	QTPVVVPPFL	22.04	22	22.15	1126831	1.6	0.9886	ALIGNED															22.04	21.99	22.11	1816702	0.3	0.9505	TRUE
sp|P02666|CASB_BOVIN	TPVVVPPFLQPE	661.8714++	2	661.871	TPVVVPPFLQPE	21.49	21.26	21.6	3042336	2.3	0.9944	TRUE	21.48	21.28	21.59	523550	2.1	0.9787	ALIGNED								21.46	21.15	21.48	1747888	2.9	0.931	TRUE
sp|P02666|CASB_BOVIN	TPVVVPPFL	968.5815+	1	968.582	TPVVVPPFL	22.09	21.99	22.14	3038643	2.5	0.95	TRUE	22.08	22.07	22.25	1656198	-2	0.8868	TRUE								22.07	22.04	22.17	7262688	1.7	0.9714	TRUE
sp|P02666|CASB_BOVIN	TPVVVPPFL	484.7944++	2	484.794	TPVVVPPFL	22.09	21.99	22.14	2357964	1.8	0.9894	TRUE															22.07	22.04	22.17	1760166	1.1	0.9663	TRUE
sp|P02666|CASB_BOVIN	TPVVVPPFLQPEVM	776.9258++	2	776.926	TPVVVPPFLQPEVM
sp|P02666|CASB_BOVIN	VVVPPFLQPEVM	677.8756++	2	677.876	VVVPPFLQPEVM																						22.14	22.1	22.2	5457358	0.5	0.9637	TRUE
sp|P02666|CASB_BOVIN	VVVPPF	657.3970+	1	657.397	VVVPPF	17.56	17.36	18.42	54621552	2.3	0.9912	TRUE	17.54	17.34	18.28	52189152	0.8	0.9921	TRUE	17.54	17.34	18.43	71536264	1.7	0.9912	TRUE	17.53	17.34	18.56	76124464	0.7	0.9884	TRUE	17.59	17.39	18.53	38014256	0.8	0.9917	TRUE	17.6	17.39	18.68	60311528	0.4	0.9917	TRUE	17.59	17.39
sp|P02666|CASB_BOVIN	VVVPPF	329.2022++	2	329.202	VVVPPF	17.54	17.36	18.42	10008185	1.7	0.9862	TRUE	17.54	17.34	18.28	9322691	0.2	0.9882	TRUE	17.54	17.34	18.43	13470749	1.3	0.9899	TRUE	17.53	17.34	18.56	12080899	0.1	0.9891	TRUE	17.59	17.39	18.53	7084576	0.2	0.9886	TRUE	17.57	17.39	18.68	11282169	-0.4	0.9859	TRUE	17.6	17.39
sp|P02666|CASB_BOVIN	VVVPPFLQP	498.2999++	2	498.3	VVVPPFLQP	21.17	20.84	21.38	6018636	2.1	0.9937	TRUE	21.16	20.8	21.45	1064350	1.5	0.9856	ALIGNED	21.17	20.77	21.44	2918359	1.5	0.9919	ALIGNED	21.14	20.84	21.35	5769499	1.6	0.9849	ALIGNED
sp|P02666|CASB_BOVIN	VVVPP	510.3286+	1	510.329	VVVPP	10.42	10.32	10.99	13212319	0.5	0.9771	TRUE	8.98	8.78	11.93	47886524	-0.5	0.9853	TRUE	9	8.79	12.19	84263504	-0.1	0.9847	TRUE	9.79	9.69	12.26	40408928	1.1	0.9834	TRUE	10.56	10.09	11.03	9830968	2.2	0.9801	TRUE	10.55	10.08	11.04	11025163	1.2	0.9865	TRUE	9.05	8.83
sp|P02666|CASB_BOVIN	VVVPPFL	770.4811+	1	770.481	VVVPPFL	21.8	21.73	22.03	49996768	-1.1	0.9931	TRUE	21.8	21.71	22.02	22335430	-3	0.9906	TRUE	21.8	21.72	22.03	65518060	-1.4	0.9932	TRUE	21.79	21.64	21.95	94642360	-0.4	0.9885	TRUE
sp|P02666|CASB_BOVIN	VVVPPFL	385.7442++	2	385.744	VVVPPFL	21.8	21.73	22.03	19158762	-1.3	0.9835	TRUE	21.79	21.71	22.02	7186843	-3.4	0.9748	TRUE	21.8	21.72	22.03	25852620	-1.6	0.9893	TRUE	21.79	21.64	21.95	18254962	-0.6	0.9741	TRUE
sp|P02666|CASB_BOVIN	VVPP	411.2602+	1	411.26	VVPP	6.59	6.46	7.75	85783864	-1.3	0.9834	TRUE	6.58	6.47	7.85	24583356	-1.5	0.9838	TRUE	6.6	6.48	7.74	59979732	-1.4	0.9818	TRUE	6.58	6.47	7.76	61758656	-1.1	0.9812	TRUE	6.69	6.54	7.59	55328188	0.7	0.9843	TRUE	6.68	6.53	7.82	70227584	-0.3	0.9837	TRUE	6.71	6.53
sp|P02666|CASB_BOVIN	VVPPFL	671.4127+	1	671.413	VVPPFL	19.8	19.68	20.51	13753340	2	0.9912	TRUE	19.76	19.66	20.47	10514722	1.3	0.9941	TRUE	19.79	19.68	20.51	41414784	0.5	0.991	TRUE	19.78	19.65	20.03	59742732	-1.8	0.9914	TRUE	19.85	19.7	20.02	10435459	-1.2	0.9944	TRUE	19.84	19.73	20.02	13932607	-1.6	0.9917	TRUE	19.84	19.73
sp|P02666|CASB_BOVIN	VVPPFL	336.2100++	2	336.21	VVPPFL	19.8	19.68	20.51	2057467	1.3	0.9781	TRUE	19.8	19.66	20.47	1450653	0.5	0.9786	TRUE	19.79	19.68	20.51	6208596	-0.1	0.9896	TRUE	19.76	19.65	20.03	6428399	-2	0.9878	TRUE	19.83	19.7	20.02	1541709	-1.9	0.9721	TRUE	19.84	19.73	20.02	2150425	-2.3	0.979	TRUE	19.86	19.73
sp|P02666|CASB_BOVIN	VVPPF	558.3286+	1	558.329	VVPPF	15.24	14.88	15.93	20223080	2.5	0.988	TRUE	15.19	14.89	15.9	15150470	2	0.9883	TRUE	15.25	14.87	15.94	23561684	2.2	0.9927	TRUE	15.14	14.87	15.94	23772362	2.5	0.9914	TRUE	15.26	14.96	16.01	19023720	2.7	0.9881	TRUE	15.24	14.95	16	28700690	1.3	0.9916	TRUE	15.25	15.03
sp|P02666|CASB_BOVIN	VVPPFLQP	448.7656++	2	448.766	VVPPFLQP	19	18.69	19.32	2121744	1.8	0.9911	ALIGNED	18.96	18.71	19.25	382882	0.7	0.9825	ALIGNED	19	18.71	19.29	1585250	1.1	0.9884	TRUE	18.97	18.7	19.25	2391404	-1.2	0.9739	ALIGNED	19.05	18.75	19.31	787437	0.2	0.9678	ALIGNED	19.04	18.76	19.32	962506	-0.1	0.9812	ALIGNED	19.01	18.73
sp|P02666|CASB_BOVIN	VPPFL	572.3443+	1	572.344	VPPFL	21.8	21.72	21.94	1824376	0	0.978	TRUE	18.06	17.84	18.55	1528816	0.8	0.9672	TRUE	18.1	17.86	18.64	7334899	2	0.9871	TRUE	18.07	17.82	18.7	8678884	1.5	0.9841	TRUE	18.13	17.93	18.69	3250564	1.7	0.9909	ALIGNED	18.12	17.94	18.75	3767750	0.6	0.9737	TRUE	18.15	17.94
sp|P02666|CASB_BOVIN	PPFL	473.2758+	1	473.276	PPFL	19.8	19.7	20.27	736563	1.7	0.9558	ALIGNED	19.78	19.67	20.27	533535	0.8	0.9331	ALIGNED	19.8	19.67	20.27	2373845	0.6	0.973	ALIGNED	19.76	19.65	20.01	2731571	-1.2	0.9354	TRUE	19.84	19.74	20.03	517011	-1.2	0.9464	ALIGNED	19.84	19.76	20.02	670135	-1.6	0.9537	ALIGNED	19.84	19.73
sp|P02666|CASB_BOVIN	FLQPE	633.3243+	1	633.324	FLQPE	10.32	10.2	10.46	17782482	0.8	0.9836	ALIGNED	10.3	10.19	10.5	5981059	-0.1	0.9458	ALIGNED	10.31	10.2	10.49	10589235	0.5	0.9735	ALIGNED	10.3	10.19	10.46	14848897	-0.3	0.9804	ALIGNED	10.38	10.29	10.47	9341951	-1	0.9105	ALIGNED	10.38	10.29	10.47	13308228	-2.2	0.878	ALIGNED
sp|P02666|CASB_BOVIN	FLQPEVM	863.4332+	1	863.433	FLQPEVM	16.17	16.08	16.3	5109280	2.8	0.9816	TRUE	16.17	16.08	16.29	1781434	2.2	0.9788	ALIGNED	16.16	16.07	16.31	2342485	2.4	0.9817	ALIGNED	16.16	16.07	16.27	3633031	3.1	0.9805	TRUE	16.23	16.14	16.37	2596599	2.2	0.9826	ALIGNED	16.23	16.13	16.37	3100885	0.5	0.9819	TRUE	16.22	16.13
sp|P02666|CASB_BOVIN	FLQPEVM	432.2202++	2	432.22	FLQPEVM	16.17	16.08	16.3	3273471	3.3	0.9783	TRUE	16.17	16.08	16.29	1145683	2.3	0.9662	ALIGNED								16.16	16.07	16.27	2045892	3.2	0.9673	TRUE	16.23	16.14	16.37	1402533	2.3	0.9727	ALIGNED	16.23	16.13	16.37	1607325	0.6	0.969	TRUE	16.22	16.13
sp|P02666|CASB_BOVIN	QPEV	472.2402+	1	472.24	QPEV	2.43	2.38	2.5	209468	-2.4	0.953	ALIGNED	2.49	2.44	2.57	268566	-2.8	0.9761	ALIGNED								2.49	2.44	2.58	567632	-1.7	0.9525	ALIGNED	2.57	2.5	2.69	313634	0.6	0.9588	ALIGNED	2.55	2.51	2.69	598718	-2.7	0.9564	ALIGNED
sp|P02666|CASB_BOVIN	VMGVSKVKE	326.1880+++	3	326.188	VMGVSKVKE								7.13	7.06	7.24	667297	-0.8	0.9679	TRUE	7.16	7.07	7.23	119283	-1.5	0.9614	ALIGNED	7.15	7.08	7.22	327374	-0.8	0.9803	ALIGNED	7.17	7.1	7.3	167286	1	0.9848	ALIGNED
sp|P02666|CASB_BOVIN	VMGVSK	310.6754++	2	310.675	VMGVSK								5.66	5.59	5.75	583362	-2.4	0.9425	TRUE	5.66	5.61	5.73	79670	-2.2	0.9634	ALIGNED	5.67	5.61	5.73	199908	-2.4	0.8187	ALIGNED
sp|P02666|CASB_BOVIN	GVSKVKE	373.7240++	2	373.724	GVSKVKE								2.28	1.88	2.46	338608	-3.6	0.95	ALIGNED	2.26	2.22	2.33	300073	-3.3	0.9679	ALIGNED								2.31	1.95	2.51	314206	0.3	0.9633	ALIGNED	2.3	2.22	2.41	467748	-4	0.9866	ALIGNED	2.3	2.23
sp|P02666|CASB_BOVIN	AMAPK	517.2803+	1	517.28	AMAPK	2.31	2.22	2.37	1315719	-3.3	0.9296	TRUE	2.59	2.44	2.75	463725	-2.7	0.8788	ALIGNED	2.59	2.41	2.75	512162	-2.7	0.9139	ALIGNED	2.57	2.4	2.74	1110643	-1.9	0.9293	ALIGNED	2.62	2.55	2.8	310056	1.6	0.87	ALIGNED	2.63	2.52	2.71	278344	-2	0.8885	ALIGNED	2.62	2.53
sp|P02666|CASB_BOVIN	HKEMPFPKYPVEPF	582.6288+++	3	582.629	HKEMPFPKYPVEPF	16.76	16.56	16.85	68004	2.2	0.9695	ALIGNED															16.67	16.42	16.89	2721239	2	0.988	ALIGNED	16.7	16.53	16.8	173306	2.9	0.9762	ALIGNED								16.64	16.44
sp|P02666|CASB_BOVIN	HKEMPFPKYPVEPFTESQSLTLTDVENLHLPLPLLQSWMHQPHQPLPPTVMFPPQSVLSLSQSKVLPVPQKAVPYPQRDMPIQAFLLYQEPVLGPVRGPFPIIV	1313.9240, +9	9	1313.92	HKEMPFPKYPVEPFTESQSLTLTDVENLHLPLPLLQSWMHQPHQPLPPTVMFPPQSVLSLSQSKVLPVPQKAVPYPQRDMPIQAFLLYQEPVLGPVRGPFPIIV																						22.21	22.14	22.39	7025661	1.9	0.9491	TRUE
sp|P02666|CASB_BOVIN	EMPFPK	374.6885++	2	374.689	EMPFPK	11.45	11.3	11.61	851605	-1.8	0.8736	ALIGNED	11.42	11.26	11.58	1073915	-3.1	0.9421	ALIGNED	11.43	11.28	11.64	1826370	-1.1	0.955	TRUE	11.4	11.27	11.62	3806238	-1.4	0.9513	TRUE	11.5	11.32	11.61	342852	0	0.9365	ALIGNED	11.49	11.34	11.63	687832	-1	0.959	ALIGNED	11.51	11.34
sp|P02666|CASB_BOVIN	EMPFPKYPVEPFTESQSLTLTDVENLHLPLPLLQSWMHQPHQPLPPTVMFPPQSVLSLSQSKVLPVPQKAVPYPQRDMPIQAFLLYQEPVLGPVRGPFPIIV	1444.8944, +8	8	1444.89	EMPFPKYPVEPFTESQSLTLTDVENLHLPLPLLQSWMHQPHQPLPPTVMFPPQSVLSLSQSKVLPVPQKAVPYPQRDMPIQAFLLYQEPVLGPVRGPFPIIV								22.22	22.15	22.92	450655	-0.5	0.8051	ALIGNED								22.31	22.23	22.54	18521828	1.6	0.9164	TRUE
sp|P02666|CASB_BOVIN	EMPFPKYPVEPFTESQSLTLTDVENLHLPLPLLQSWMHQPHQPLPPTVMFPPQSVLSLSQSKVLPVPQKAVPYPQRDMPIQAFLLYQEPVLGPVRGPFPIIV	1284.4625, +9	9	1284.46	EMPFPKYPVEPFTESQSLTLTDVENLHLPLPLLQSWMHQPHQPLPPTVMFPPQSVLSLSQSKVLPVPQKAVPYPQRDMPIQAFLLYQEPVLGPVRGPFPIIV																						22.33	22.23	22.54	16730457	1.8	0.9316	TRUE
sp|P02666|CASB_BOVIN	VEPF	491.2500+	1	491.25	VEPF	11.69	11.49	11.91	1539040	-0.4	0.9751	ALIGNED	11.7	11.52	11.92	1446578	-1.1	0.9661	ALIGNED	11.73	11.53	11.91	1545577	1	0.972	TRUE	11.71	11.45	12	2236894	1.7	0.983	ALIGNED	11.79	11.61	12.05	1672231	2	0.983	ALIGNED	11.81	11.61	12.03	2256790	0.8	0.9762	ALIGNED	11.8	11.62
sp|P02666|CASB_BOVIN	NLHLPLPLLQS	622.8717++	2	622.872	NLHLPLPLLQS
sp|P02666|CASB_BOVIN	NLHLPLPLLQ	579.3557++	2	579.356	NLHLPLPLLQ	21.98	21.94	22.03	173421	0.2	0.969	ALIGNED	21.99	21.95	22.03	237073	-1.1	0.989	ALIGNED
sp|P02666|CASB_BOVIN	NLHLPLPLL	515.3264++	2	515.326	NLHLPLPLL
sp|P02666|CASB_BOVIN	LHLPLPLLQS	565.8502++	2	565.85	LHLPLPLLQS
sp|P02666|CASB_BOVIN	LHLPLP	345.2209++	2	345.221	LHLPLP	17.19	16.61	17.44	705744	1.9	0.9196	ALIGNED	17.19	16.81	17.41	787705	1.1	0.9628	ALIGNED	17.18	16.86	17.47	516619	1.7	0.896	ALIGNED	17.23	16.82	17.5	901033	2.1	0.9718	ALIGNED	17.2	16.91	17.44	624421	0.7	0.9822	ALIGNED	17.2	16.73	17.46	879968	-0.1	0.98	ALIGNED	17.22	16.83
sp|P02666|CASB_BOVIN	LHLPLPL	401.7629++	2	401.763	LHLPLPL	20.61	20.5	20.74	84953	1.9	0.9757	ALIGNED	20.58	20.43	20.72	195340	0.8	0.9389	ALIGNED
sp|P02666|CASB_BOVIN	LHLPLPLLQ	522.3342++	2	522.334	LHLPLPLLQ	21.93	21.85	21.97	196862	0	0.9244	ALIGNED
sp|P02666|CASB_BOVIN	HLPLPLL	401.7629++	2	401.763	HLPLPLL								20.95	20.73	21.27	561752	0.8	0.9669	ALIGNED	20.6	20.46	20.76	136341	1.3	0.9564	ALIGNED
sp|P02666|CASB_BOVIN	LPLP	439.2915+	1	439.291	LPLP	12.95	12.59	14.17	12719614	2	0.9698	TRUE	12.93	12.55	14.14	4435840	1.2	0.9504	TRUE	13	12.57	13.98	7149966	1.7	0.9578	TRUE	12.92	12.54	13.94	5965880	2.1	0.9382	TRUE	13	12.65	14.23	12183448	2.6	0.9891	TRUE	12.99	12.69	14.24	12499697	1.7	0.9829	TRUE	12.99	12.63
sp|P02666|CASB_BOVIN	LPPT	427.2551+	1	427.255	LPPT	6.18	5.8	6.89	1407482	0.2	0.9375	ALIGNED	6.48	5.92	6.92	569554	0.4	0.9378	ALIGNED	6.04	5.92	6.44	515891	0.9	0.9364	ALIGNED								6.29	5.84	7.21	2699824	1.8	0.9679	TRUE	6.13	5.88	6.48	1469535	1.4	0.9699	TRUE
sp|P02666|CASB_BOVIN	LSLS	419.2500+	1	419.25	LSLS	8.05	7.96	8.16	67860	0	0.8846	ALIGNED	8.03	7.96	8.12	130807	-0.9	0.961	ALIGNED	8.04	7.96	8.16	292933	1.2	0.9359	TRUE	8.03	7.96	8.19	544876	1.2	0.9807	ALIGNED	8.12	7.97	8.22	138377	2.1	0.8777	ALIGNED	8.12	8.03	8.23	282312	1.9	0.9536	ALIGNED	8.12	8.02
sp|P02666|CASB_BOVIN	SLSQSKVLPVPQKAVPYPQRDMPIQAFLLYQEPVLGPVRGPFPIIV	1023.3753, +5	5	1023.38	SLSQSKVLPVPQKAVPYPQRDMPIQAFLLYQEPVLGPVRGPFPIIV																						22.14	22.07	22.23	58173020	0.2	0.978	TRUE
sp|P02666|CASB_BOVIN	SLSQSKVLPVPQKAVPYPQ	689.3930+++	3	689.393	SLSQSKVLPVPQKAVPYPQ																																											14.31	14.22
sp|P02666|CASB_BOVIN	SLSQSKVLPVPQKAVPYPQRDMPIQAFLL	1084.2722+++	3	1084.27	SLSQSKVLPVPQKAVPYPQRDMPIQAFLL																						21.57	21.4	21.61	4356093	-0.9	0.9455	TRUE
sp|P02666|CASB_BOVIN	SLSQSKVLPVPQKAVPYPQRDMPIQ	702.3876++++	4	702.388	SLSQSKVLPVPQKAVPYPQRDMPIQ																																											15.21	15.1
sp|P02666|CASB_BOVIN	SLSQSKVLPVPQK	470.9487+++	3	470.949	SLSQSKVLPVPQK	10.9	10.78	11.01	43189	0.5	0.8855	ALIGNED	10.85	10.79	10.99	100956	-0.2	0.9678	ALIGNED	10.9	10.77	11.05	368845	1.1	0.9621	ALIGNED	10.86	10.76	11.03	376840	1.4	0.9891	ALIGNED															10.9	10.77
sp|P02666|CASB_BOVIN	SLSQSK	325.1794++	2	325.179	SLSQSK	0.96							1.52	1.36	1.62	221942	-3.2	0.9158	ALIGNED								1.51	1.41	1.59	148944	-3.5	0.8348	ALIGNED															1.52	1.4
sp|P02666|CASB_BOVIN	SLSQSKVLPVPQKAVPYPQRDMPIQA	959.8600+++	3	959.86	SLSQSKVLPVPQKAVPYPQRDMPIQA	15.64														15.63	15.52	15.79	186213	2.4	0.9867	TRUE	15.62	15.51	15.73	74054	2.7	0.9688	TRUE															15.6	15.49
sp|P02666|CASB_BOVIN	SLSQSKVLPVPQKAVPYPQRDMPIQA	720.1468++++	4	720.147	SLSQSKVLPVPQKAVPYPQRDMPIQA	15.65	15.58	15.71	61437	3.1	0.9713	ALIGNED								15.64	15.52	15.79	2047939	2.1	0.9965	TRUE	15.61	15.51	15.73	1170359	2.9	0.9882	TRUE	15.61	15.52	15.72	148534	2.1	0.9819	ALIGNED								15.6	15.49
sp|P02666|CASB_BOVIN	SLSQSKVLPVPQKAVPYPQRDMPIQA	724.1456++++	4	724.146	SLSQSKVLPVPQKAVPYPQRDM[+16]PIQA															14.31	14.09	14.51	199999	2.9	0.9228	ALIGNED
sp|P02666|CASB_BOVIN	SLSQSKVLPVPQKAVPYPQRD	779.7690+++	3	779.769	SLSQSKVLPVPQKAVPYPQRD																																											13.1	12.97
sp|P02666|CASB_BOVIN	SLSQSKVLPVPQKAVPYPQRD	585.0786++++	4	585.079	SLSQSKVLPVPQKAVPYPQRD															13.09	12.8	13.37	170753	1.8	0.8526	ALIGNED																						13.1	12.97
sp|P02666|CASB_BOVIN	SLSQSKVLPVPQKAVPYPQRDMPIQAF	1008.8828+++	3	1008.88	SLSQSKVLPVPQKAVPYPQRDMPIQAF
sp|P02666|CASB_BOVIN	SLSQSKVLPVPQKAVPYPQR	741.4267+++	3	741.427	SLSQSKVLPVPQKAVPYPQR
sp|P02666|CASB_BOVIN	SLSQSKVLPVPQKAVPYPQR	556.3218++++	4	556.322	SLSQSKVLPVPQKAVPYPQR															13.02	12.92	13.15	50826	1.9	0.947	ALIGNED	13.01	12.9	13.1	52827	3.4	0.9503	ALIGNED	13.05	12.96	13.13	14552	-3.4	0.8748	ALIGNED								13.11	13.11
sp|P02666|CASB_BOVIN	SQSKVLPVPQKAVPYPQRDMPIQAFLL	767.4257++++	4	767.426	SQSKVLPVPQKAVPYPQRDM[+16]PIQAFLL	19.35	19.31	19.5	5494	1.3	0.9329	ALIGNED																																				19.47	19.31
sp|P02666|CASB_BOVIN	SQSKVLPVPQKAVPYPQRDMPIQAFL	735.1559++++	4	735.156	SQSKVLPVPQKAVPYPQRDMPIQAFL																																											19.93	19.91
sp|P02666|CASB_BOVIN	SQSKVLPVPQKAVPYPQRDMPIQAF	706.8849++++	4	706.885	SQSKVLPVPQKAVPYPQRDMPIQAF															17.19	17.16	17.28	12068	2.9	0.816	ALIGNED	17.12	17.03	17.27	483750	2.2	0.9762	ALIGNED															17.09	16.99
sp|P02666|CASB_BOVIN	SQSKVLPVPQKAVPYPQRDMPIQAFLL	1017.5668+++	3	1017.57	SQSKVLPVPQKAVPYPQRDMPIQAFLL								21.78	21.4	21.94	1362642	1.5	0.9171	ALIGNED								21.18	21.01	21.34	2433656	2.1	0.9572	TRUE
sp|P02666|CASB_BOVIN	SQSKVLPVPQKAVPYPQRDMPIQAFLL	763.4269++++	4	763.427	SQSKVLPVPQKAVPYPQRDMPIQAFLL	21.24	21.02	21.38	32369	1.7	0.8313	ALIGNED															21.15	21.01	21.34	18668496	1.1	0.9936	TRUE
sp|P02666|CASB_BOVIN	SQSKVLPVPQKAVPYPQRDMPIQA	893.1547+++	3	893.155	SQSKVLPVPQKAVPYPQRDMPIQA																													14.79	14.64	14.97	9583	1.4	0.8715	ALIGNED
sp|P02666|CASB_BOVIN	SQSKVLPVPQKAVPYPQRDMPIQA	670.1178++++	4	670.118	SQSKVLPVPQKAVPYPQRDMPIQA															14.82	14.71	14.96	203583	2.9	0.9649	ALIGNED	14.79	14.7	15.04	698567	4.1	0.9319	ALIGNED	14.81	14.64	14.97	199485	3.5	0.9672	ALIGNED	14.8	14.69	15	95169	3.8	0.9704	ALIGNED	14.79	14.66
sp|P02666|CASB_BOVIN	SQSKVLPVPQKAVPYPQRDMPIQAFLLYQEPVLGPVRGPFPIIV	983.3521, +5	5	983.352	SQSKVLPVPQKAVPYPQRDMPIQAFLLYQEPVLGPVRGPFPIIV	22.24	22.2	22.44	146310	-1.2	0.8079	ALIGNED	21.83	21.66	22.06	1709755	-0.1	0.8189	ALIGNED								22.14	22.04	22.26	38836368	1.7	0.9788	TRUE
sp|P02666|CASB_BOVIN	SQSKVLPVPQKAVPYPQR	506.2928++++	4	506.293	SQSKVLPVPQKAVPYPQR
sp|P02666|CASB_BOVIN	SKVLPVPQKAVPYPQRDMPIQA	821.4578+++	3	821.458	SKVLPVPQKAVPYPQRDMPIQA																																											14.69	14.58
sp|P02666|CASB_BOVIN	SKVLPVPQKAVPYPQRDMPIQA	616.3452++++	4	616.345	SKVLPVPQKAVPYPQRDMPIQA															14.72	14.67	14.83	26218	1.9	0.907	ALIGNED	14.7	14.62	14.84	202188	2.2	0.9842	ALIGNED															14.69	14.58
sp|P02666|CASB_BOVIN	KVLP	456.3180+	1	456.318	KVLP	6.83	6.7	6.92	2255594	-2	0.9752	TRUE	6.8	6.71	6.93	705659	-2.6	0.9214	ALIGNED	6.81	6.72	6.92	1577113	-2.2	0.9598	TRUE	6.8	6.69	6.91	2446351	-1.7	0.9669	ALIGNED	6.87	6.77	7.05	1062683	0.6	0.9595	ALIGNED	6.87	6.71	7.03	1270690	-1.2	0.9623	ALIGNED	6.86	6.71
sp|P02666|CASB_BOVIN	KVLPVPQ	390.7525++	2	390.753	KVLPVPQ	10.34	10.16	10.56	581755	-0.3	0.9357	ALIGNED	10.3	10.12	10.59	339246	-1.3	0.93	ALIGNED	10.31	10.14	10.43	203464	-0.8	0.8177	ALIGNED	10.29	10.14	10.61	414975	-1	0.8082	ALIGNED	10.34	10.14	10.74	1940229	1.7	0.9797	ALIGNED	10.36	10.13	10.69	2105929	0.4	0.9736	ALIGNED	10.35	10.13
sp|P02666|CASB_BOVIN	VLPVPQ	652.4028+	1	652.403	VLPVPQ	11.49	11.4	11.59	1346484	-0.6	0.9557	ALIGNED	11.48	11.39	11.57	1161873	-2.1	0.9767	TRUE	11.5	11.39	11.62	619002	-0.1	0.9708	ALIGNED	11.48	11.37	11.6	1177785	-0.9	0.9744	ALIGNED	11.53	11.44	11.68	2261881	-1	0.9769	TRUE	11.55	11.44	11.71	2453077	-2.3	0.9957	TRUE	11.55	11.4
sp|P02666|CASB_BOVIN	VLPVPQ	326.7051++	2	326.705	VLPVPQ	11.49	11.4	11.59	367384	-1.2	0.9204	ALIGNED	11.5	11.39	11.57	409871	-1.6	0.9495	TRUE	11.48	11.39	11.62	217101	-0.8	0.9629	ALIGNED	11.48	11.37	11.6	360434	-2	0.9417	ALIGNED	11.53	11.44	11.68	1040175	-1.1	0.9804	TRUE	11.55	11.44	11.71	1060380	-2.1	0.984	TRUE	11.53	11.4
sp|P02666|CASB_BOVIN	VLPVPQKAVPYPQRDMPIQAFLLYQEPVLGPVRGPFPIIV	1121.3839++++	4	1121.38	VLPVPQKAVPYPQRDMPIQAFLLYQEPVLGPVRGPFPIIV	22.4	22.37	22.45	66609	3.4	0.9709	ALIGNED															22.28	22.21	22.37	64804264	0.2	0.9925	TRUE
sp|P02666|CASB_BOVIN	VLPVPQKAVPYPQR	531.3155+++	3	531.315	VLPVPQKAVPYPQR																						12.57	12.55	12.84	16145	-3.4	0.8911	ALIGNED
sp|P02666|CASB_BOVIN	PVPQ	440.2504+	1	440.25	PVPQ	3.6	3.47	3.78	5322802	-0.5	0.9881	TRUE	3.63	3.52	3.8	1930873	0.4	0.982	TRUE	3.63	3.52	3.81	2462362	0	0.9908	TRUE	3.62	3.51	3.78	2192537	0.6	0.9776	TRUE	3.7	3.59	3.9	21159874	-0.6	0.9862	TRUE	3.7	3.6	3.86	18351326	-2.8	0.9805	TRUE	3.7	3.59
sp|P02666|CASB_BOVIN	KAVPYPQ	401.7265++	2	401.727	KAVPYPQ	7.52	7.41	7.56	163363	-3.1	0.9171	ALIGNED	7.5	7.37	7.59	533655	-2.1	0.9877	ALIGNED	7.49	7.4	7.57	253142	-1.1	0.9853	ALIGNED	7.48	7.41	7.55	382209	0.1	0.9876	ALIGNED	7.55	7.44	7.68	1615631	1.8	0.9863	TRUE	7.55	7.43	7.68	1751393	0.5	0.9862	TRUE	7.55	7.42
sp|P02666|CASB_BOVIN	AVPYPQRDMPIQAFLLYQEPVLGPVRGPFPIIV	1241.0161+++	3	1241.02	AVPYPQRDMPIQAFLLYQEPVLGPVRGPFPIIV															22.17	22.17	22.28	65297	-0.3	0.8571	ALIGNED	22.43	22.29	22.52	22055540	1.7	0.9607	TRUE
sp|P02666|CASB_BOVIN	PYPQ	504.2453+	1	504.245	PYPQ	9.03	8.85	9.15	267423	0	0.8681	ALIGNED	8.97	8.81	9.19	280823	0.9	0.9621	ALIGNED	9.06	8.82	9.17	201910	0.4	0.9011	ALIGNED	9.06	8.86	9.16	243215	2	0.9359	ALIGNED	9.04	8.87	9.25	618346	2.9	0.9687	ALIGNED	9.06	8.86	9.26	737594	2.2	0.977	ALIGNED	9.05	8.83
sp|P02666|CASB_BOVIN	RDMPIQA	415.7131++	2	415.713	RDMPIQA								9.37	9.24	9.46	275677	-3.4	0.8817	ALIGNED	9.4	9.29	9.49	312002	-2.8	0.8958	ALIGNED	9.35	9.24	9.54	462977	-2.3	0.848	ALIGNED	9.42	9.31	9.62	1160915	1.3	0.9452	ALIGNED	9.41	9.33	9.59	1074226	0.1	0.9652	TRUE	9.42	9.27
sp|P02666|CASB_BOVIN	RDMPIQAF	489.2473++	2	489.247	RDMPIQAF	14.83	14.73	14.95	122558	3.8	0.9735	ALIGNED	14.81	14.72	14.9	276836	2	0.9697	ALIGNED	14.82	14.66	14.95	80841	4	0.9518	ALIGNED								14.86	14.77	15	448852	3.2	0.9784	ALIGNED	14.87	14.76	15	529214	2.1	0.9601	ALIGNED	14.86	14.73
sp|P02666|CASB_BOVIN	RDMPIQ	380.1945++	2	380.195	RDMPIQ								7.63	7.35	7.72	367242	-2.9	0.9419	ALIGNED	7.63	7.56	7.72	270170	-3.1	0.891	ALIGNED	7.64	7.58	7.71	296184	-1.9	0.9147	ALIGNED	7.69	7.56	7.85	1416082	-3	0.8889	ALIGNED	7.7	7.47	7.83	1364718	-3.4	0.906	ALIGNED	7.69	7.54
sp|P02666|CASB_BOVIN	RDMPIQAFLL	602.3314++	2	602.331	RDMPIQAFLL	21.89	21.82	21.97	190204	2	0.9779	ALIGNED	21.89	21.82	21.93	275595	-0.9	0.8627	ALIGNED								21.88	21.85	21.95	1069647	2.4	0.9044	ALIGNED
sp|P02666|CASB_BOVIN	DMPIQAFLLYQEPVLGPVRGPFPIIV	970.5381+++	3	970.538	DMPIQAFLLYQEPVLGPVRGPFPIIV								22.44	22.29	22.69	440539	2.8	0.9242	ALIGNED	22.47	22.36	22.51	80738	-1	0.8807	ALIGNED
sp|P02666|CASB_BOVIN	DMPIQAFLL	532.2783++	2	532.278	DM[+16]PIQAFLL
sp|P02666|CASB_BOVIN	MPIQAFLL	466.7673++	2	466.767	MPIQAFLL	22.35	22.31	22.37	114867	4.7	0.9306	ALIGNED	22.33	22.29	22.38	165576	-0.3	0.9802	ALIGNED								22.33	22.28	22.37	933192	-0.1	0.9533	ALIGNED
sp|P02666|CASB_BOVIN	MPIQAFLLYQEPVLGPVRGPFPIIV	932.1958+++	3	932.196	MPIQAFLLYQEPVLGPVRGPFPIIV								22.36	22.36	22.54	204488	-4	0.962	ALIGNED	22.35	22.29	22.53	240211	2	0.8867	ALIGNED	22.65	22.57	22.71	16767141	1.1	0.994	TRUE
sp|P02666|CASB_BOVIN	LLYQEPVLGPVRGPFPIIV	1054.1193++	2	1054.12	LLYQEPVLGPVRGPFPIIV																						22.31	22.27	22.45	11146971	-4.2	0.9687	ALIGNED
sp|P02666|CASB_BOVIN	LYQEPVLGPVRGPFPIIV	997.5773++	2	997.577	LYQEPVLGPVRGPFPIIV	22.15	22.05	22.18	227124	-2.4	0.8785	ALIGNED								22.3	22.26	22.41	58164	-3.3	0.9433	ALIGNED	22.21	22.16	22.28	3020464	0.1	0.9213	ALIGNED
sp|P02666|CASB_BOVIN	YQEPVLGPVRGPFPIIV	941.0353++	2	941.035	YQEPVLGPVRGPFPIIV	22.13	22.07	22.19	913066	3.2	0.9513	ALIGNED	22.03	21.92	22.1	1081605	-1	0.8814	ALIGNED	22.13	21.99	22.24	2588442	2.7	0.9944	ALIGNED	22.12	22.07	22.19	185976720	0.2	0.9926	TRUE
sp|P02666|CASB_BOVIN	YQEPVLGPVRGPFPII	891.5011++	2	891.501	YQEPVLGPVRGPFPII								22.18	22.04	22.31	1148005	-0.8	0.8056	ALIGNED								22.17	21.97	22.21	9325995	3	0.8613	ALIGNED
sp|P02666|CASB_BOVIN	YQEPVLGPVRGPFPII	594.6698+++	3	594.67	YQEPVLGPVRGPFPII
sp|P02666|CASB_BOVIN	YQEP	536.2351+	1	536.235	YQEP	6.04	5.9	6.15	1776323	0.3	0.9808	ALIGNED	6.05	5.92	6.16	421093	0.6	0.9546	ALIGNED	6.05	5.91	6.14	885834	0.8	0.9598	ALIGNED	6.04	5.91	6.15	916634	1.3	0.985	ALIGNED	6.14	6.02	6.29	3969997	1.8	0.9817	TRUE	6.14	6.03	6.3	4597947	0.6	0.9856	TRUE	6.15	6.02
sp|P02666|CASB_BOVIN	YQEPVLGPVRGPFPI	834.9590++	2	834.959	YQEPVLGPVRGPFPI															21.28	21.21	21.39	22870	0	0.8303	ALIGNED	21.26	21.19	21.42	403290	2.4	0.8056	ALIGNED
sp|P02666|CASB_BOVIN	YQEPVLGPVRGPFPI	556.9751+++	3	556.975	YQEPVLGPVRGPFPI																						21.26	21.19	21.42	215425	1.9	0.8343	ALIGNED
sp|P02666|CASB_BOVIN	YQEPVLGPVRG	607.8300++	2	607.83	YQEPVLGPVRG															12.96	12.89	13.05	23880	1.3	0.8623	ALIGNED	12.97	12.82	13.09	112372	3.5	0.9625	ALIGNED	13	12.89	13.12	138265	2.4	0.9582	ALIGNED								12.99	12.88
sp|P02666|CASB_BOVIN	YQEPVLGPV	501.2687++	2	501.269	YQEPVLGPV	15.89	15.8	16.02	114984	3.8	0.9534	ALIGNED	15.87	15.8	15.96	102982	2.8	0.9832	ALIGNED	15.84	15.7	15.86	18259	0.1	0.8438	ALIGNED	15.88	15.77	15.97	363716	3.6	0.9739	ALIGNED	15.95	15.84	16.07	990130	2.7	0.9861	TRUE	15.93	15.84	16.04	556485	1.6	0.9874	ALIGNED
sp|P02666|CASB_BOVIN	YQEPVLGPVRGPFP	778.4170++	2	778.417	YQEPVLGPVRGPFP	18.68	18.52	18.95	341232	2.1	0.972	ALIGNED	18.64	18.55	18.86	104399	1.4	0.9068	ALIGNED	18.7	18.57	18.86	148363	2.4	0.9547	ALIGNED								18.7	18.5	19.03	1811890	1.4	0.9964	ALIGNED	18.66	18.56	19.03	842990	1	0.9786	ALIGNED	18.68	18.54
sp|P02666|CASB_BOVIN	YQEPVLGPVR	579.3193++	2	579.319	YQEPVLGPVR	12.83	12.76	12.94	125200	1.6	0.9782	ALIGNED								12.84	12.77	12.95	64283	-0.7	0.924	ALIGNED	12.83	12.64	12.93	147432	-0.4	0.9353	ALIGNED	12.89	12.8	12.96	271333	3	0.977	ALIGNED								12.88	12.79
sp|P02666|CASB_BOVIN	YQEPVLGPVRGPF	729.8906++	2	729.891	YQEPVLGPVRGPF																													18.28	18.19	18.44	212043	1.1	0.9594	ALIGNED								18.28	18.17
sp|P02666|CASB_BOVIN	QEPV	472.2402+	1	472.24	QEPV	4.04	3.83	4.24	5989517	-1.2	0.9844	ALIGNED	4.05	3.87	4.16	1841190	-0.3	0.9891	ALIGNED	4.05	3.85	4.28	5140515	-1.3	0.9838	ALIGNED	4.04	3.84	4.26	7519751	-0.7	0.9808	ALIGNED	4.12	3.93	4.3	5000654	0.2	0.9881	ALIGNED	4.1	3.91	4.24	5975598	-1.3	0.9845	ALIGNED	4.1	3.92
sp|P02666|CASB_BOVIN	PVLGPVRGPFPIIV	730.9530++	2	730.953	PVLGPVRGPFPIIV								22.38	22.23	22.41	106682	-3.3	0.8506	ALIGNED	22.1	21.96	22.32	283933	0.7	0.9482	ALIGNED
sp|P02666|CASB_BOVIN	VLGPVRGPFPIIV	682.4266++	2	682.427	VLGPVRGPFPIIV
sp|P02666|CASB_BOVIN	GPVRGPFPIIV	576.3504++	2	576.35	GPVRGPFPIIV	20.55	20.39	20.75	922164	1.5	0.9965	ALIGNED	20.54	20.36	20.76	4202403	0.8	0.9895	TRUE	20.57	20.39	20.75	1733737	1.1	0.9956	ALIGNED	20.54	20.4	20.69	4897486	-0.9	0.9684	ALIGNED
sp|P02666|CASB_BOVIN	PVRGPFPIIV	547.8397++	2	547.84	PVRGPFPIIV	20.55	20.37	20.75	374501	2.5	0.989	ALIGNED															20.51	20.33	20.69	1787183	0	0.9291	ALIGNED
sp|P02666|CASB_BOVIN	PFPI	473.2758+	1	473.276	PFPI	22.04	21.98	22.15	893715	1.4	0.9791	TRUE	15.79	15.68	16.04	95877	1.7	0.9028	ALIGNED	22.47	22.33	22.62	448161	4.8	0.938	TRUE	15.78	15.62	15.99	632216	2.8	0.9092	ALIGNED	15.87	15.63	16.06	154707	2.3	0.9584	ALIGNED	15.88	15.68	16.1	230113	1.4	0.8702	ALIGNED	15.88	15.68
sp|P02668|CASK_BOVIN	QEQPIR	385.7114++	2	385.711	QEQPIR	4.43	4.34	4.49	76750	-1.3	0.8895	ALIGNED	4.43	4.34	4.55	221348	0	0.9792	ALIGNED	4.44	4.35	4.51	271118	-1.2	0.9571	ALIGNED	4.43	4.33	4.51	672491	-0.5	0.9612	ALIGNED	4.5	4.43	4.62	124895	0.1	0.9498	ALIGNED	4.49	4.41	4.58	173959	-0.6	0.9854	ALIGNED
sp|P02668|CASK_BOVIN	EQPIR	321.6821++	2	321.682	EQPIR	3.76	3.58	3.82	220241	0.5	0.8921	ALIGNED	3.79	3.66	3.86	337580	-0.5	0.9783	TRUE	3.79	3.68	3.86	817436	-1.3	0.9816	TRUE	3.77	3.68	3.88	1392764	-0.9	0.9875	TRUE	3.84	3.77	3.93	271052	0.6	0.9755	ALIGNED	3.85	3.77	3.91	381974	-1.1	0.9514	ALIGNED	3.84	3.73
sp|P02668|CASK_BOVIN	DERFFSDKIAK	452.5700+++	3	452.57	DERFFSDKIAK
sp|P02668|CASK_BOVIN	FFSDKIAKYIPIQYVL	649.0326+++	3	649.033	FFSDKIAKYIPIQYVL
sp|P02668|CASK_BOVIN	FSDKIAKYIPIQYVL	600.0098+++	3	600.01	FSDKIAKYIPIQYVL
sp|P02668|CASK_BOVIN	SDKIAKYIPIQYVL	550.9870+++	3	550.987	SDKIAKYIPIQYVL
sp|P02668|CASK_BOVIN	KIAKYIPIQYVL	483.6340+++	3	483.634	KIAKYIPIQYVL																						19.01	18.92	19.18	73701	-0.5	0.8696	ALIGNED															18.96	18.87
sp|P02668|CASK_BOVIN	IAKYIPIQY	554.8237++	2	554.824	IAKYIPIQY																						15.51	15.44	15.62	36247	-1.1	0.8572	ALIGNED
sp|P02668|CASK_BOVIN	IAKYIPIQYVL	660.8999++	2	660.9	IAKYIPIQYVL															20.98	20.98	21.17	4697	0	0.8596	ALIGNED	20.91	20.81	20.99	567987	-4.9	0.9855	ALIGNED
sp|P02668|CASK_BOVIN	KYIPIQYVL	568.8393++	2	568.839	KYIPIQYVL	19.09	18.96	19.18	40440	2.6	0.8475	ALIGNED	19.08	18.97	19.2	127677	0.9	0.9727	ALIGNED								19.05	18.98	19.16	255988	0.1	0.9648	ALIGNED	19.08	18.99	19.21	394657	0.1	0.9887	ALIGNED	19.09	18.98	19.21	344675	-0.3	0.9362	ALIGNED	19.08	18.98
sp|P02668|CASK_BOVIN	IPIQYVL	423.2602++	2	423.26	IPIQYVL
sp|P02668|CASK_BOVIN	YVLSRYPSYGLN	716.3670++	2	716.367	YVLSRYPSYGLN																																											15.1	15.03
sp|P02668|CASK_BOVIN	VLSRYPSYGLN	634.8353++	2	634.835	VLSRYPSYGLN	12.85	12.78	12.98	64352	3.5	0.8406	ALIGNED	12.82	12.68	12.91	108982	1.2	0.9384	ALIGNED	12.84	12.77	12.93	90002	2	0.9539	ALIGNED	12.82	12.73	12.9	48962	3	0.8892	ALIGNED	12.89	12.72	13.21	184145	4.7										12.88	12.79
sp|P02668|CASK_BOVIN	VLSRYPSYGLNYYQQKPVAL	787.0863+++	3	787.086	VLSRYPSYGLNYYQQKPVAL
sp|P02668|CASK_BOVIN	SRYPSYGLNY	610.2907++	2	610.291	SRYPSYGLNY																																											13.6	13.44
sp|P02668|CASK_BOVIN	SRYPSYGLNYYQQKPVALINNQFLPYPYYAKPAAVRSPAQILQ	998.9267, +5	5	998.927	SRYPSYGLNYYQQKPVALINNQFLPYPYYAKPAAVRSPAQILQ
sp|P02668|CASK_BOVIN	SRYPSYGLNYYQQKPVAL	716.3689+++	3	716.369	SRYPSYGLNYYQQKPVAL																						16.22	16.18	16.27	16500	0.3	0.8785	ALIGNED	17.06	17.01	17.08	2465	-0.7										16.26	16.12
sp|P02668|CASK_BOVIN	SRYPSYGLNYYQQKPVA	678.6742+++	3	678.674	SRYPSYGLNYYQQKPVA																																											13.72	13.63
sp|P02668|CASK_BOVIN	SRYPSYGL	471.7376++	2	471.738	SRYPSYGL	12.46	12.36	12.56	43960	1.9	0.8965	ALIGNED								12.45	12.32	12.55	51804	1.8	0.9279	ALIGNED	12.41	12.33	12.51	63455	3	0.894	ALIGNED	12.49	12.37	12.64	749404	3.1	0.9882	ALIGNED	12.5	12.39	12.61	283487	2.4	0.9708	ALIGNED	12.51	12.37
sp|P02668|CASK_BOVIN	SRYPSYGLNYYQQKPVALINN	830.0922+++	3	830.092	SRYPSYGLNYYQQKPVALINN																						16.37	16.32	16.5	39581	1.5	0.9599	ALIGNED
sp|P02668|CASK_BOVIN	SRYPSYGLNYYQQKPVALINNQFLPYPYYAKPAAVRSPA	902.4696, +5	5	902.47	SRYPSYGLNYYQQKPVALINNQFLPYPYYAKPAAVRSPA																												ALIGNED															19.86	19.74
sp|P02668|CASK_BOVIN	SRYPSYGLN	528.7591++	2	528.759	SRYPSYGLN	10.75	10.66	10.87	481867	0.7	0.9594	ALIGNED	10.73	10.62	10.82	307988	0	0.9566	ALIGNED	10.74	10.65	10.85	559765	-0.6	0.9869	ALIGNED	10.71	10.6	10.84	263904	1.5	0.9891	ALIGNED	10.8	10.67	10.96	2288162	2.7	0.9889	TRUE	10.78	10.65	10.94	926619	1.7	0.9931	ALIGNED	10.79	10.66
sp|P02668|CASK_BOVIN	SRYPSYGLNYYQQKPVALINNQFLPYPYYAKPAAVR	851.4452, +5	5	851.445	SRYPSYGLNYYQQKPVALINNQFLPYPYYAKPAAVR
sp|P02668|CASK_BOVIN	YYQQKPVALINNQFLPYPYYAKPA	963.8373+++	3	963.837	YYQQKPVALINNQFLPYPYYAKPA																																											19.98	19.86
sp|P02668|CASK_BOVIN	YYQQKPVALINNQFLPYPYYAKPAAVR	804.6815++++	4	804.681	YYQQKPVALINNQFLPYPYYAKPAAVR																																											19.03	18.91
sp|P02668|CASK_BOVIN	YYQQKPVA	498.7611++	2	498.761	YYQQKPVA																						6.69	6.59	6.79	0	#N/A	0	ALIGNED	6.9	6.85	6.97	56818	1.8	0.8969	ALIGNED								6.91	6.82
sp|P02668|CASK_BOVIN	YYQQKPVALINN	725.8881++	2	725.888	YYQQKPVALINN																																											12.39	12.3
sp|P02668|CASK_BOVIN	YYQQKPVAL	555.3031++	2	555.303	YYQQKPVAL	11.65	11.56	11.72	255980	-1.6	0.9239	ALIGNED								11.64	11.57	11.82	760805	-0.1	0.9907	ALIGNED								11.68	11.48	11.81	524431	0.4	0.9772	ALIGNED	11.67	11.62	11.85	545182	-0.3	0.9803	ALIGNED	11.69	11.58
sp|P02668|CASK_BOVIN	YQQKPVAL	473.7715++	2	473.771	YQQKPVAL															10.18	10	10.26	101307	-1	0.9334	ALIGNED								10.22	10.09	10.31	84602	2.3	0.9235	ALIGNED	10.2	10.07	10.21	36768	1.8	0.9109	ALIGNED	10.22	10.11
sp|P02668|CASK_BOVIN	INNQFLPYPYYAKPAAVRSPA	794.0865+++	3	794.086	INNQFLPYPYYAKPAAVRSPA																																											17.1	16.95
sp|P02668|CASK_BOVIN	WQVLSN	746.3832+	1	746.383	WQVLSN
sp|P02668|CASK_BOVIN	WQVL	545.3082+	1	545.308	WQVL	16.88	16.78	16.94	237153	3.5	0.9771	ALIGNED															16.86	16.77	16.97	1015505	3.2	0.9734	ALIGNED	16.95	16.81	17.11	1098684	3.1	0.9921	ALIGNED	16.96	16.82	17.13	1076935	1.7	0.976	ALIGNED
sp|P02668|CASK_BOVIN	AQPTTM	648.3021+	1	648.302	AQPTTM	5.86	5.77	6.02	2473037	-1.2	0.9547	TRUE	5.87	5.77	6.06	2170729	-1.6	0.9583	ALIGNED	5.88	5.79	6.04	2875641	-1.2	0.9639	ALIGNED	5.87	5.76	6.02	4232247	-0.9	0.9632	TRUE	5.96	5.85	6.14	5439698	0.8	0.9608	TRUE	5.97	5.85	6.14	6938860	-0.4	0.9639	TRUE	5.97	5.86
sp|P02668|CASK_BOVIN	ARHPHPHLSF	400.2125+++	3	400.212	ARHPHPHLSF																													8.62	8.41	8.64	167675	2.2	0.9621	ALIGNED	8.41	8.25	8.49	563519	1	0.9952	ALIGNED	8.23	8.07
sp|P02668|CASK_BOVIN	ARHPHPHLSF	300.4112++++	4	300.411	ARHPHPHLSF																																				8.4	8.25	8.49	207588	1.2	0.9741	ALIGNED	8.22	8.07
sp|P02668|CASK_BOVIN	HLSF	503.2613+	1	503.261	HLSF	10.52	10.45	10.66	682623	-1.1	0.9851	ALIGNED	10.51	10.44	10.66	687712	-4	0.9826	ALIGNED	10.53	10.44	10.71	1073752	-2.3	0.9634	ALIGNED	10.5	10.38	10.63	1694962	-0.7	0.967	ALIGNED	10.56	10.49	10.7	1018676	-2.7	0.9854	ALIGNED	10.56	10.49	10.71	1514030	-3.9	0.981	ALIGNED	10.57	10.48
sp|P02668|CASK_BOVIN	PTTEAVEST	587.6713++	2	587.671	PTT[+80]EAVES[+80]T[+80]	6.87	6.8	7.07	24067356	-1.8	0.9907	ALIGNED	6.94	6.87	7.09	2620517	-1.6	0.9938	TRUE	6.89	6.84	7.06	10982705	-1.7	0.9986	ALIGNED	6.95	6.86	7.11	15970516	-1	0.9921	ALIGNED
sp|P02668|CASK_BOVIN	LEDSPE	769.2652+	1	769.265	LEDS[+80]PE	4.13	3.99	4.22	675536	-0.6	0.9871	ALIGNED								4.18	4.07	4.25	588785	-1.4	0.9846	ALIGNED	4.15	4.04	4.24	709862	-0.3	0.9765	ALIGNED	4.23	4.16	4.34	1156983	-0.2	0.9887	ALIGNED
[truncated: 40 more columns]

## Sheet: Table_S7
Supplementary Table S7. Indivdual peptides intensity for β-casein-derived peptides in the different dairies. The intensity data are the average of three different injections. Columns U, V, W and X displayed the intesnsity data averaged according to the ripening time. Empty cells indicated that the peptide was not found in that specific sample. The letter C, L and R identify the three different da…
Protein	Peptide	Precursor	Precursor Charge	Precursor Mz	Peptide Modified Sequence	C12	C18	C24	C30	L12	L18	L24	L30	R12	R18	R24	R30			Average 12	Average 18	Average 24	Average 30
sp|P02666|CASB_BOVIN	RELE	546.2882+	1	546.288	RELE	8850538	3479500	6382950	7673465	8135819	8777922	9243397	5005592	4237542	12624339	3209208	3087918			7074633	8.29392e+06	6.27852e+06	5.25566e+06
sp|P02666|CASB_BOVIN	RELEELN	451.7325++	2	451.733	RELEELN		129167		86749	357573	310820	581834	338410	408628	355437	715564	1411731			383100	265141	648699	612297
sp|P02666|CASB_BOVIN	RELEELNVPGE	642.8251++	2	642.825	RELEELNVPGE	2878697	191065	868873	1678854	4701511	3695657	3242453	1409125	3334184	8753650	1126058	926903			3.63813e+06	4.21346e+06	1.74579e+06	1338294
sp|P02666|CASB_BOVIN	RELEEL	788.4149+	1	788.415	RELEEL	33072736	15699721	11716947	20146564	39484908	51101816	39894912	21346588	20028198	25760508	11176976	8610248			3.08619e+07	30854015	2.09296e+07	1.67011e+07
sp|P02666|CASB_BOVIN	RELEEL	394.7111++	2	394.711	RELEEL	93185800	35569544	29153820	30893518	40008788	36405560	19914476	12117347	49755008	49258392	14695672	15648935			6.09832e+07	4.04112e+07	21254656	1.95533e+07
sp|P02666|CASB_BOVIN	RELEE	338.1690++	2	338.169	RELEE	797213	584855	548029	570241	2186256	2667485	2320638	1346669	2030443	3274141	1498447	1274458			1671304	2.17549e+06	1.4557e+06	1.06379e+06
sp|P02666|CASB_BOVIN	RELEELNVPGEIVESLSSSEESITRINK	850.1358++++	4	850.136	RELEELNVPGEIVESLS[+80]S[+80]S[+80]EESITRINK					9421077	3584611	1433107	725539							9421077	3584611	1433107	725539
sp|P02666|CASB_BOVIN	RELEELNVPGEIVESLSSSEESITRINK	1159.8341+++	3	1159.83	RELEELNVPGEIVES[+80]LS[+80]S[+80]S[+80]EESITRINK		239230		21547680	11406995	5250103	18172296	2045031	425397	121487	819797				5916196	1.87027e+06	9.49605e+06	1.17964e+07
sp|P02666|CASB_BOVIN	ELEEL	632.3137+	1	632.314	ELEEL	23081384	10329742	7323481	7756464	22706728	30010984	7942977	5885431	20879304	25952794	3405268	3285865			22222472	22097840	6.22391e+06	5.64259e+06
sp|P02666|CASB_BOVIN	LEEL	503.2712+	1	503.271	LEEL	5613493	163744	1178813	896818	3276474	3559655	249850	455827	3307285	3845428	514840	482890			4.06575e+06	2.52294e+06	647834	611845
sp|P02666|CASB_BOVIN	EELNVPGE	443.7113++	2	443.711	EELNVPGE	251619		59454	56920	1026214	1447231	682249	434019	1242320	3847485	272569	281548			840051	2647358	338091	257496
sp|P02666|CASB_BOVIN	EELN	504.2300+	1	504.23	EELN	181430	100223	780035	333454	1222514	1850857	1005663	947111	388568	1718514	360373	823610			597504	1223198	715357	701392
sp|P02666|CASB_BOVIN	LNVPGE	628.3301+	1	628.33	LNVPGE	608033	199871	223368	336145	780298	882017	1575845	566025	990736	3763641	1630557	3106993			793022	1.61518e+06	1.14326e+06	1.33639e+06
sp|P02666|CASB_BOVIN	NVPGE	515.2460+	1	515.246	NVPGE	2575822	1589686	1595135	1821224	7165529	13135775	21180978	12189928	5654812	27797654	5897952	7885126			5.13205e+06	1.41744e+07	9.55802e+06	7.29876e+06
sp|P02666|CASB_BOVIN	VPGEIVESLSSSEESITRINK	865.3541+++	3	865.354	VPGEIVES[+80]LS[+80]S[+80]S[+80]EESITRINK	5365873	1954781	991831	5839661	2114265				673137	1483415	176362	537701			2.71776e+06	1719098	584096	3188681
sp|P02666|CASB_BOVIN	EIVESLSSSEESITRIN	738.2749+++	3	738.275	EIVES[+80]LS[+80]S[+80]S[+80]EESITRIN	2063277	2866753	1067559	756439					942977	4190483		865567			1503127	3528618	1067559	811003
sp|P02666|CASB_BOVIN	EIVESL	769.3379+	1	769.338	EIVES[+80]L	10146390	5192604		6195936	4012221	6061836	7136890	4686470		8656149		5365259			7.07931e+06	6636863	7136890	5.41589e+06
sp|P02666|CASB_BOVIN	EIVESLSSSEESITRINK	780.9732+++	3	780.973	EIVES[+80]LS[+80]S[+80]S[+80]EESITRINK			14013312		25888412	18265324	32074164	8745278	6298112	23436002	3979078				16093262	20850663	1.66889e+07	8745278
sp|P02666|CASB_BOVIN	IVESL	560.3290+	1	560.329	IVESL	361569	83130	121924	166957	209165	331490	91428	80572	258449	881572	57855	57049			276394	432064	90402.3	101526
sp|P02666|CASB_BOVIN	IVESLSSSEESITRIN	1042.3874++	2	1042.39	IVES[+80]LS[+80]S[+80]S[+80]EESITRIN	12261373	1441823	3837191	11160079	5610	20868	14851	334453	3253978	11199638		1193508			5.17365e+06	4.22078e+06	1926021	4.22935e+06
sp|P02666|CASB_BOVIN	IVESLSSSEESITRIN	695.2607+++	3	695.261	IVES[+80]LS[+80]S[+80]S[+80]EESITRIN	15584675	1868554	4780544	14291780	26564	52403		364108	4144270	13654132	24352	1560997			6.58517e+06	5.1917e+06	2402448	5.40563e+06
sp|P02666|CASB_BOVIN	IVESLSSSEESITRINK	1106.4349++	2	1106.43	IVES[+80]LS[+80]S[+80]S[+80]EESITRINK	39556628	939759	6981597	30041114	15416445	10262297	7398316	1957719	3994652	12417754	632562	1573978			1.96559e+07	7873270	5.00416e+06	11190937
sp|P02666|CASB_BOVIN	IVESLSSSEESITRINK	737.9590+++	3	737.959	IVES[+80]LS[+80]S[+80]S[+80]EESITRINK	197516864	5086399	36202108	148733632	72417360	47520984	32284894	8517483	20116048	59379404	3096772	8412996			96683424	37328929	23861258	5.52214e+07
sp|P02666|CASB_BOVIN	IVESLSSSEESITR	928.8239++	2	928.824	IVES[+80]LS[+80]S[+80]S[+80]EESITR	12145656	527582	2416485	4411132					1236709	4189286		1205311			6.69118e+06	2358434	2416485	2.80822e+06
sp|P02666|CASB_BOVIN	IVESLSSSEESITR	619.5517+++	3	619.552	IVES[+80]LS[+80]S[+80]S[+80]EESITR	3413748		681821	1238809					378954	1683084		363943			1896351	1683084	681821	801376
sp|P02666|CASB_BOVIN	IVESL	640.2953+	1	640.295	IVES[+80]L	37074252	4331149	7670271	7856503	12051755	17388968	4234616	2856226	10396457	25512300	1423045	1555226			1.98408e+07	15744139	4442644	4.08932e+06
sp|P02666|CASB_BOVIN	VESLSSSEESITRINK	1049.8928++	2	1049.89	VES[+80]LS[+80]S[+80]S[+80]EESITRINK	70785792	1367576	15246424	86844640	18967354		6365571	1730500	4991707	12302428	211844	1480018			3.15816e+07	6835002	7274613	30018386
sp|P02666|CASB_BOVIN	VESLSSSEESITRINK	700.2643+++	3	700.264	VES[+80]LS[+80]S[+80]S[+80]EESITRINK	182933056	3302445	37976800	161042400	44516128	9226816	9315191	3598267	13584717	27207130	488718	3829908			8.03446e+07	1.32455e+07	15926903	5.61569e+07
sp|P02666|CASB_BOVIN	VESLSSSEESITR	872.2818++	2	872.282	VES[+80]LS[+80]S[+80]S[+80]EESITR	43295556	708122	7521960	19194864			255934	56208	1212952	3056989		720738			22254254	1.88256e+06	3888947	6657270
sp|P02666|CASB_BOVIN	VESLSSSEESITR	581.8570+++	3	581.857	VES[+80]LS[+80]S[+80]S[+80]EESITR	8267918	97199	1367958	3869004					203339	492087		133772			4.23563e+06	294643	1367958	2001388
sp|P02666|CASB_BOVIN	VESLSSSEESITRIN	985.8453++	2	985.845	VES[+80]LS[+80]S[+80]S[+80]EESITRIN	10835275	745545	2337511	9493963				62283	1535556	3893952		541838			6.18542e+06	2.31975e+06	2337511	3366028
sp|P02666|CASB_BOVIN	VESLSSSEESITRIN	657.5660+++	3	657.566	VES[+80]LS[+80]S[+80]S[+80]EESITRIN	10605210	689790	2276848	8382631				153735	1479445	3461193		509614			6.04233e+06	2.07549e+06	2276848	3.01533e+06
sp|P02666|CASB_BOVIN	VESLSSSEESIT	794.2313++	2	794.231	VES[+80]LS[+80]SS[+80]EES[+80]IT	13749243		4327326												13749243		4327326
sp|P02666|CASB_BOVIN	ESLSSSEESITRINK	1000.3586++	2	1000.36	ES[+80]LS[+80]S[+80]S[+80]EESITRINK	139133824	5410282	24535260	93381744	59828864	46972704	23346950	8278516	20749762	41134812	1366459	6919709			7.32375e+07	3.11726e+07	16416223	36193323
sp|P02666|CASB_BOVIN	ESLSSSEESITRINK	667.2415+++	3	667.242	ES[+80]LS[+80]S[+80]S[+80]EESITRINK	407131136	18153988	80351648	268417072	178529360	135884768	65543344	23713796	67887512	121153728	4281618	20431208			217849336	91730828	50058870	1.04187e+08
sp|P02666|CASB_BOVIN	ESLSSSEESITR	782.7645++	2	782.764	ESLS[+80]S[+80]S[+80]EESITR	473584	205801	143936	310007	707159	1151060	274541	152217	367638	1115218	37362	90395			516127	824026	151946	184206
sp|P02666|CASB_BOVIN	ESLSSSEESITRIN	936.3111++	2	936.311	ES[+80]LS[+80]S[+80]S[+80]EESITRIN	50300184		10399399	28614970				427667	9796088	25843720		2245698			30048136	25843720	10399399	10429445
sp|P02666|CASB_BOVIN	ESLSSSEESITRIN	624.5432+++	3	624.543	ES[+80]LS[+80]S[+80]S[+80]EESITRIN	25529960	1513685	5012390	10715220					4657156	10820299		991195			15093558	6166992	5012390	5.85321e+06
sp|P02666|CASB_BOVIN	ESLSSSE	489.6107++	2	489.611	ES[+80]LS[+80]S[+80]SE				57853	2013535	2064750	1017713	4770023							2013535	2064750	1017713	2413938
sp|P02666|CASB_BOVIN	ESLSSSEESITRIN	896.3280++	2	896.328	ES[+80]LS[+80]S[+80]SEESITRIN					911388	1049532			321402	1166863					616395	1.1082e+06
sp|P02666|CASB_BOVIN	ESLSSSEESITR	822.7476++	2	822.748	ES[+80]LS[+80]S[+80]S[+80]EESITR	62188384	4300842	15720211	28488764			1282481	1077984	16446027	40212320	150459	5047589			3.93172e+07	22256581	5717717	1.15381e+07
sp|P02666|CASB_BOVIN	ESLSSSEESITR	548.8342+++	3	548.834	ES[+80]LS[+80]S[+80]S[+80]EESITR	3731384	240996	936032	1581270				56983	996597	2442942		304351			2.36399e+06	1341969	936032	647535
sp|P02666|CASB_BOVIN	SLSSSEES	1145.2126+	1	1145.21	S[+80]LS[+80]S[+80]S[+80]EES	4652924	21481414	33233986	27573900		7577			12049656	25685592	803052	39405328			8351290	15724861	17018519	33489614
sp|P02666|CASB_BOVIN	SLSSSEES	573.1099++	2	573.11	S[+80]LS[+80]S[+80]S[+80]EES	4571429								4225471	1565233	153698				4398450	1565233	153698
sp|P02666|CASB_BOVIN	SLSSSEESITRIN	871.7898++	2	871.79	S[+80]LS[+80]S[+80]S[+80]EESITRIN	29463204	173945984	9433756	28262146		61037	1688597	513219	5804543	15154760	129614	3859852			1.76339e+07	63053927	3.75066e+06	1.08784e+07
sp|P02666|CASB_BOVIN	SLSSSEESITRIN	581.5290+++	3	581.529	S[+80]LS[+80]S[+80]S[+80]EESITRIN	8600051	51504260	2750826	6897923			338727	94988	1675563	3917273	17580	1115675			5137807	2.77108e+07	1035711	2702862
sp|P02666|CASB_BOVIN	SLSSSEESITRINKK	666.9256+++	3	666.926	S[+80]LS[+80]S[+80]S[+80]EESITRINKK		14770081	2969775	16059856	4731781	3684256	11058396	1875140	2326079	5247506	1511010	3363287			3528930	7.90061e+06	5179727	7.09943e+06
sp|P02666|CASB_BOVIN	SLSSSEESIT	680.1758++	2	680.176	S[+80]LS[+80]S[+80]S[+80]EESIT	8600209	85637360	10470269						559332			2365236			4.57977e+06	85637360	10470269	2365236
sp|P02666|CASB_BOVIN	SLSSSEESITR	758.2263++	2	758.226	S[+80]LS[+80]S[+80]S[+80]EESITR	158138016	386770112	72799624	109948392	370960		254096	1662211	35578600	101824808	1627586	36685112			6.46959e+07	244297460	2.48938e+07	49431905
sp|P02666|CASB_BOVIN	SLSSSEESITR	505.8200+++	3	505.82	S[+80]LS[+80]S[+80]S[+80]EESITR	4637910	12119956	2182128	3181930	47246	37389	32619	9588	1097576	2865779	30222	1014607			1.92758e+06	5007708	748323	1.40204e+06
sp|P02666|CASB_BOVIN	SLSSSEESITRI	814.7684++	2	814.768	S[+80]LS[+80]S[+80]S[+80]EESITRI	1387793	4858039		3757683						1093579		1058460			1387793	2975809		2.40807e+06
sp|P02666|CASB_BOVIN	SLSSSEESITRINK	895.8542++	2	895.854	SLS[+80]S[+80]S[+80]EESITRINK	24655472	18742924	11619421	46551292	17027436	24204778	24847368	8260572	6721308	21832378	3568241	5154664			1.61347e+07	21593360	13345010	1.99888e+07
sp|P02666|CASB_BOVIN	SLSSSEESITRINK	597.5719+++	3	597.572	SLS[+80]S[+80]S[+80]EESITRINK	63990536	48881300	31900712	105848992	43378904	58511832	59487728	19203782	18598744	53525356	8939444	12670458			4.19894e+07	53639496	33442628	45907744
sp|P02666|CASB_BOVIN	SLSSSEE	489.6107++	2	489.611	SLS[+80]S[+80]S[+80]EE	561938	6138275	1813739	1916395	106497496	211864480	206272656	185827328	1011831	3299562	838802	2924248			36023755	73767439	6.96417e+07	6.3556e+07
sp|P02666|CASB_BOVIN	SLSSSEESITR	678.2600++	2	678.26	SLS[+80]S[+80]SEESITR	403534	326205	211016	407731	258448	394955	129787	57108	98678	692064					253553	471075	170402	232420
sp|P02666|CASB_BOVIN	SLSSSEESITRINK	895.8542++	2	895.854	S[+80]LS[+80]SS[+80]EESITRINK	505653	1211875	306432	1214702	485628	519491	529085	154367		86491	105540	229705			495640	605952	313686	532925
sp|P02666|CASB_BOVIN	SLSSSEESITRINK	597.5719+++	3	597.572	S[+80]LS[+80]SS[+80]EESITRINK	859582	2674502	531069	1966862	706093	796430	742752	246354		197279	147304	412293			782838	1222737	473708	875170
sp|P02666|CASB_BOVIN	SLSSSEES	985.2799+	1	985.28	SLS[+80]S[+80]SEES	223970	352048	336510	468271	666010	1766837		1040877		2292105	214096				444990	1470330	275303	754574
sp|P02666|CASB_BOVIN	SLSSSEESITRIN	831.8067++	2	831.807	SLS[+80]S[+80]S[+80]EESITRIN	6219892	12739157	3620889	9289282	5121447	10342639	4374845	2471428	1857411	7296570	614376	991857			4.39958e+06	10126122	2.87004e+06	4.25086e+06
sp|P02666|CASB_BOVIN	SLSSSEESITRIN	554.8735+++	3	554.874	SLS[+80]S[+80]S[+80]EESITRIN	1885692	3656518	1125792	2710103	1480191	2848098	1266651	828765	537590	2227887	236042				1.30116e+06	2.91083e+06	876162	1769434
sp|P02666|CASB_BOVIN	SLSSSEES	1065.2462+	1	1065.25	SLS[+80]S[+80]S[+80]EES	17389440	67293880	30344044	41054372		831149	2325521	13063168	9751118	44289368	11426832	24135152			13570279	3.74715e+07	14698799	2.60842e+07
sp|P02666|CASB_BOVIN	SLSSSEES	533.1268++	2	533.127	SLS[+80]S[+80]S[+80]EES	3683479	29854160	12430241	19787496	200835	798143	377259	11551011	4525930	30482262	8100371	18469048			2.80341e+06	2.03782e+07	6.96929e+06	1.66025e+07
sp|P02666|CASB_BOVIN	SLSSSEESIT	1279.3780+	1	1279.38	SLS[+80]S[+80]S[+80]EESIT	5901127	8913705	5474243	8202432					919697	11723111		397622			3410412	10318408	5474243	4300027
sp|P02666|CASB_BOVIN	SLSSSEESIT	640.1926++	2	640.193	SLS[+80]S[+80]S[+80]EESIT	22000908	33075854	19245034	30664164		249077	40705	28854	3591927	38492776	728057	1402378			1.27964e+07	2.39392e+07	6.67127e+06	1.06985e+07
sp|P02666|CASB_BOVIN	SLSSSEESITR	1435.4791+	1	1435.48	SLS[+80]S[+80]S[+80]EESITR	3978171	4277923	3930596	5269853	3247722	6452947	2350616	1031826	1043300	5678261	229012	408106			2.7564e+06	5.46971e+06	2.17007e+06	2236595
sp|P02666|CASB_BOVIN	SLSSSEESITR	718.2432++	2	718.243	SLS[+80]S[+80]S[+80]EESITR	97685568	82834240	57748016	98314128	82287568	141086944	42652876	22014686	21476616	101979888	4469620	8878783			6.71499e+07	1.08634e+08	3.49568e+07	43069199
sp|P02666|CASB_BOVIN	SLSSSEESITR	479.1645+++	3	479.165	SLS[+80]S[+80]S[+80]EESITR	2388618	1887365	1354668	2210384	1644284	2465180	842084	396969	531661	2198363	93091	181564			1521521	2183636	763281	929639
sp|P02666|CASB_BOVIN	SLSSSEESITRINK	935.8373++	2	935.837	S[+80]LS[+80]S[+80]S[+80]EESITRINK	116841896	420691840	50767276	168960944	107013488	121567640	126035608	36708160	35407120	98688880	9383709	38837464			8.64208e+07	2.13649e+08	6.20622e+07	8.15022e+07
sp|P02666|CASB_BOVIN	SLSSSEESITRINK	624.2273+++	3	624.227	S[+80]LS[+80]S[+80]S[+80]EESITRINK	233877680	772059072	101568288	318935136	203899568	222499920	224748624	65809784	74296464	182990560	18365092	70989120			1.70691e+08	3.92517e+08	1.14894e+08	1.51911e+08
sp|P02666|CASB_BOVIN	SLSSSEESITR	678.2600++	2	678.26	SLSS[+80]S[+80]EESITR	261007	1905772	261476	560031	393239	744986	574732	273068	180831	1055048	98616	168592			278359	1.23527e+06	311608	333897
sp|P02666|CASB_BOVIN	SLSSSEESITRI	774.7852++	2	774.785	SLS[+80]S[+80]S[+80]EESITRI	610722	802328	655217	1932222	540564	866741	430386	299603		621109		191347			575643	763393	542802	807724
sp|P02666|CASB_BOVIN	LSSSEESITR	450.1539+++	3	450.154	LS[+80]S[+80]SEES[+80]ITR	74755984	5470954	29227096	45523436	32037146	31452862	3232044	1814570	8493608	21992830	1062450	2366742			3.84289e+07	19638882	1.11739e+07	1.65682e+07
sp|P02666|CASB_BOVIN	LSSSEESITR	634.7440++	2	634.744	LS[+80]SS[+80]EESITR	13985147	873359	4346984	7566924	4615414	4023116	1741358	221543	1298327	4687087	87019	181748			6.63296e+06	3.19452e+06	2.05845e+06	2.65674e+06
sp|P02666|CASB_BOVIN	LSSSEESITRINK	852.3381++	2	852.338	LS[+80]S[+80]S[+80]EESITRINK	791272960	10000911	140760752	596919872	115373024	54667816	44444944	17103508	35527136		11543416	13992520			3.14058e+08	3.23344e+07	6.5583e+07	2.09339e+08
sp|P02666|CASB_BOVIN	LSSSEESITRINK	568.5612+++	3	568.561	LS[+80]S[+80]S[+80]EESITRINK	1464342656	26034638	327488800	1107506048	246891200	116363304	95687376	37626608	90022968	133711328	27247320	36231752			6.00419e+08	9.20364e+07	1.50141e+08	393788136
sp|P02666|CASB_BOVIN	LSSSEESITR	634.7440++	2	634.744	LSS[+80]S[+80]EESITR	18842984	5468684	7097277	12432517	9206538	12038930	495208	221548	3124855	8768487	87019	181748			10391459	8.7587e+06	2.55983e+06	4.2786e+06
sp|P02666|CASB_BOVIN	LSSSEESIT	596.6766++	2	596.677	LSS[+80]S[+80]EES[+80]IT		567128			325752	855495	350661	202440		139919	2024144				325752	520847	1.1874e+06	202440
sp|P02666|CASB_BOVIN	LSSSEESITR	1348.4471+	1	1348.45	LS[+80]S[+80]S[+80]EESITR	388246208	12008132	162910752	196194864	96053752	93740928	9007690	3582804	29412844	59142996	1754640	2645138			1.71238e+08	5.4964e+07	5.7891e+07	6.74743e+07
sp|P02666|CASB_BOVIN	LSSSEESITR	674.7272++	2	674.727	LS[+80]S[+80]S[+80]EESITR	3154505472	128499104	1070462272	1827208448	1318648576	1206385152	101089136	54175528	251589856	619511616	13926819	28517872			1.57491e+09	6.51465e+08	395159409	6.36634e+08
sp|P02666|CASB_BOVIN	LSSSEESI	546.1528++	2	546.153	LSS[+80]S[+80]EES[+80]I	2785030	2969328	4725256	5698403			973115	51801	1363880	2693287	804052	2179106			2074455	2.83131e+06	2.16747e+06	2.6431e+06
sp|P02666|CASB_BOVIN	LSSSEESIT	556.6934++	2	556.693	LSS[+80]S[+80]EESIT	2995396	460381	1390870	2462986	2374151	2866550	247218	233936	420192	2218209		65001			1929913	1848380	819044	920641
sp|P02666|CASB_BOVIN	LSSSEE	891.1822+	1	891.182	LS[+80]S[+80]S[+80]EE	62670200	130016576	217507856	241569920	8541059	3580150	15366297	45561820	61653356	167921152	51365940	111102704			44288205	1.00506e+08	9.47467e+07	1.32745e+08
sp|P02666|CASB_BOVIN	LSSSEE	446.0947++	2	446.095	LS[+80]S[+80]S[+80]EE	14573224	36642848	206683	311615	2692160	8121209	6640104	11078881	12437750	780348	10573512	6725990			9.90104e+06	1.51815e+07	5.80677e+06	6.03883e+06
sp|P02666|CASB_BOVIN	LSSSEES	978.2142+	1	978.214	LS[+80]S[+80]S[+80]EES	1172565760		1182579968	1518092800	28587698	1172443904	714779392	22908344	431369440		174314560	276149312			5.44174e+08	1172443904	6.90558e+08	6.05717e+08
sp|P02666|CASB_BOVIN	LSSSEES	489.6107++	2	489.611	LS[+80]S[+80]S[+80]EES	536936576	462598432	542917120	675349824	13841454	524731488	321996928	17424498	230135456	519334624	86593560	116938504			2.60304e+08	5.02222e+08	3.17169e+08	2.69904e+08
sp|P02666|CASB_BOVIN	LSSSEESITRIN	788.2907++	2	788.291	LS[+80]S[+80]S[+80]EESITRIN	162983904	9745870	42431804	114052472	60305552	44370284	12809133	7753887	15051627	31131668	1983114	3737838			7.9447e+07	2.84159e+07	1.90747e+07	4.18481e+07
sp|P02666|CASB_BOVIN	LSSSEESITRIN	525.8629+++	3	525.863	LS[+80]S[+80]S[+80]EESITRIN	28013350	1740482	7766647	19269232	10187638	7235505	2171621	1313619	2685281	5390175	354914	640726			1.36288e+07	4.78872e+06	3.43106e+06	7.07453e+06
sp|P02666|CASB_BOVIN	LSSSEESITRINK	812.3550++	2	812.355	LS[+80]S[+80]SEESITRINK	1555463	233199	463164	2000826	428121	336437	544699	101837	323521	402560	99548	101531			769035	324065	369137	734731
sp|P02666|CASB_BOVIN	LSSSEESIT	1192.3459+	1	1192.35	LS[+80]S[+80]S[+80]EESIT	245992848	30011386	128682400	218620160	83749176	3421160	5227760	6112327	614208	75761912	723758	2017666			110118744	3.63982e+07	4.4878e+07	7.55834e+07
sp|P02666|CASB_BOVIN	LSSSEESIT	596.6766++	2	596.677	LS[+80]S[+80]S[+80]EESIT	606329408	72302832	292492000	475870464	214294240	5573565	11611340	10258708	669017	154254688	1581354	4806696			2.73764e+08	7.7377e+07	101894898	1.63645e+08
sp|P02666|CASB_BOVIN	LSSSEESITRI	731.2692++	2	731.269	LS[+80]S[+80]S[+80]EESITRI	13647064	544203	6168298	17730280	2596380	1534650	596046	489170	1317933	1295658	301092	335132			5.85379e+06	1124837	2.35515e+06	6.18486e+06
sp|P02666|CASB_BOVIN	LSSSEESITRI	487.8486+++	3	487.849	LS[+80]S[+80]S[+80]EESITRI	868658	30074	392075	1168962	113564	75141		22431	72228	81416					351483	62210.3	392075	595696
sp|P02666|CASB_BOVIN	LSSSEESITR	714.7103++	2	714.71	LS[+80]S[+80]S[+80]EES[+80]ITR	13332408	1287443	8538543	14177885		63828			3906934	12717934		554224			8619671	4689735	8538543	7.36605e+06
sp|P02666|CASB_BOVIN	LSSSEESITRINKK	611.2595+++	3	611.26	LS[+80]S[+80]S[+80]EESITRINKK	10834285		919286	4498078		61814	544564		185392	156060	176764				5.50984e+06	108937	546871	4498078
sp|P02666|CASB_BOVIN	LSSSEESI	546.1528++	2	546.153	LS[+80]S[+80]S[+80]EESI	3753307	5085432	7206249	10286248				51840	2038934	6175831	812449	2182960			2.89612e+06	5.63063e+06	4009349	4.17368e+06
sp|P02666|CASB_BOVIN	LSSSEESITRINK	892.3213++	2	892.321	LS[+80]S[+80]S[+80]EES[+80]ITRINK	5364830	336866	2187634	8637257	2512051	2174019	1277204	489358	569338	2306381	66043	159899			2.81541e+06	1.60576e+06	1.17696e+06	3.0955e+06
sp|P02666|CASB_BOVIN	LSSSEESITRINK	595.2166+++	3	595.217	LS[+80]S[+80]S[+80]EES[+80]ITRINK	10394242	681025	4363676	14282434	4622363	3667907	2010650	805423	1239653	4167619	146544	327780			5.41875e+06	2.83885e+06	2.17362e+06	5.13855e+06
sp|P02666|CASB_BOVIN	LSSSEESITRINK	541.9057+++	3	541.906	LSS[+80]S[+80]EESITRINK	5235584	664030	1397533	5153981	1102521	831018	645381	258774		387951	226808	316188			3.16905e+06	627666	756574	1.90965e+06
sp|P02666|CASB_BOVIN	SSSEESITR	618.1851++	2	618.185	SS[+80]S[+80]EES[+80]ITR	1081290				1090050	973903			180256						783865	973903
sp|P02666|CASB_BOVIN	SSSEESITR	1235.3630+	1	1235.36	S[+80]S[+80]S[+80]EESITR	23504752	6611569	15103386	18723424	22696210	26149460	5768966	4144869	11730216	22092354	1783527	3236251			1.93104e+07	18284461	7.55196e+06	8.70151e+06
sp|P02666|CASB_BOVIN	SSSEESITR	618.1851++	2	618.185	S[+80]S[+80]S[+80]EESITR	72602472	17790980	36829516	53011328	100027776	85030048	28866286		28966120	53506940	4718480	8146725			6.71988e+07	5.21093e+07	2.34714e+07	3.0579e+07
sp|P02666|CASB_BOVIN	SSSEES	865.1301+	1	865.13	S[+80]S[+80]S[+80]EES		22711520	16367465	12270866	1232117	10630436	10698685	14905561	8404418		6234765	26378962			4.81827e+06	16670978	11100305	1.78518e+07
sp|P02666|CASB_BOVIN	SSSEESIT	1079.2619+	1	1079.26	S[+80]S[+80]S[+80]EESIT	15610516	5964119	6388871	8846374					2912401	9335936	534385	939800			9.26146e+06	7.65003e+06	3461628	4893087
sp|P02666|CASB_BOVIN	SSSEESIT	540.1346++	2	540.135	S[+80]S[+80]S[+80]EESIT	9488674	3344617	3529512	4101358					1652200	3597726	96655	408364			5570437	3.47117e+06	1.81308e+06	2254861
sp|P02666|CASB_BOVIN	SSSEESITRINK	755.8129++	2	755.813	SS[+80]S[+80]EESITRINK	46655880	1341634	9561773	32346430	5002747	5022692	3883975	1463390	2451564	6584935	681002	851682			1.80367e+07	4.31642e+06	4.70892e+06	11553834
sp|P02666|CASB_BOVIN	SSSEESITRINK	504.2111+++	3	504.211	SS[+80]S[+80]EESITRINK	70280120	1896413	13803542	48227888	8489322	8027379	6094609	2367917	4325726	9901851	1237680	1482943			2.76984e+07	6.60855e+06	7045277	1.73596e+07
sp|P02666|CASB_BOVIN	SSSEESITRIN	691.7655++	2	691.765	SS[+80]S[+80]EESITRIN	12339260	1407039	2980893	7776821	1724163	2755458	1086426	777594	737910	2100318		227589			4.93378e+06	2087605	2.03366e+06	2.92733e+06
sp|P02666|CASB_BOVIN	SSSEES	393.0855++	2	393.086	SS[+80]S[+80]EES			2294479		942492	2848789		5653928	145197	2194668	141579				543844	2.52173e+06	1218029	5653928
sp|P02666|CASB_BOVIN	SSSEE	778.0981+	1	778.098	S[+80]S[+80]S[+80]EE	309625	8426926	3593395		29263	620383		3642254	115263		330755	6176362			151384	4.52365e+06	1962075	4909308
sp|P02666|CASB_BOVIN	SSSEESITR	1155.3967+	1	1155.4	SS[+80]S[+80]EESITR	25994304	1157846	14569371	19190948	7531228	15770008	1853396	1039463	2491504	10736641	194245	328575			1.20057e+07	9.2215e+06	5539004	6.853e+06
sp|P02666|CASB_BOVIN	SSSEESITR	578.2020++	2	578.202	SS[+80]S[+80]EESITR	254244864	12624644	127811416	159654416	108648464	163092992	19293558	9801860	28845172	91137984	1875707	2957317			130579500	8.89519e+07	49660227	5.74712e+07
sp|P02666|CASB_BOVIN	SSSEESITRINKKIE	654.2737+++	3	654.274	S[+80]S[+80]S[+80]EESITRINKKIE	2206687	95322	104235	255134			23879		16731						1111709	95322	64057	255134
sp|P02666|CASB_BOVIN	SSSEESITRINKK	573.5648+++	3	573.565	S[+80]S[+80]S[+80]EESITRINKK	6497346	471020	631799	3493552	466657	278395	862823	150014	186199						2.3834e+06	374708	747311	1821783
sp|P02666|CASB_BOVIN	SSSEESITRIN	731.7486++	2	731.749	S[+80]S[+80]S[+80]EESITRIN	34645640	12726805	5989575	12139467	5767953	7766899	2977503	1670159	2016576	6350810	415278				1.41434e+07	8.94817e+06	3127452	6904813
sp|P02666|CASB_BOVIN	SSSEESITRINK	795.7961++	2	795.796	S[+80]S[+80]S[+80]EESITRINK	75300000	12635018	14788357	50845904	22305942	19785070	15002196	5136517	7785037	18792558	2594021	4440229			3.51303e+07	17070882	10794858	2.01409e+07
sp|P02666|CASB_BOVIN	SSSEESITRINK	530.8665+++	3	530.866	S[+80]S[+80]S[+80]EESITRINK	88022320	15297640	18060432	57884048	27331562	23233082	17455434	5862626	9677850	21587172	3003841	5385073			41677244	20039298	1.28399e+07	2.30439e+07
sp|P02666|CASB_BOVIN	SSSEESITRI	674.7272++	2	674.727	S[+80]S[+80]S[+80]EESITRI	1285827	363558	734380	1815241	853218	892678	374966	234234	514734	796418	116836	308746			884593	684218	408727	786074
sp|P02666|CASB_BOVIN	SSEESITRIN	648.2494++	2	648.249	S[+80]S[+80]EESITRIN	4559997	990692	1819971	4484267	1602544	1240134	1013614	728787	687605	1017459	315633	470548			2283382	1.08276e+06	1.04974e+06	1894534
sp|P02666|CASB_BOVIN	SSEESITRINK	448.5449+++	3	448.545	SS[+80]EESITRINK	1484825		282688	1543126		35509		32586	23167						753996	35509	282688	787856
sp|P02666|CASB_BOVIN	SSEES	698.1318+	1	698.132	S[+80]S[+80]EES	229913040		25742796	30910530	253668096	146371440	254262480	31686760	117459424	23282664		256425088			2.00347e+08	84827052	140002638	1.06341e+08
sp|P02666|CASB_BOVIN	SSEESITR	988.3983+	1	988.398	SS[+80]EESITR	7273562	353375	3580968	5579856	2591543	3524837	404431	180316	827869	2181358					3.56432e+06	2.01986e+06	1.9927e+06	2880086
sp|P02666|CASB_BOVIN	SSEESITR	494.7028++	2	494.703	SS[+80]EESITR	16178292	584072	6039415	9526387	5244639	4988899	666039	325217	1223669	2922252	70259	168432			7.54887e+06	2831741	2258571	3340012
sp|P02666|CASB_BOVIN	SSEESITR	574.6691++	2	574.669	S[+80]S[+80]EES[+80]ITR	1711392				2567926	1540251			651466	801834					1.64359e+06	1.17104e+06
sp|P02666|CASB_BOVIN	SSEESI	811.2158+	1	811.216	S[+80]S[+80]EESI	681039	945313	1474213	1930443	1277480	1529112	2134930	2734885	672844	1129523	1975670	2760640			877121	1201316	1.8616e+06	2.47532e+06
sp|P02666|CASB_BOVIN	SSEESI	406.1116++	2	406.112	S[+80]S[+80]EESI	305327	338015	535959	720853	387601	427523	730542	717618	266952	415748	695213	1243324			319960	393762	653905	893932
sp|P02666|CASB_BOVIN	SSEE	611.0997+	1	611.1	S[+80]S[+80]EE	4618616	8656576	21285512	19915768	34256752	33205570	44433264	75714752	18175794	22348654	34984880	114786696			19017054	21403600	3.35679e+07	70139072
sp|P02666|CASB_BOVIN	SSEESITR	1068.3646+	1	1068.36	S[+80]S[+80]EESITR	39279204	2618032	18584096	27867112	29026716	24352814	5037209	2981729	4973794	8938006	889195	1019147			2.44266e+07	1.19696e+07	8.17017e+06	1.06227e+07
sp|P02666|CASB_BOVIN	SSEESITR	534.6860++	2	534.686	S[+80]S[+80]EESITR	178763264	10649775	71405232	106757344	72254344	49470400	12698714	6416954	19529110	30204634	3107622	3912028			9.01822e+07	3.01083e+07	2.90705e+07	3.90288e+07
sp|P02666|CASB_BOVIN	SSEESIT	496.6186++	2	496.619	S[+80]S[+80]EES[+80]IT	339710		354558	509222					246236	481632	118287	282384			292973	481632	236422	395803
sp|P02666|CASB_BOVIN	SSEESITRINK	712.2969++	2	712.297	S[+80]S[+80]EESITRINK	13357501	645515	3348224	13558046	2319868	1232458	3005972	1170849	1128362	1318729	1195226	1518629			5.60191e+06	1.06557e+06	2516474	5.41584e+06
sp|P02666|CASB_BOVIN	SSEESITRINK	475.2004+++	3	475.2	S[+80]S[+80]EESITRINK	13060053	615207	3382218	13087421	2175824	1087334	2669189	1013751	1166815	1290787	1181164	1568389			5467564	997776	2410857	5223187
sp|P02666|CASB_BOVIN	SSEESIT	912.2635+	1	912.264	S[+80]S[+80]EESIT	43714708	7736521	23391232	38944216	36024980	32490162	7858846	7121399	5125362	11951083	1313633	1203632			28288350	1.73926e+07	1.08546e+07	1.57564e+07
sp|P02666|CASB_BOVIN	SSEESIT	456.6354++	2	456.635	S[+80]S[+80]EESIT	29351234	5541321	15598454	25089498	21877534	17437956	4545516	3877199	3625475	7647507	818383	825524			1.82847e+07	10208928	6987451	9.93074e+06
sp|P02666|CASB_BOVIN	SEESITR	451.1868++	2	451.187	S[+80]EESITR	6788316	281498	2691819	3235657	4048369	2966621	651408	349348	1008123	1447942	161673	178734			3.94827e+06	1.56535e+06	1168300	1.25458e+06
sp|P02666|CASB_BOVIN	EESITR	367.6876++	2	367.688	EESITR	2127265	133412	1037658	1311143	1600651	1998787	362530	170383	499318	817595	53022	59667			1409078	983265	484403	513731
sp|P02666|CASB_BOVIN	EESI	477.2191+	1	477.219	EESI	282025	734495	966940	1295714	419694	1260481	967178	1244311	222073	550014	494911	814640			307931	848330	809676	1.11822e+06
sp|P02666|CASB_BOVIN	KIEKFQSEEQQQTEDELQDKIHPFAQTQSL	921.4373++++	4	921.437	KIEKFQS[+80]EEQQQTEDELQDKIHPFAQTQSL				1170081			11895200										11895200	1170081
sp|P02666|CASB_BOVIN	KIEKFQSEEQQQTEDELQDKIHPFAQTQSL	737.3513, +5	5	737.351	KIEKFQS[+80]EEQQQTEDELQDKIHPFAQTQSL				1248557			12818322				16710						6417516	1248557
sp|P02666|CASB_BOVIN	IEKFQSE	480.7073++	2	480.707	IEKFQS[+80]E	1381109	944677	1605584	1731003	1270520	1886849	1471083	918282	695527	2493898	493362	782081			1.11572e+06	1.77514e+06	1.19001e+06	1.14379e+06
sp|P02666|CASB_BOVIN	IEKFQSEE	545.2286++	2	545.229	IEKFQS[+80]EE	504361	325970	628296	667726	514655			337209	331004	940842	183619				450007	633406	405958	502468
sp|P02666|CASB_BOVIN	KFQSEEQQQTE	731.2983++	2	731.298	KFQS[+80]EEQQQTE	8784728	662454	6125144	13528753	2462423	1980991	3810650	2168370	1225723	3114254	1506241	2576302			4.15762e+06	1919233	3.81401e+06	6.09114e+06
sp|P02666|CASB_BOVIN	KFQSEE	847.3233+	1	847.323	KFQS[+80]EE	6315909	2826941	9271378	10545494	8074911	8636954	12523744	8756691	4977882	9177695	7422192	9059746			6456234	6880530	9.7391e+06	9453977
sp|P02666|CASB_BOVIN	KFQSEE	424.1653++	2	424.165	KFQS[+80]EE	4680706	1887782	5898014	6591410	3587459	3505041	5481158	3576165	3351041	5275215	4421778	5360843			3.87307e+06	3.55601e+06	5.26698e+06	5.17614e+06
sp|P02666|CASB_BOVIN	KFQSEEQQQTEDELQ	973.9044++	2	973.904	KFQS[+80]EEQQQTEDELQ	10236542	125270	1399747	5037605	1139401	493245	914672	518409	194529	511847	265181				3856824	376787	859867	2778007
sp|P02666|CASB_BOVIN	KFQSEEQQQTEDELQ	649.6054+++	3	649.605	KFQS[+80]EEQQQTEDELQ	13041172	149862	1571622	4121146	515568	112458	287911		209490	570260	144964	423271			4.58874e+06	277527	668166	2.27221e+06
sp|P02666|CASB_BOVIN	KFQSE	359.6440++	2	359.644	KFQS[+80]E	2566272	1262545	3811131	3533189	3742878	3947679	7000775	4090332	2424524	3728143	3343587	3544981			2.91122e+06	2.97946e+06	4.7185e+06	3722834
sp|P02666|CASB_BOVIN	KFQSEEQQQTED	788.8118++	2	788.812	KFQS[+80]EEQQQTED	9151738	765025	8563051	19805520	2832917	2175208	5411303	3319697	1063560	2868850	2158946	3883744			4349405	1936361	5.37777e+06	9002987
sp|P02666|CASB_BOVIN	KFQSEEQQQTED	526.2103+++	3	526.21	KFQS[+80]EEQQQTED	1132198	102037	1049595	2321677	348586	230774	563304	328594	123105	331658	249894	443786			534630	221490	620931	1.03135e+06
sp|P02666|CASB_BOVIN	KFQSEEQQ	552.2239++	2	552.224	KFQS[+80]EEQQ	5389089	2163025	6433324	10758695	3047619	2646288	5451585	3274593	2210237	4614494	3001613	5444388			3.54898e+06	3141269	4962174	6.49256e+06
sp|P02666|CASB_BOVIN	KFQSEEQQQ	616.2532++	2	616.253	KFQS[+80]EEQQQ	2554020	1205643	3104056	5690633	1962784	1858907	4838355	2896917	1120963	2979395	2328450	4413670			1.87926e+06	2.01465e+06	3.42362e+06	4333740
sp|P02666|CASB_BOVIN	FQSEEQQQTED	724.7643++	2	724.764	FQS[+80]EEQQQTED	16354983	1342411	10693022	17370968	4901973	4479521	3389268	3014267	1264130	4189789	1059878	1717663			7.50703e+06	3.33724e+06	5.04739e+06	7.36763e+06
sp|P02666|CASB_BOVIN	FQSEE	719.2284+	1	719.228	FQS[+80]EE	12620562	3995699	11672063	9583520	14148344	17305376		6626817	6228553	15428520	3399526	2833577			10999153	1.22432e+07	7.53579e+06	6.34797e+06
sp|P02666|CASB_BOVIN	FQSEE	360.1178++	2	360.118	FQS[+80]EE	978886	379201	889837	781583	1175965	1312399	559385	454729	491325	1238926	279218	236387			882059	976842	576147	490900
sp|P02666|CASB_BOVIN	FQSEEQQQTE	667.2508++	2	667.251	FQS[+80]EEQQQTE	19234878	1430045	9987618	14713074	4824054	4837814	3160497	2547835	1784269	5551808	975105	1398466			8.6144e+06	3939889	4707740	6.21979e+06
sp|P02666|CASB_BOVIN	FQSEEQQQ	552.2057++	2	552.206	FQS[+80]EEQQQ	2437563	739591	1816883	1833474	2200416	2473335		1287799	431361	940556		205981			1689780	1384494	1816883	1.10908e+06
sp|P02666|CASB_BOVIN	FQSEEQQ	488.1764++	2	488.176	FQS[+80]EEQQ	7488367	2616959	5878074	6547993	5019193		2828534	2544278	1788649	5615019	1100684	1241149			4765403	4115989	3.2691e+06	3.44447e+06
sp|P02666|CASB_BOVIN	FQSEEQQQTEDELQ	909.8569++	2	909.857	FQS[+80]EEQQQTEDELQ	18926424	264737	2336987	4238696	633179	391372	415299	329626	168609	576474	166817	304939			6.57607e+06	410861	973034	1.62442e+06
sp|P02666|CASB_BOVIN	QSEEQQ	828.2771+	1	828.277	QS[+80]EEQQ	8769737	15188081	4342585	4525820	12280640	13612374		1467920	6304371		2685345	3589825			9.11825e+06	1.44002e+07	3513965	3.19452e+06
sp|P02666|CASB_BOVIN	SEEQQQTED	1173.3943+	1	1173.39	S[+80]EEQQQTED	3257065			2709818	2902354					2455241					3.07971e+06	2455241		2709818
sp|P02666|CASB_BOVIN	SEEQQQTE	529.6873++	2	529.687	S[+80]EEQQQTE	3875779	445438	2143425	2536130	3142390	2305498	2263667	1419267	1395670	2554135	1018433	1243016			2804613	1768357	1.80851e+06	1.7328e+06
sp|P02666|CASB_BOVIN	SEEQQQTEDELQ	772.2934++	2	772.293	S[+80]EEQQQTEDELQ	4187272	380629	557568	819247	916105	790500	627875	395899	335418	900020		357574			1.81293e+06	690383	592722	524240
sp|P02666|CASB_BOVIN	SEEQQ	700.2185+	1	700.219	S[+80]EEQQ		3729121		3773937								6147952				3729121		4.96094e+06
sp|P02666|CASB_BOVIN	QQQTEDELQ	559.7516++	2	559.752	QQQTEDELQ	343890	73803	486877	932118	227735	464021	281133	378013		738724	123377	313021			285812	425516	297129	541051
sp|P02666|CASB_BOVIN	QQTEDELQ	495.7224++	2	495.722	QQTEDELQ	3159013	527352	1680977	2019676	2487081	2479461	1208649	1142435	1091735	3376874	486606	614956			2245943	2.1279e+06	1.12541e+06	1.25902e+06
sp|P02666|CASB_BOVIN	QTEDELQDK	553.2540++	2	553.254	QTEDELQDK	1725574	338651	1462142	4491333	295154		425449	423966	167172	481001	151491	336224			729300	409826	679694	1.75051e+06
sp|P02666|CASB_BOVIN	TEDELQDK	489.2247++	2	489.225	TEDELQDK	1452106		1153237	3061074	148048		349128	122413	93100	253380	131030	99391			564418	253380	544465	1.09429e+06
sp|P02666|CASB_BOVIN	TEDELQDKIHPF	491.2403+++	3	491.24	TEDELQDKIHPF	2671030	487193	6016269	19939316	1393404	3910880	11848402	5672965	1347603	6826527	4171322	7292791			1.80401e+06	3.74153e+06	7345331	1.09684e+07
sp|P02666|CASB_BOVIN	TEDE	493.1776+	1	493.178	TEDE			1401255	1733913	1585767	2532566	2002775			2504740	520064	5240371			1585767	2518653	1.30803e+06	3487142
sp|P02666|CASB_BOVIN	TEDELQ	734.3203+	1	734.32	TEDELQ	32625974	10233027	3392594	3277051	22491196	52028312	76990752		19081786	73315872	37082484	50091616			2.4733e+07	4.51924e+07	3.91553e+07	2.66843e+07
sp|P02666|CASB_BOVIN	TEDELQ	367.6638++	2	367.664	TEDELQ	10518857	2862149	2948951	2530883	5324730	10374531	15877033	14481923	5910592	16760946	8877016	11448744			7251393	9.99921e+06	9.23433e+06	9.48718e+06
sp|P02666|CASB_BOVIN	EDELQDKIHPF	457.5577+++	3	457.558	EDELQDKIHPF	1818727	225820	3246414	8709173	797002	1370045	2905201	1529046		1579741	1261888	1713527			1.30786e+06	1.05854e+06	2.47117e+06	3.98392e+06
sp|P02666|CASB_BOVIN	EDELQ	633.2726+	1	633.273	EDELQ	17936048	6556014	27375026	22547780	17480298	15674454	6017878	19037724	2931467	3938824	9603083	9664917			1.27826e+07	8.7231e+06	1.4332e+07	1.70835e+07
sp|P02666|CASB_BOVIN	EDEL	505.2140+	1	505.214	EDEL	273033	772379	967966	1323292	663056	1523170	2276929	2653848	595784	1557372	2169505	4310192			510624	1284307	1804800	2762444
sp|P02666|CASB_BOVIN	DELQ	504.2300+	1	504.23	DELQ	24767610	1091643	30943150	31247950	42568468	80352560	51333592	2686040	33062988	54440100	1755523	20222688			3.34664e+07	4.52948e+07	28010755	18052226
sp|P02666|CASB_BOVIN	DELQDKIHPF	621.3117++	2	621.312	DELQDKIHPF	959724	81935	715295	3873742	376980	489446	1422003	893529	295064	1156415	641529	748351			543923	575932	926276	1.83854e+06
sp|P02666|CASB_BOVIN	DELQDKIHPF	414.5435+++	3	414.544	DELQDKIHPF	3790983	310701	557106	14121177	1540976	2059507	5440656	3436593	1241031	4473140	2505955	838013			2.191e+06	2281116	2.83457e+06	6.13193e+06
sp|P02666|CASB_BOVIN	DELQD	619.2570+	1	619.257	DELQD	5372559	575243		4968350	4728252	4413650	3231655	3196908		2857719	895041	1046699			5.05041e+06	2.61554e+06	2063348	3.07065e+06
sp|P02666|CASB_BOVIN	LQDKIHPF	499.2769++	2	499.277	LQDKIHPF	2503779			5262304	1024260		2917815	1364644	169703						1.23258e+06		2917815	3313474
sp|P02666|CASB_BOVIN	DKIHP	305.1714++	2	305.171	DKIHP	3185013	501550	7575159	11465102	9793261	13140342	24375872	15258875	6425821	10977551	10759604	13835826			6.46803e+06	8206481	1.42369e+07	1.35199e+07
sp|P02666|CASB_BOVIN	DKIHPF	378.7056++	2	378.706	DKIHPF	25043214	9195658	47115276	75220472	15678330	24035994	46943408	30070320	18825664	49819316	40127288	72563136			1.98491e+07	27683656	4.47287e+07	5.92846e+07
sp|P02666|CASB_BOVIN	KIHPF	321.1921++	2	321.192	KIHPF	10768634	5816707	10407283	16051485	8299026	13804071	9616173	5442224	4463587	8413828	4453254	4215864			7843749	9.34487e+06	8.1589e+06	8.56986e+06
sp|P02666|CASB_BOVIN	IHPF	513.2820+	1	513.282	IHPF	20303402	7623974	21852122	16757958	5159603	7939444	9529395	6223240	4464005	13222292	4940317	14168134			9975670	9.59524e+06	12107278	1.23831e+07
sp|P02666|CASB_BOVIN	IHPFAQTQSL	571.3037++	2	571.304	IHPFAQTQSL	99328	168834		408314	39659		1291655	39805							69493.5	168834	1291655	224060
sp|P02666|CASB_BOVIN	SLVYPFPGPIPNSLPQ	575.9785+++	3	575.979	SLVYPFPGPIPNSLPQ				293602							376848						376848	293602
sp|P02666|CASB_BOVIN	SLVYPFPGPIPN	650.8504++	2	650.85	SLVYPFPGPIPN	7315820	6989957	7608138	19525186					6395256	9443749	17539948	13913809			6855538	8216853	12574043	1.67195e+07
sp|P02666|CASB_BOVIN	SLVYPFP	822.4396+	1	822.44	SLVYPFP	317836	888264	1287428	3097715		150158	520461	215439		1401498		594325			317836	813307	903944	1302493
sp|P02666|CASB_BOVIN	LVYPFP	735.4076+	1	735.408	LVYPFP	9837802	22886292	30359788	48760724	10668235	14310630	11619223	13018384	4446788	13754284	6560312	5926464			8.31761e+06	1.69837e+07	1.61798e+07	22568524
sp|P02666|CASB_BOVIN	LVYPFP	368.2074++	2	368.207	LVYPFP	3941747	8312512	11894234	13744481	4114740	5458715	4185142	5063445	1714934	4941515	2273318	2443676			3.25714e+06	6.23758e+06	6.11756e+06	7.08387e+06
sp|P02666|CASB_BOVIN	LVYPFPGPIPN	607.3344++	2	607.334	LVYPFPGPIPN	39847960	54005	25898934	53186440				56364	12347938	18589718	21247276	20832982			26097949	9.32186e+06	23573105	2.46919e+07
sp|P02666|CASB_BOVIN	LVYPFPGP	445.2445++	2	445.245	LVYPFPGP	644017	378855	737420	945751	285667	396913	462921	380693	185204	395800					371629	390523	600170	663222
sp|P02666|CASB_BOVIN	LVYPF	638.3548+	1	638.355	LVYPF	405431	1465033	2570047	2806274	986313	2159524	1472834	1147723		1101866					695872	1.57547e+06	2.02144e+06	1.977e+06
sp|P02666|CASB_BOVIN	VYPFP	622.3235+	1	622.324	VYPFP	8274965	18451118	25219158	36245704	9141884	13201150	9166266	6988034	2538094	8304769	4262421	4166982			6.65165e+06	1.3319e+07	12882615	15800240
sp|P02666|CASB_BOVIN	VYPFP	311.6654++	2	311.665	VYPFP	380661	813011	1225790	1430522	483028	624025	420559	364954	106267	369484	174594	184482			323319	602173	606981	659986
sp|P02666|CASB_BOVIN	VYPFPGPIPN	550.7924++	2	550.792	VYPFPGPIPN	21829256	12903370	17149566	22836376	14147398	18355952	14483653	10293477	7780099	11148708	11101184	13042342			1.45856e+07	14136010	14244801	1.53907e+07
sp|P02666|CASB_BOVIN	YPFPGPIPN	501.2582++	2	501.258	YPFPGPIPN	1714891		824481	746353	1661371	1761364	1616938	1089527	1316552	1189381	1433984	1291621			1.56427e+06	1.47537e+06	1291801	1.0425e+06
sp|P02666|CASB_BOVIN	PGPIPN	594.3246+	1	594.325	PGPIPN	4938026	4594982	7827350	6020298	4818963	7852634	7009398	3343084	5144602	7366992	4333697	5032422			4967197	6.60487e+06	6.39015e+06	4.7986e+06
sp|P02666|CASB_BOVIN	PGPI	383.2289+	1	383.229	PGPI	30847734	25451930	105831488	100897296	54140648	91006040	86198600	68234456	64185564	66574008	72667008	80799024			4.97246e+07	6.10107e+07	8.82324e+07	8.33103e+07
sp|P02666|CASB_BOVIN	PGPIP	480.2817+	1	480.282	PGPIP	2376696		4788695	3711514	2766720	4398388	3517562	1837021	3377629	4037647	4125469	579034			2.84035e+06	4.21802e+06	4.14391e+06	2042523
sp|P02666|CASB_BOVIN	GPIPN	497.2718+	1	497.272	GPIPN	8320158	2613195	5049340	5105950	9258791	8453968	6823504	3807126	5325492	9257515	4610685	4336344			7.63481e+06	6.77489e+06	5.49451e+06	4.41647e+06
sp|P02666|CASB_BOVIN	PIPN	440.2504+	1	440.25	PIPN	1831520	508296	2107623	2436337	1109976	1542613	2019934	1419353	1359087	1516413	1535291	1352947			1.43353e+06	1.18911e+06	1887616	1.73621e+06
sp|P02666|CASB_BOVIN	SLPQ	444.2453+	1	444.245	SLPQ	7658113	4153326	10764828	11626261	9541556	16207187	19589286	15243572	5412546	15681153	12909142	12686558			7537405	1.20139e+07	1.44211e+07	1.31855e+07
sp|P02666|CASB_BOVIN	NIPPLTQTPVVVPPFLQPE	696.0576+++	3	696.058	NIPPLTQTPVVVPPFLQPE		231860		8261707								1080890				231860		4.6713e+06
sp|P02666|CASB_BOVIN	NIPPL	553.3344+	1	553.334	NIPPL	19235110	17338340	19192012	26230414	21360828	37002812	50415612	44268820	14519038	44429284	38671560	59077564			1.83717e+07	3.29235e+07	3.60931e+07	43192266
sp|P02666|CASB_BOVIN	IPPLT	540.3392+	1	540.339	IPPLT	4397387	224551	5980039	8486581	5081767	1033210	5596113	4200870	774467	1012029	3488364	4152921			3.41787e+06	756597	5.02151e+06	5.61346e+06
sp|P02666|CASB_BOVIN	IPPLTQTPV	483.2869++	2	483.287	IPPLTQTPV	1835907	762560	4119581	5881299	3769863	3121343	5367372	2317788	1824812	3009444	2533897	3971459			2.47686e+06	2.29778e+06	4006950	4.05685e+06
sp|P02666|CASB_BOVIN	LTQTPV	658.3770+	1	658.377	LTQTPV	620889	573549	656798	997215	256846	625944		149398	239723	1698419	121810				372486	965971	389304	573306
sp|P02666|CASB_BOVIN	TQTPVVVPPF	542.8055++	2	542.805	TQTPVVVPPF	991129	1740214	1322360	1663668	1223397	2113239	1946278	1015738	734561	2042358	607396	847209			983029	1.96527e+06	1.29201e+06	1.17554e+06
sp|P02666|CASB_BOVIN	QTPVVVPPFL	548.8237++	2	548.824	QTPVVVPPFL	1126831			1816702						1329293		1912107			1126831	1329293		1.8644e+06
sp|P02666|CASB_BOVIN	TPVVVPPFLQPE	661.8714++	2	661.871	TPVVVPPFLQPE	3042336	523550		1747888					769365	550387	2041532	2706263			1.90585e+06	536968	2041532	2.22708e+06
sp|P02666|CASB_BOVIN	TPVVVPPFL	968.5815+	1	968.582	TPVVVPPFL	3038643	1656198		7262688					1686098	2640363	3928916	3674287			2.36237e+06	2.14828e+06	3928916	5.46849e+06
sp|P02666|CASB_BOVIN	TPVVVPPFL	484.7944++	2	484.794	TPVVVPPFL	2357964			1760166					1095787		2039246	2692906			1.72688e+06		2039246	2226536
sp|P02666|CASB_BOVIN	TPVVVPPFLQPEVM	776.9258++	2	776.926	TPVVVPPFLQPEVM											3737137						3737137
sp|P02666|CASB_BOVIN	VVVPPFLQPEVM	677.8756++	2	677.876	VVVPPFLQPEVM				5457358							5752508						5752508	5457358
sp|P02666|CASB_BOVIN	VVVPPF	657.3970+	1	657.397	VVVPPF	54621552	52189152	71536264	76124464	38014256	60311528	47846904	30643046	34858980	48411160	32733254	26183456			4.24983e+07	53637280	50705474	4.4317e+07
sp|P02666|CASB_BOVIN	VVVPPF	329.2022++	2	329.202	VVVPPF	10008185	9322691	13470749	12080899	7084576	11282169	8607523	5743073	6457032	8158194	5426913	4865876			7849931	9.58768e+06	9168395	7.56328e+06
sp|P02666|CASB_BOVIN	VVVPPFLQP	498.2999++	2	498.3	VVVPPFLQP	6018636	1064350	2918359	5769499					1507189	2176241	1646066	1989924			3.76291e+06	1.6203e+06	2.28221e+06	3.87971e+06
sp|P02666|CASB_BOVIN	VVVPP	510.3286+	1	510.329	VVVPP	13212319	47886524	84263504	40408928	9830968	11025163	31287000	10158817	6659109	51693616	14547076	19898534			9.9008e+06	3.68684e+07	43365860	2.34888e+07
sp|P02666|CASB_BOVIN	VVVPPFL	770.4811+	1	770.481	VVVPPFL	49996768	22335430	65518060	94642360					13728144	29199202	53382548	64301848			31862456	25767316	59450304	79472104
sp|P02666|CASB_BOVIN	VVVPPFL	385.7442++	2	385.744	VVVPPFL	19158762	7186843	25852620	18254962					5418774	9941322	18540312	27913908			12288768	8.56408e+06	22196466	23084435
sp|P02666|CASB_BOVIN	VVPP	411.2602+	1	411.26	VVPP	85783864	24583356	59979732	61758656	55328188	70227584	40883036	27747936	32901350	66208876	20124286	16696335			5.80045e+07	53673272	40329018	3.5401e+07
sp|P02666|CASB_BOVIN	VVPPFL	671.4127+	1	671.413	VVPPFL	13753340	10514722	41414784	59742732	10435459	13932607	25452620	19845718	10804456	20494940	42346644	52014012			1.16644e+07	1.49808e+07	3.64047e+07	4.38675e+07
sp|P02666|CASB_BOVIN	VVPPFL	336.2100++	2	336.21	VVPPFL	2057467	1450653	6208596	6428399	1541709	2150425	3339357	2998465	1583253	2742365	4937134	8005633			1.72748e+06	2114481	4.82836e+06	5.81083e+06
sp|P02666|CASB_BOVIN	VVPPF	558.3286+	1	558.329	VVPPF	20223080	15150470	23561684	23772362	19023720	28700690	18337912	13009362	13303250	21339288	13652266	10882735			1.75167e+07	2.17301e+07	1.85173e+07	15888153
sp|P02666|CASB_BOVIN	VVPPFLQP	448.7656++	2	448.766	VVPPFLQP	2121744	382882	1585250	2391404	787437	962506	1470516	1021956	817308	1163822	1249902	1454877			1242163	836403	1.43522e+06	1.62275e+06
sp|P02666|CASB_BOVIN	VPPFL	572.3443+	1	572.344	VPPFL	1824376	1528816	7334899	8678884	3250564	3767750	7885362	7396994	2219043	4967342	9887403	14616217			2.43133e+06	3.4213e+06	8.36922e+06	1.02307e+07
sp|P02666|CASB_BOVIN	PPFL	473.2758+	1	473.276	PPFL	736563	533535	2373845	2731571	517011	670135	1245396	1065014	549085	1034194	2140206	3056272			600886	745955	1.91982e+06	2.28429e+06
sp|P02666|CASB_BOVIN	FLQPE	633.3243+	1	633.324	FLQPE	17782482	5981059	10589235	14848897	9341951	13308228			8338172	19051862	8079362	6667560			1.18209e+07	12780383	9.3343e+06	1.07582e+07
sp|P02666|CASB_BOVIN	FLQPEVM	863.4332+	1	863.433	FLQPEVM	5109280	1781434	2342485	3633031	2596599	3100885	2942770	1922465	1594017	3565169	1849464	1599074			3.09997e+06	2.81583e+06	2.37824e+06	2.38486e+06
sp|P02666|CASB_BOVIN	FLQPEVM	432.2202++	2	432.22	FLQPEVM	3273471	1145683		2045892	1402533	1607325	1400099	1022628	995354	1894893	1017498	1019337			1.89045e+06	1.5493e+06	1.2088e+06	1362619
sp|P02666|CASB_BOVIN	QPEV	472.2402+	1	472.24	QPEV	209468	268566		567632	313634	598718		610336		529160		881296			261551	465481		686421
sp|P02666|CASB_BOVIN	VMGVSKVKE	326.1880+++	3	326.188	VMGVSKVKE		667297	119283	327374	167286			124488	150740	529766	256605	218105			159013	598532	187944	223322
sp|P02666|CASB_BOVIN	VMGVSK	310.6754++	2	310.675	VMGVSK		583362	79670	199908				9492	98364	285412	156595	95240			98364	434387	118132	101547
sp|P02666|CASB_BOVIN	GVSKVKE	373.7240++	2	373.724	GVSKVKE		338608	300073		314206	467748	1016317	323490	459103		487327	706257			386654	403178	601239	514874
sp|P02666|CASB_BOVIN	AMAPK	517.2803+	1	517.28	AMAPK	1315719	463725	512162	1110643	310056	278344	294953	924641		3515385	300139	132116			812888	1.41915e+06	369085	722467
sp|P02666|CASB_BOVIN	HKEMPFPKYPVEPF	582.6288+++	3	582.629	HKEMPFPKYPVEPF	68004			2721239	173306		6472379	113797		105086		253820			120655	105086	6472379	1.02962e+06
sp|P02666|CASB_BOVIN	HKEMPFPKYPVEPFTESQSLTLTDVENLHLPLPLLQSWMHQPHQPLPPTVMFPPQSVLSLSQSKVLPVPQKAVPYPQRDMPIQAFLLYQEPVLGPVRGPFPIIV	1313.9240, +9	9	1313.92	HKEMPFPKYPVEPFTESQSLTLTDVENLHLPLPLLQSWMHQPHQPLPPTVMFPPQSVLSLSQSKVLPVPQKAVPYPQRDMPIQAFLLYQEPVLGPVRGPFPIIV				7025661														7025661
sp|P02666|CASB_BOVIN	EMPFPK	374.6885++	2	374.689	EMPFPK	851605	1073915	1826370	3806238	342852	687832	917233	680078	324126	874962	586977	1060814			506194	878903	1.11019e+06	1.84904e+06
sp|P02666|CASB_BOVIN	EMPFPKYPVEPFTESQSLTLTDVENLHLPLPLLQSWMHQPHQPLPPTVMFPPQSVLSLSQSKVLPVPQKAVPYPQRDMPIQAFLLYQEPVLGPVRGPFPIIV	1444.8944, +8	8	1444.89	EMPFPKYPVEPFTESQSLTLTDVENLHLPLPLLQSWMHQPHQPLPPTVMFPPQSVLSLSQSKVLPVPQKAVPYPQRDMPIQAFLLYQEPVLGPVRGPFPIIV		450655		18521828												450655		18521828
sp|P02666|CASB_BOVIN	EMPFPKYPVEPFTESQSLTLTDVENLHLPLPLLQSWMHQPHQPLPPTVMFPPQSVLSLSQSKVLPVPQKAVPYPQRDMPIQAFLLYQEPVLGPVRGPFPIIV	1284.4625, +9	9	1284.46	EMPFPKYPVEPFTESQSLTLTDVENLHLPLPLLQSWMHQPHQPLPPTVMFPPQSVLSLSQSKVLPVPQKAVPYPQRDMPIQAFLLYQEPVLGPVRGPFPIIV				16730457														16730457
sp|P02666|CASB_BOVIN	VEPF	491.2500+	1	491.25	VEPF	1539040	1446578	1545577	2236894	1672231	2256790	805337	880683	762098	2612612	617113	847981			1.32446e+06	2.10533e+06	989342	1.32185e+06
sp|P02666|CASB_BOVIN	NLHLPLPLLQS	622.8717++	2	622.872	NLHLPLPLLQS											465341						465341
sp|P02666|CASB_BOVIN	NLHLPLPLLQ	579.3557++	2	579.356	NLHLPLPLLQ	173421	237073													173421	237073
sp|P02666|CASB_BOVIN	NLHLPLPLL	515.3264++	2	515.326	NLHLPLPLL									310602	254325					310602	254325
sp|P02666|CASB_BOVIN	LHLPLPLLQS	565.8502++	2	565.85	LHLPLPLLQS											660434						660434
sp|P02666|CASB_BOVIN	LHLPLP	345.2209++	2	345.221	LHLPLP	705744	787705	516619	901033	624421	879968	1068328	741498	653236	1639839	795408	1148574			661134	1102504	793452	930368
sp|P02666|CASB_BOVIN	LHLPLPL	401.7629++	2	401.763	LHLPLPL	84953	195340										627763			84953			627763
sp|P02666|CASB_BOVIN	LHLPLPLLQ	522.3342++	2	522.334	LHLPLPLLQ	196862											317274			196862	#DIV/0!		317274
sp|P02666|CASB_BOVIN	HLPLPLL	401.7629++	2	401.763	HLPLPLL		561752	136341						448290	248150	631415	271112			448290	404951	383878	271112
sp|P02666|CASB_BOVIN	LPLP	439.2915+	1	439.291	LPLP	12719614	4435840	7149966	5965880	12183448	12499697	8899286	6295328	3556171	5767222	5345423	6464613			9486411	7.56759e+06	7.13156e+06	6.24194e+06
sp|P02666|CASB_BOVIN	LPPT	427.2551+	1	427.255	LPPT	1407482	569554	515891		2699824	1469535		549381	1066675	633074	484424	561138			1.72466e+06	890721	500158	555260
sp|P02666|CASB_BOVIN	LSLS	419.2500+	1	419.25	LSLS	67860	130807	292933	544876	138377	282312	492052	643654	38589	277627	696755	1216594			81608.7	230249	493913	801708
sp|P02666|CASB_BOVIN	SLSQSKVLPVPQKAVPYPQRDMPIQAFLLYQEPVLGPVRGPFPIIV	1023.3753, +5	5	1023.38	SLSQSKVLPVPQKAVPYPQRDMPIQAFLLYQEPVLGPVRGPFPIIV				58173020								324458						29248739
sp|P02666|CASB_BOVIN	SLSQSKVLPVPQKAVPYPQ	689.3930+++	3	689.393	SLSQSKVLPVPQKAVPYPQ							2531787										2531787
sp|P02666|CASB_BOVIN	SLSQSKVLPVPQKAVPYPQRDMPIQAFLL	1084.2722+++	3	1084.27	SLSQSKVLPVPQKAVPYPQRDMPIQAFLL				4356093														4356093
sp|P02666|CASB_BOVIN	SLSQSKVLPVPQKAVPYPQRDMPIQ	702.3876++++	4	702.388	SLSQSKVLPVPQKAVPYPQRDMPIQ							10679728										10679728
sp|P02666|CASB_BOVIN	SLSQSKVLPVPQK	470.9487+++	3	470.949	SLSQSKVLPVPQK	43189	100956	368845	376840			6361990		248017		3849322				145603	100956	3526719	376840
sp|P02666|CASB_BOVIN	SLSQSK	325.1794++	2	325.179	SLSQSK		221942		148944			367695				3183383					221942	1775539	148944
sp|P02666|CASB_BOVIN	SLSQSKVLPVPQKAVPYPQRDMPIQA	959.8600+++	3	959.86	SLSQSKVLPVPQKAVPYPQRDMPIQA			186213	74054			28926994		260760		5367638				260760		11493615	74054
sp|P02666|CASB_BOVIN	SLSQSKVLPVPQKAVPYPQRDMPIQA	720.1468++++	4	720.147	SLSQSKVLPVPQKAVPYPQRDMPIQA	61437		2047939	1170359	148534		226262080	54645	2701549	107071	48932960	98611			970507	107071	9.24143e+07	441205
sp|P02666|CASB_BOVIN	SLSQSKVLPVPQKAVPYPQRDMPIQA	724.1456++++	4	724.146	SLSQSKVLPVPQKAVPYPQRDM[+16]PIQA			199999						1311364		2352457				1311364		1276228
sp|P02666|CASB_BOVIN	SLSQSKVLPVPQKAVPYPQRD	779.7690+++	3	779.769	SLSQSKVLPVPQKAVPYPQRD							2349006										2349006
sp|P02666|CASB_BOVIN	SLSQSKVLPVPQKAVPYPQRD	585.0786++++	4	585.079	SLSQSKVLPVPQKAVPYPQRD			170753				12918252		85982		1748738				85982		4.94591e+06
sp|P02666|CASB_BOVIN	SLSQSKVLPVPQKAVPYPQRDMPIQAF	1008.8828+++	3	1008.88	SLSQSKVLPVPQKAVPYPQRDMPIQAF									51673		2575786				51673		2575786
sp|P02666|CASB_BOVIN	SLSQSKVLPVPQKAVPYPQR	741.4267+++	3	741.427	SLSQSKVLPVPQKAVPYPQR									101752		1777342				101752		1777342
sp|P02666|CASB_BOVIN	SLSQSKVLPVPQKAVPYPQR	556.3218++++	4	556.322	SLSQSKVLPVPQKAVPYPQR			50826	52827	14552		49207		565680		10041064				290116		3.38037e+06	52827
sp|P02666|CASB_BOVIN	SQSKVLPVPQKAVPYPQRDMPIQAFLL	767.4257++++	4	767.426	SQSKVLPVPQKAVPYPQRDM[+16]PIQAFLL	5494						6925956								5494		6925956
sp|P02666|CASB_BOVIN	SQSKVLPVPQKAVPYPQRDMPIQAFL	735.1559++++	4	735.156	SQSKVLPVPQKAVPYPQRDMPIQAFL							224520				6551771						3.38815e+06
sp|P02666|CASB_BOVIN	SQSKVLPVPQKAVPYPQRDMPIQAF	706.8849++++	4	706.885	SQSKVLPVPQKAVPYPQRDMPIQAF			12068	483750			7060880		622799		3944232				622799		3.67239e+06	483750
sp|P02666|CASB_BOVIN	SQSKVLPVPQKAVPYPQRDMPIQAFLL	1017.5668+++	3	1017.57	SQSKVLPVPQKAVPYPQRDMPIQAFLL		1362642		2433656							1850156					1362642	1850156	2433656
sp|P02666|CASB_BOVIN	SQSKVLPVPQKAVPYPQRDMPIQAFLL	763.4269++++	4	763.427	SQSKVLPVPQKAVPYPQRDMPIQAFLL	32369			18668496							12965298	128720			32369		12965298	9398608
sp|P02666|CASB_BOVIN	SQSKVLPVPQKAVPYPQRDMPIQA	893.1547+++	3	893.155	SQSKVLPVPQKAVPYPQRDMPIQA					9583				52786		847879				31184.5		847879
sp|P02666|CASB_BOVIN	SQSKVLPVPQKAVPYPQRDMPIQA	670.1178++++	4	670.118	SQSKVLPVPQKAVPYPQRDMPIQA			203583	698567	199485	95169	45880716	55633	676903		7160043				438194	95169	17748114	377100
sp|P02666|CASB_BOVIN	SQSKVLPVPQKAVPYPQRDMPIQAFLLYQEPVLGPVRGPFPIIV	983.3521, +5	5	983.352	SQSKVLPVPQKAVPYPQRDMPIQAFLLYQEPVLGPVRGPFPIIV	146310	1709755		38836368							1670702	139005			146310	1709755	1670702	1.94877e+07
sp|P02666|CASB_BOVIN	SQSKVLPVPQKAVPYPQR	506.2928++++	4	506.293	SQSKVLPVPQKAVPYPQR									228213		1222738				228213		1222738
sp|P02666|CASB_BOVIN	SKVLPVPQKAVPYPQRDMPIQA	821.4578+++	3	821.458	SKVLPVPQKAVPYPQRDMPIQA							1916698				406271						1.16148e+06
sp|P02666|CASB_BOVIN	SKVLPVPQKAVPYPQRDMPIQA	616.3452++++	4	616.345	SKVLPVPQKAVPYPQRDMPIQA			26218	202188			10952440		136349		2098164	17424			136349		4.35894e+06	109806
sp|P02666|CASB_BOVIN	KVLP	456.3180+	1	456.318	KVLP	2255594	705659	1577113	2446351	1062683	1270690	1881081	1008340	561733	2057401	892880	873573			1.29334e+06	1.34458e+06	1450358	1.44275e+06
sp|P02666|CASB_BOVIN	KVLPVPQ	390.7525++	2	390.753	KVLPVPQ	581755	339246	203464	414975	1940229	2105929	2441567	829073	1876518	4493599	1365162	2130049			1.46617e+06	2.31292e+06	1336731	1124699
sp|P02666|CASB_BOVIN	VLPVPQ	652.4028+	1	652.403	VLPVPQ	1346484	1161873	619002	1177785	2261881	2453077	1300238	869808	1904933	3852384	986950	1390011			1837766	2.48911e+06	968730	1145868
sp|P02666|CASB_BOVIN	VLPVPQ	326.7051++	2	326.705	VLPVPQ	367384	409871	217101	360434	1040175	1060380	519394	363312	788669	1372685	417946	628016			732076	947645	384814	450587
sp|P02666|CASB_BOVIN	VLPVPQKAVPYPQRDMPIQAFLLYQEPVLGPVRGPFPIIV	1121.3839++++	4	1121.38	VLPVPQKAVPYPQRDMPIQAFLLYQEPVLGPVRGPFPIIV	66609			64804264						293627		298604			66609	293627		32551434
sp|P02666|CASB_BOVIN	VLPVPQKAVPYPQR	531.3155+++	3	531.315	VLPVPQKAVPYPQR				16145					368007		1477905				368007		1477905	16145
sp|P02666|CASB_BOVIN	PVPQ	440.2504+	1	440.25	PVPQ	5322802	1930873	2462362	2192537	21159874	18351326	12556049	6645179	30162364	20543534	8221269	6755392			18881680	1.36086e+07	7746560	5.1977e+06
sp|P02666|CASB_BOVIN	KAVPYPQ	401.7265++	2	401.727	KAVPYPQ	163363	533655	253142	382209	1615631	1751393	1222678	513023	1530683	2941369	810466	1200239			1.10323e+06	1742139	762095	698490
sp|P02666|CASB_BOVIN	AVPYPQRDMPIQAFLLYQEPVLGPVRGPFPIIV	1241.0161+++	3	1241.02	AVPYPQRDMPIQAFLLYQEPVLGPVRGPFPIIV			65297	22055540													65297	22055540
sp|P02666|CASB_BOVIN	PYPQ	504.2453+	1	504.245	PYPQ	267423	280823	201910	243215	618346	737594	534266	369625	567176	1205270	438552	626185			484315	741229	391576	413008
sp|P02666|CASB_BOVIN	RDMPIQA	415.7131++	2	415.713	RDMPIQA		275677	312002	462977	1160915	1074226	701232	363429	1035654	1847529	455393	363362			1.09828e+06	1.06581e+06	489542	396589
sp|P02666|CASB_BOVIN	RDMPIQAF	489.2473++	2	489.247	RDMPIQAF	122558	276836	80841		448852	529214	342258	153068	593729	529364	376164	173693			388380	445138	266421	163380
sp|P02666|CASB_BOVIN	RDMPIQ	380.1945++	2	380.195	RDMPIQ		367242	270170	296184	1416082	1364718	1178469	652656	1085184	2074739	1276210	1837960			1250633	1.2689e+06	908283	928933
sp|P02666|CASB_BOVIN	RDMPIQAFLL	602.3314++	2	602.331	RDMPIQAFLL	190204	275595		1069647					1266759	466636	1845333	717573			728482	371116	1845333	893610
sp|P02666|CASB_BOVIN	DMPIQAFLLYQEPVLGPVRGPFPIIV	970.5381+++	3	970.538	DMPIQAFLLYQEPVLGPVRGPFPIIV		440539	80738							115487	343160					278013	211949
sp|P02666|CASB_BOVIN	DMPIQAFLL	532.2783++	2	532.278	DM[+16]PIQAFLL									796365		439549				796365		439549
sp|P02666|CASB_BOVIN	MPIQAFLL	466.7673++	2	466.767	MPIQAFLL	114867	165576		933192					956090	685470	3401900				535478	425523	3401900	933192
sp|P02666|CASB_BOVIN	MPIQAFLLYQEPVLGPVRGPFPIIV	932.1958+++	3	932.196	MPIQAFLLYQEPVLGPVRGPFPIIV		204488	240211	16767141						32606		126904				118547	240211	8.44702e+06
sp|P02666|CASB_BOVIN	LLYQEPVLGPVRGPFPIIV	1054.1193++	2	1054.12	LLYQEPVLGPVRGPFPIIV				11146971							5857215						5857215	11146971
sp|P02666|CASB_BOVIN	LYQEPVLGPVRGPFPIIV	997.5773++	2	997.577	LYQEPVLGPVRGPFPIIV	227124		58164	3020464					477101		31365312	82188			352112		15711738	1551326
sp|P02666|CASB_BOVIN	YQEPVLGPVRGPFPIIV	941.0353++	2	941.035	YQEPVLGPVRGPFPIIV	913066	1081605	2588442	185976720					67489440	6049859	465897632	22371018			34201253	3565732	234243037	104173869
sp|P02666|CASB_BOVIN	YQEPVLGPVRGPFPII	891.5011++	2	891.501	YQEPVLGPVRGPFPII		1148005		9325995					5309864		31714720	174929			5309864	1148005	31714720	4750462
sp|P02666|CASB_BOVIN	YQEPVLGPVRGPFPII	594.6698+++	3	594.67	YQEPVLGPVRGPFPII									3287822		19435740				3287822		19435740
sp|P02666|CASB_BOVIN	YQEP	536.2351+	1	536.235	YQEP	1776323	421093	885834	916634	3969997	4597947	1982748	1241730	3404558	6397006	1046125	685686			3.05029e+06	3.80535e+06	1.3049e+06	948017
sp|P02666|CASB_BOVIN	YQEPVLGPVRGPFPI	834.9590++	2	834.959	YQEPVLGPVRGPFPI			22870	403290					2138148	84350	9798331	258680			2138148	84350	4.9106e+06	330985
sp|P02666|CASB_BOVIN	YQEPVLGPVRGPFPI	556.9751+++	3	556.975	YQEPVLGPVRGPFPI				215425					1122059	46479	4485563				1122059	46479	4485563	215425
sp|P02666|CASB_BOVIN	YQEPVLGPVRG	607.8300++	2	607.83	YQEPVLGPVRG			23880	112372	138265		698029	71347	198397	136840	463882				168331	136840	395264	91859.5
sp|P02666|CASB_BOVIN	YQEPVLGPV	501.2687++	2	501.269	YQEPVLGPV	114984	102982	18259	363716	990130	556485		412585	832758	902190	1081826	654276			645957	520552	550042	476859
sp|P02666|CASB_BOVIN	YQEPVLGPVRGPFP	778.4170++	2	778.417	YQEPVLGPVRGPFP	341232	104399	148363		1811890	842990	4540784	468192	2666422	1030001	3267589	870778			1.60651e+06	659130	2.65225e+06	669485
sp|P02666|CASB_BOVIN	YQEPVLGPVR	579.3193++	2	579.319	YQEPVLGPVR	125200		64283	147432	271333		689537	70534	368082	285060	681676	272880			254872	285060	478499	163615
sp|P02666|CASB_BOVIN	YQEPVLGPVRGPF	729.8906++	2	729.891	YQEPVLGPVRGPF					212043		1510051	188992	461581	201635	1696414				336812	201635	1.60323e+06	188992
sp|P02666|CASB_BOVIN	QEPV	472.2402+	1	472.24	QEPV	5989517	1841190	5140515	7519751	5000654	5975598	3912584	2197653	3348882	9121082	1508904	1825393			4.77968e+06	5.64596e+06	3.52067e+06	3847599
sp|P02666|CASB_BOVIN	PVLGPVRGPFPIIV	730.9530++	2	730.953	PVLGPVRGPFPIIV		106682	283933						569246	99032	6306670				569246	102857	3.2953e+06
sp|P02666|CASB_BOVIN	VLGPVRGPFPIIV	682.4266++	2	682.427	VLGPVRGPFPIIV									1237665	426953	2520475				1237665	426953	2520475
sp|P02666|CASB_BOVIN	GPVRGPFPIIV	576.3504++	2	576.35	GPVRGPFPIIV	922164	4202403	1733737	4897486					3152113	4468435	7598941	8840347			2.03714e+06	4335419	4666339	6.86892e+06
sp|P02666|CASB_BOVIN	PVRGPFPIIV	547.8397++	2	547.84	PVRGPFPIIV	374501			1787183					350301	479902	1380296				362401	479902	1380296	1787183
sp|P02666|CASB_BOVIN	PFPI	473.2758+	1	473.276	PFPI	893715	95877	448161	632216	154707	230113	609253	581965	217208	337237	1069455	1473966			421877	221076	708956	896049

## Sheet: Table_S8
Supplementary Table S8. Indivdual peptides intensity for αS1-casein-derived peptides in the different dairies. The intensity data are the average of three different injections. Columns U, V, W and X displayed the intesnsity data averaged according to the ripening time. Empty cells indicated that the peptide was not found in that specific sample. The letter C, L and R identify the three different …
Protein	Peptide	Precursor	Precursor Charge	Precursor Mz	Peptide Modified Sequence	C12	C18	C24	C30	L12	L18	L24	L30	R12	R18	R24	R30			Average 12	Average 18	Average 24	Average 30
sp|P02662|CASA1_BOVIN	RPKHPIKHQGLPQEVLNENLLRF	921.8558+++	3	921.856	RPKHPIKHQGLPQEVLNENLLRF				1436067	457720	306755	17467374	154961			2612425				457720	306755	1.00399e+07	795514
sp|P02662|CASA1_BOVIN	RPKHPIKHQGLPQEVLNENLLRF	691.6437++++	4	691.644	RPKHPIKHQGLPQEVLNENLLRF				8886424	4057500	3215689	85907080	1431114			10889076				4057500	3215689	48398078	5158769
sp|P02662|CASA1_BOVIN	RPKHPIKHQGLPQEVLNENLLRF	553.5164, +5	5	553.516	RPKHPIKHQGLPQEVLNENLLRF	22171	53077		30468856	14296906	10419544	265805744	4866778		392190	38387248				7.15954e+06	3.6216e+06	152096496	17667817
sp|P02662|CASA1_BOVIN	RPKHPIKHQGLPQEVLNENLLRF	461.4315, +6	6	461.432	RPKHPIKHQGLPQEVLNENLLRF		20508		8206715	3510015	2521481	64696128	1291141		107133	10453502				3510015	883041	37574815	4748928
sp|P02662|CASA1_BOVIN	RPKHPIKHQGLPQEVLNENLLRFFVAPFPEVFGK	797.2451, +5	5	797.245	RPKHPIKHQGLPQEVLNENLLRFFVAPFPEVFGK	272097	1066546		25835624								105670			272097	1066546		12970647
sp|P02662|CASA1_BOVIN	KHPIKHQGLPQEVLNENLLRF	628.3552++++	4	628.355	KHPIKHQGLPQEVLNENLLRF				783580	401928	221596	8822652	97624			1526055				401928	221596	5.17435e+06	440602
sp|P02662|CASA1_BOVIN	KHPIKHQGLPQEVLNENLLRF	502.8856, +5	5	502.886	KHPIKHQGLPQEVLNENLLRF				1558542	599832	413158	12238018	183971			2939826				599832	413158	7588922	871256
sp|P02662|CASA1_BOVIN	HPIKHQGLPQEVLNENLLRF	596.3315++++	4	596.331	HPIKHQGLPQEVLNENLLRF				2481022			6476539										6476539	2481022
sp|P02662|CASA1_BOVIN	IKHQGLPQEVLNENLLRF	537.8036++++	4	537.804	IKHQGLPQEVLNENLLRF				1628233			3061489										3061489	1628233
sp|P02662|CASA1_BOVIN	GLPQEVLNENLLRF	821.4516++	2	821.452	GLPQEVLNENLLRF		855459		9808808					557079	374124	6866855	134864			557079	614792	6866855	4971836
sp|P02662|CASA1_BOVIN	GLPQEVLNENLLRF	547.9701+++	3	547.97	GLPQEVLNENLLRF											2972651						2972651
sp|P02662|CASA1_BOVIN	GLPQEVLNENLLR	747.9174++	2	747.917	GLPQEVLNENLLR
sp|P02662|CASA1_BOVIN	GLPQ	414.2347+	1	414.235	GLPQ	977198	2755201	606662	635217	1088760	1101804	1912392	1081744	929320	1757804	2864549	2950079			998426	1871603	1.79453e+06	1555680
sp|P02662|CASA1_BOVIN	GLPQEVLNENLLRFFVAPFPEVFGKEKVN	833.4526++++	4	833.453	GLPQEVLNENLLRFFVAPFPEVFGKEKVN		662924	144841	13712957					383134	491038					383134	576981	144841	13712957
sp|P02662|CASA1_BOVIN	EVLNENLLRF	623.8431++	2	623.843	EVLNENLLRF	292078	422625	151865	1011315	238908		729753	83808		71531	1735497	190135			265493	247078	872372	428419
sp|P02662|CASA1_BOVIN	VLNENLLRF	559.3218++	2	559.322	VLNENLLRF			165998	462743	163395				418676	56219	1555707				291036	56219	860852	462743
sp|P02662|CASA1_BOVIN	NENLL	602.3144+	1	602.314	NENLL	2292578	3476515	72201	1342603	1635605	1371105	1398461	1106708	47719	1933405		1341041			1.3253e+06	2.26034e+06	735331	1.26345e+06
sp|P02662|CASA1_BOVIN	NENLLR	379.7114++	2	379.711	NENLLR	245383	1127908		249860	124485	189636		137376	264559	258901	791683	531325			211476	525482	791683	306187
sp|P02662|CASA1_BOVIN	NENLLRF	453.2456++	2	453.246	NENLLRF	2401723	5102621	1042184	1753269	2039453	1298724	2611004	896775	2756616	1786250	8929175	2316728			2399264	2.7292e+06	4194121	1.65559e+06
sp|P02662|CASA1_BOVIN	ENLLRF	396.2241++	2	396.224	ENLLRF	865087	1891933	506556	621362	858811	758540	776023	408400	1274422	955047	2025994	915012			999440	1201840	1.10286e+06	648258
sp|P02662|CASA1_BOVIN	NLLRF	331.7028++	2	331.703	NLLRF	187631	544432	154949	189526	283180	182487	884782	149780	413304	126278	2308604	276102			294705	284399	1.11611e+06	205136
sp|P02662|CASA1_BOVIN	NLLRFF	405.2371++	2	405.237	NLLRFF	57278	894885		492482						60857		360700			57278	477871		426591
sp|P02662|CASA1_BOVIN	RFFVAPFPE	555.2926++	2	555.293	RFFVAPFPE		1186055		315669	84575		240700			39836		158826			84575	612946	240700	237248
sp|P02662|CASA1_BOVIN	FFVAP	580.3130+	1	580.313	FFVAP	264680	696810	481713	448919					881896	1298403	1015119	1393119			573288	997606	748416	921019
sp|P02662|CASA1_BOVIN	FFVAPFPE	477.2420++	2	477.242	FFVAPFPE	209098	807162		390602						186942		333392			209098	497052		361997
sp|P02662|CASA1_BOVIN	FVAP	433.2445+	1	433.245	FVAP	2758110	2761752	4684913	5556889	2456129	4278179	7740325	5630373	1696813	10822542	5218729	7735371			2303684	5.95416e+06	5.88132e+06	6.30754e+06
sp|P02662|CASA1_BOVIN	FVAPFPEVFGKEKVN	854.4589++	2	854.459	FVAPFPEVFGKEKVN	69964	398434	103198	930348	86801	23764	3494602	76547	442231	30905	2872439	248175			199665	151034	2.15675e+06	418357
sp|P02662|CASA1_BOVIN	FVAPFPEVFGKEKVN	569.9750+++	3	569.975	FVAPFPEVFGKEKVN	1405571	6429918	1902383	13151613	2324019	933388	54134472	1703310	6945089	757306	42339304	3945704			3.55823e+06	2.70687e+06	32792053	6.26688e+06
sp|P02662|CASA1_BOVIN	FVAPFPE	806.4083+	1	806.408	FVAPFPE	51435484	31062162	29346834	43539756	31504720	44043108	54420836	38134704	28530096	75649464	59791016	55657264			3.71568e+07	50251578	4.78529e+07	4.57772e+07
sp|P02662|CASA1_BOVIN	FVAPFPE	403.7078++	2	403.708	FVAPFPE	39059948	22352142	23016724	26127810	23962166	31399104	38261972	27289392	21501474	50280660	39145084	46238028			2.81745e+07	34677302	3.34746e+07	33218410
sp|P02662|CASA1_BOVIN	FVAPFPEVFGKEK	498.9379+++	3	498.938	FVAPFPEVFGKEK	1189391	3106144	902421	5203867	586535	303123	8288267	492683	1964061	203068	11908477	1301859			1.24666e+06	1.20411e+06	7033055	2332803
sp|P02662|CASA1_BOVIN	FVAPFPEVFGKEKVNELSKD	570.8032++++	4	570.803	FVAPFPEVFGKEKVNELSKD				330014	55197		8105919	47618							55197		8105919	188816
sp|P02662|CASA1_BOVIN	FVAPFPEVFGK	619.3344++	2	619.334	FVAPFPEVFGK	21859620	17138536	20282108	70299912					15891187	8205010	62317400	19867584			1.88754e+07	12671773	41299754	45083748
sp|P02662|CASA1_BOVIN	FVAPFPEVFGK	413.2254+++	3	413.225	FVAPFPEVFGK	141310	105752	133198	362572					111834	46054	343924	148129			126572	75903	238561	255350
sp|P02662|CASA1_BOVIN	FVAPFPEVFGKEKVNELSK	722.3929+++	3	722.393	FVAPFPEVFGKEKVNELSK				1241434			3101978		169641		1979291				169641		2.54063e+06	1241434
sp|P02662|CASA1_BOVIN	FVAPFPEVFGKEKVNELSK	542.0465++++	4	542.046	FVAPFPEVFGKEKVNELSK	36054	242968	330485	4386750	72919	23090	14665726	53606	818966	40054	9379002	100810			309313	102037	8125071	1513722
sp|P02662|CASA1_BOVIN	FVAPFPEVFGKEKV	531.9607+++	3	531.961	FVAPFPEVFGKEKV				503842	121957				298052	59793	2431345				210004	59793	2431345	503842
sp|P02662|CASA1_BOVIN	FVAPFP	677.3657+	1	677.366	FVAPFP	13972680	8953734	14788700	28134020	17313392	25381232	33532024	27907488	13981700	39699984	30687696	34301172			1.50893e+07	2.46783e+07	26336140	3.01142e+07
sp|P02662|CASA1_BOVIN	FVAPFP	339.1865++	2	339.187	FVAPFP	3235396	1978047	3557418	4308045	4238266	5962429	7581679	6616211	3285951	8823778	6414481	8205992			3.58654e+06	5.58808e+06	5.85119e+06	6.37675e+06
sp|P02662|CASA1_BOVIN	FVAPFPEVFGKEKVNE	612.9892+++	3	612.989	FVAPFPEVFGKEKVNE	118775	263694	331213	1691579	319874	182996	32871612	322631	2302962	215726	28800180	520050			913870	220805	2.06677e+07	844753
sp|P02662|CASA1_BOVIN	FVAPFPEVFGKE	683.8557++	2	683.856	FVAPFPEVFGKE	874181	2289915	1207095	6796484					5132782	1588108	19363334	5259013			3.00348e+06	1.93901e+06	1.02852e+07	6.02775e+06
sp|P02662|CASA1_BOVIN	FVAPFPEVF	526.7762++	2	526.776	FVAPFPEVF	1264963	1855457		5223833					1618963	425961	11278010	3164092			1441963	1140709	11278010	4.19396e+06
sp|P02662|CASA1_BOVIN	FVAPFPEVFGKEKVNEL	650.6839+++	3	650.684	FVAPFPEVFGKEKVNEL				2788179							9084548						9084548	2788179
sp|P02662|CASA1_BOVIN	FVAPF	580.3130+	1	580.313	FVAPF				989288	512510			681940	603330	571481	3071367				557920	571481	3071367	835614
sp|P02662|CASA1_BOVIN	VAPFPEVFGKEKVNE	563.9664+++	3	563.966	VAPFPEVFGKEKVNE	9661			66283	14130		4443372	15328	239820	20213	3852403	17786			87870.3	20213	4.14789e+06	33132.3
sp|P02662|CASA1_BOVIN	VAPFPEVFGK	545.8002++	2	545.8	VAPFPEVFGK	11446589	2249380	6309883	12216622	4577992	3707560	7873632	4759366	3577081	4638604	6554390	6344244			6.53389e+06	3531848	6912635	7.77341e+06
sp|P02662|CASA1_BOVIN	VAPFPE	659.3399+	1	659.34	VAPFPE	115877248	30947590	59240536	73125584	76315736	101533424	80603872	51864000	73962168	161066704	61276800	80638160			88718384	9.78492e+07	6.70404e+07	6.85426e+07
sp|P02662|CASA1_BOVIN	VAPFPE	330.1736++	2	330.174	VAPFPE	32157838	8710205	17142230	17221892	24801732	31004330	25028890	16713282	20800114	40709228	15427765	24500554			2.59199e+07	26807921	1.91996e+07	19478576
sp|P02662|CASA1_BOVIN	VAPFPEVFGKE	610.3215++	2	610.322	VAPFPEVFGKE	600655	521699		432759	1022172		2370901	928447		1122091		1647371			811414	821895	2370901	1002859
sp|P02662|CASA1_BOVIN	VAPFP	530.2973+	1	530.297	VAPFP	52488356	13005850	35710368	49722288	56489500	74470056	43964440	30107832	34676396	79941040	33948516	35407564			4.78848e+07	5.58056e+07	3.78744e+07	3.84126e+07
sp|P02662|CASA1_BOVIN	APFPE	560.2715+	1	560.271	APFPE	2987488	1789893	1764342	1963029	1745680	2257615	2967994	2086092	1648169	3981774	3049427	3509208			2.12711e+06	2.67643e+06	2593921	2519443
sp|P02662|CASA1_BOVIN	PFPE	489.2344+	1	489.234	PFPE	3568435	952048	1888847	1959758	2282782	2948535	2404373	1613503	2339778	4617585	1745317	2721750			2.73033e+06	2.83939e+06	2.01285e+06	2098337
sp|P02662|CASA1_BOVIN	PEVF	491.2500+	1	491.25	PEVF	213671	87464		361435						20917		384491			213671	54190.5		372963
sp|P02662|CASA1_BOVIN	VFGKEK	354.2080++	2	354.208	VFGKEK	516261	149854	253932	366911						486155					516261	318004	253932	366911
sp|P02662|CASA1_BOVIN	VFGK	450.2711+	1	450.271	VFGK	17809780	3840447	10947119	12326883	8428444	9670896	6529661	4798476	14410451	20519512	8765845	9537394			1.35496e+07	1.13436e+07	8.74754e+06	8.88758e+06
sp|P02662|CASA1_BOVIN	VFGKEKVN	460.7636++	2	460.764	VFGKEKVN	731935	701452	294292	509308	968406	1411627	1921586	686954	1265158	1857779	784926	1314699			988500	1.32362e+06	1000268	836987
sp|P02662|CASA1_BOVIN	VFGKEKVN	307.5115+++	3	307.512	VFGKEKVN	859847	678442	310541	502608	1327701	1663235	2473105	811871	1458853	2146677	922821	1418106			1215467	1496118	1235489	910862
sp|P02662|CASA1_BOVIN	KEKV	503.3188+	1	503.319	KEKV			2833759	3501866	1638119	2115275		1098211	206404	5590514	178690	1938893			922262	3.85289e+06	1.50622e+06	2.17966e+06
sp|P02662|CASA1_BOVIN	NELSKDIG	478.2102++	2	478.21	NELS[+80]KDIG	1582267	858532	3249319	5414593	1765551	2609394	2300673	1426268	1309142	3761465	793001	1105822			1552320	2409797	2114331	2.64889e+06
sp|P02662|CASA1_BOVIN	ELSKDIGSESTE	767.7536++	2	767.754	ELS[+80]KDIGS[+80]ES[+80]TE	957478	739064	1733710	3446982		2760714		1663412	569731	2535295	372175	922308			763604	2011691	1.05294e+06	2.0109e+06
sp|P02662|CASA1_BOVIN	SKDIGSESTEDQ	728.2498++	2	728.25	SKDIGS[+80]ES[+80]TEDQ	1294724	553682	3155834	9068501	613750	1791592	5907702	4450146	369225	2005182	1881533	5979036			759233	1450152	3.64836e+06	6.49923e+06
sp|P02662|CASA1_BOVIN	SKDIGSESTE	606.7071++	2	606.707	SKDIGS[+80]ES[+80]TE	811552	549531	1919640	3811484	877503	1542648	2153514	1262589	361053	1876009	279977	577734			683369	1.32273e+06	1.45104e+06	1.88394e+06
sp|P02662|CASA1_BOVIN	SKDIGSESTEDQAMEDIKQM	801.3107+++	3	801.311	SKDIGS[+80]ES[+80]TEDQAMEDIKQM	713508			1824092						2038					713508	2038		1824092
sp|P02662|CASA1_BOVIN	SKDIGSESTEDQAM	829.2886++	2	829.289	SKDIGS[+80]ES[+80]TEDQAM	5095476	747409	7571984	17618320	2240904	4917305	5115572	3376798	851492	5673245	609291	1185920			2.72929e+06	3.77932e+06	4.43228e+06	7.39368e+06
sp|P02662|CASA1_BOVIN	SKDIGSESTEDQAME	893.8099++	2	893.81	SKDIGS[+80]ES[+80]TEDQAME	1534574	322309	1437483	5101585	733931	758803	1542846	777723	226097	1294615	200368	481439			831534	791909	1.06023e+06	2120249
sp|P02662|CASA1_BOVIN	SKDIGSESTEDQAMEDIK	714.9444+++	3	714.944	SKDIGS[+80]ES[+80]TEDQAMEDIK	800841		442939	2675114	80842			42248			26172	23535			440842		234556	913632
sp|P02662|CASA1_BOVIN	SKDIGSE	408.1628++	2	408.163	SKDIGS[+80]E	256837	545430	1258952	2244561	668263	2548332	2936404	1986926	530505	2598084	648077	953493			485202	1897282	1.61448e+06	1.72833e+06
sp|P02662|CASA1_BOVIN	KDIGSESTEDQAM	785.7726++	2	785.773	KDIGS[+80]ES[+80]TEDQAM	26534236	1978212	20837294	50887840	9526261	7517033	11538681	5901787	3860605	12735063	2792445	6387261			13307034	7.4101e+06	1.17228e+07	2.1059e+07
sp|P02662|CASA1_BOVIN	KDIGSE	364.6468++	2	364.647	KDIGS[+80]E		377172	968649	1085353	815435	1066162	2120778	1046643	1208916		1054051				1.01218e+06	721667	1.38116e+06	1065998
sp|P02662|CASA1_BOVIN	KDIGSESTEDQAME	850.2939++	2	850.294	KDIGS[+80]ES[+80]TEDQAME	8774474	827488	6037483	15842406	4201256	3793109	4511309	2383988	1285139	4231825	932928	2370908			4753623	2.95081e+06	3827240	6.86577e+06
sp|P02662|CASA1_BOVIN	KDIGSESTEDQ	684.7338++	2	684.734	KDIGS[+80]ES[+80]TEDQ	3826828	1317090	5838763	12095832	2004122	2030799	6006666	3454896	1906224	3431907	4481205	11634944			2579058	2259932	5.44221e+06	9.06189e+06
sp|P02662|CASA1_BOVIN	KDIGSESTEDQAMED	907.8074++	2	907.807	KDIGS[+80]ES[+80]TEDQAMED	5690620	302475	4473409	12866040	7369293	6154851	7001319	3884344	2563181	11619278	1719909	4970432			5207698	6.02553e+06	4.39821e+06	7240272
sp|P02662|CASA1_BOVIN	KDIGSESTEDQA	720.2524++	2	720.252	KDIGS[+80]ES[+80]TEDQA	266881	85883	395671	1099793	174030			516043	174724	378538	551677	1645404			205212	232210	473674	1087080
sp|P02662|CASA1_BOVIN	KDIGSESTE	563.1911++	2	563.191	KDIGS[+80]ES[+80]TE	4208707	2046363	8705544	13665474	4743324	6026816	11869528	6605653	3956668	6954144	3572761	6236184			4.3029e+06	5.00911e+06	8.04928e+06	8.83577e+06
sp|P02662|CASA1_BOVIN	KDIGSESTEDQAMEDIK	685.9337+++	3	685.934	KDIGS[+80]ES[+80]TEDQAMEDIK	1797472		491116	3375077	114187	25109	61107	9829	22159	55650	18641	43684			644606	40379.5	190288	1.14286e+06
sp|P02662|CASA1_BOVIN	KDIG	432.2453+	1	432.245	KDIG	140362	178162	391197	707214	98953	222236	446072	87738	2521449	424253	2333552	960322			920255	274884	1.05694e+06	585091
sp|P02662|CASA1_BOVIN	DIGSESTEDQAM	721.7251++	2	721.725	DIGS[+80]ES[+80]TEDQAM	12348398	1211977	5466318	25370642					1992749	9436280	1368925	2555971			7.17057e+06	5.32413e+06	3.41762e+06	1.39633e+07
sp|P02662|CASA1_BOVIN	DIGSESTEDQAMEDIK	964.3494++	2	964.349	DIGS[+80]ES[+80]TEDQAMEDIK	1486481			1887533	113525				25086	88539	32164	37427			541697	88539	32164	962480
sp|P02662|CASA1_BOVIN	DIGSE	600.1913+	1	600.191	DIGS[+80]E	660948	972580	1838916	1929643	2906223	6124640		2519449		5484238		1068150			1.78359e+06	4.19382e+06	1838916	1.83908e+06
sp|P02662|CASA1_BOVIN	IGSESTEDQ	563.1729++	2	563.173	IGS[+80]ES[+80]TEDQ	1036724	514970	1510983	2322769	859070	1599341	594648	678923	288349	1285969	119741	315876			728048	1.13343e+06	741791	1105856
sp|P02662|CASA1_BOVIN	IGSE	485.1643+	1	485.164	IGS[+80]E	113321			89980		64370		52331	55710	916136	17858	50755			84515.5	490253	17858	64355.3
sp|P02662|CASA1_BOVIN	IGSESTEDQAM	664.2117++	2	664.212	IGS[+80]ES[+80]TEDQAM	10443618	1574093	8030403	13895200	4952204	6806028	2011920	1609352	1106338	7875400	239585	604204			5500720	5418507	3.4273e+06	5.36959e+06
sp|P02662|CASA1_BOVIN	IGSESTEDQAME	728.7330++	2	728.733	IGS[+80]ES[+80]TEDQAME	4497231	750329	3170041	5683157	2293399	2964048	980086	796089	468185	3250076	13704				2419605	2.32148e+06	1.38794e+06	3239623
sp|P02662|CASA1_BOVIN	IGSESTEDQAMED	786.2464++	2	786.246	IGS[+80]ES[+80]TEDQAMED	1813119		1278206	2741128	2153462	2960498	473234	628314	536040	4934733		349524			1.50087e+06	3.94762e+06	875720	1.23966e+06
sp|P02662|CASA1_BOVIN	GSESTEDQAMED	729.7044++	2	729.704	GS[+80]EST[+80]EDQAMED	3318579	76428	2406973	5475300	2196376	1192643	1077900	993179	365015	2239460	329289	842317			1959990	1.16951e+06	1.27139e+06	2436932
sp|P02662|CASA1_BOVIN	GSESTEDQAME	672.1909++	2	672.191	GS[+80]ES[+80]TEDQAME	6484425	303506	5177703	9525604	1692146	1345805	1377576	998526	442449	1703811	398732	631510			2.87301e+06	1.11771e+06	2.318e+06	3.71855e+06
sp|P02662|CASA1_BOVIN	GSESTEDQ	1012.2544+	1	1012.25	GS[+80]ES[+80]TEDQ	8507878	1390667			2282302	2571014	6689304	6723640			6310730	12013827			5395090	1.98084e+06	6500017	9.36873e+06
sp|P02662|CASA1_BOVIN	GSESTED	884.1958+	1	884.196	GS[+80]ES[+80]TED					608304			1715871		946919		198069			608304	946919	#DIV/0!	956970
sp|P02662|CASA1_BOVIN	GSESTEDQAM	1214.3320+	1	1214.33	GS[+80]ES[+80]TEDQAM	4061808	198294	4306775			1328974	1450125		322758	1765907	279760	542210			2192283	1097725	2012220	542210
sp|P02662|CASA1_BOVIN	GSESTEDQAM	607.6696++	2	607.67	GS[+80]ES[+80]TEDQAM	16690518	766680	15824478	29440690	6160777	4561934	4794266	4039675	1276296	5533590	982463	2067814			8.04253e+06	3.62073e+06	7.2004e+06	11849393
sp|P02662|CASA1_BOVIN	GSESTE	769.1689+	1	769.169	GS[+80]ES[+80]TE	6021093	515365	11437333	14373867	3371555	4568165	8774882	9043540	568134		704355	5079471			3.32026e+06	2541765	6972190	9.49896e+06
sp|P02662|CASA1_BOVIN	SESTEDQAM	1173.3055+	1	1173.31	SES[+80]T[+80]EDQAM[+16]	3292634	424385	2188435	2223590	1113605	929785	2114410	628806	4495385	2445282	949561	720025			2967208	1266484	1750802	1190807
sp|P02662|CASA1_BOVIN	SESTEDQ	875.2666+	1	875.267	SES[+80]TEDQ	20423708	15610370	34396664	49921136	21404932	41108176	23851818	29520946	14774320		11619185	14086642			1.88677e+07	28359273	2.32892e+07	3.11762e+07
sp|P02662|CASA1_BOVIN	SESTEDQ	955.2329+	1	955.233	S[+80]ES[+80]TEDQ	29897338	12518930	35727356	48137412	19511976	21840966	33941092	30868288	22553300	27965898	43802764	97086856			23987538	2.07753e+07	3.78237e+07	5.86975e+07
sp|P02662|CASA1_BOVIN	SESTEDQA	473.6555++	2	473.656	S[+80]ESTEDQA	49337	121818	381867		32344	354796	970355	1218330	138983		629112	1121836			73554.7	238307	660445	1170083
sp|P02662|CASA1_BOVIN	SESTEDQAM	579.1589++	2	579.159	SES[+80]T[+80]EDQAM	2199461	580741	2265333	3981887	2402934	4091535	1711941	1490995	555188	2171104	98780				1.71919e+06	2.28113e+06	1.35868e+06	2736441
sp|P02662|CASA1_BOVIN	SESTEDQAM	547.1732++	2	547.173	SES[+80]TEDQAM[+16]	1579867	189699	1456549	1802298	865996			299091		1967059		119598			1.22293e+06	1078379	1456549	740329
sp|P02662|CASA1_BOVIN	SESTEDQAM	1077.3442+	1	1077.34	SEST[+80]EDQAM	2516204	1379793	8851325	16572036	3231778	10185708	15446019	6755073	1391285	9146788	1100492	1659913			2.37976e+06	6.9041e+06	8.46595e+06	8.32901e+06
sp|P02662|CASA1_BOVIN	SESTEDQA	473.6555++	2	473.656	SES[+80]TEDQA	476683	350408	906122	1510966	656069	1055616	22263	1213424		1484738	628845	1242169			566376	963587	519077	1.32219e+06
sp|P02662|CASA1_BOVIN	SESTED	827.1744+	1	827.174	S[+80]ES[+80]TED							7716770	5738433				19752344					7716770	1.27454e+07
sp|P02662|CASA1_BOVIN	SESTED	747.2080+	1	747.208	SES[+80]TED		92827	8847773	245384		6288801	6443398	245707	2141765	56894	3642627				2141765	2146174	6311266	245546
sp|P02662|CASA1_BOVIN	SESTEDQAM	1157.3105+	1	1157.31	S[+80]ES[+80]TEDQAM	25632412	5462847	22038038	38297684	27550332	27693708	22346134	17961480	8538364	25482184	3977491	5319814			2.05737e+07	1.95462e+07	1.61206e+07	20526326
sp|P02662|CASA1_BOVIN	SESTEDQAM	579.1589++	2	579.159	S[+80]ES[+80]TEDQAM	71761520	15190771	59899120	92389560	73996144	66203756	46560224	35981064	25088254	58751148	9925816	12500348			5.69486e+07	46715225	3.87951e+07	4.6957e+07
sp|P02662|CASA1_BOVIN	SESTEDQAME	651.6777++	2	651.678	S[+80]ES[+80]TEDQAM[+16]E	1243514	163212	670085	641582	734966	527667	991235	327180		797289	224735	261790			989240	496056	628685	410184
sp|P02662|CASA1_BOVIN	SESTEDQAMED	701.1937++	2	701.194	S[+80]ES[+80]TEDQAMED	11928124	381675	6021168	13613595	15235296	10708584	5616821	5305201	3499539	14567237	1464663	4239669			1.0221e+07	8.5525e+06	4.36755e+06	7.71949e+06
sp|P02662|CASA1_BOVIN	SESTE	712.1474+	1	712.147	S[+80]ES[+80]TE	18367928	15912263	21600268	5027550	34102612	30841452	5227081	38651668	14520265		14503847	8676005			2.23303e+07	2.33769e+07	1.37771e+07	17451741
sp|P02662|CASA1_BOVIN	SESTEDQAM	539.1757++	2	539.176	S[+80]ESTEDQAM	3056211	1267872	7060330	12948533	2771287	6650605	4388780	4580924	1537799	7767808	953972	1355982			2455099	5.22876e+06	4.13436e+06	6.29515e+06
sp|P02662|CASA1_BOVIN	SESTEDQAMEDIK	821.7832++	2	821.783	S[+80]ES[+80]TEDQAMEDIK	2102575	29988	262384	2518504	206673	216875	324075	262405	74660	271223	114545	347119			794636	172695	233668	1042676
sp|P02662|CASA1_BOVIN	SESTEDQAM	587.1564++	2	587.156	S[+80]ES[+80]TEDQAM[+16]	1430907	347887	174925	186425	506107	266545	614992		330930	245353	57581	61273			755981	286595	282499	123849
sp|P02662|CASA1_BOVIN	SESTEDQAM	1077.3442+	1	1077.34	SES[+80]TEDQAM	27441158	5301907	34019752	59595692	23917588	40042844	15446019	12671441	7702126	39234008	1565845	1733341			1.9687e+07	2.81929e+07	1.70105e+07	2.46668e+07
sp|P02662|CASA1_BOVIN	SESTEDQAM	539.1757++	2	539.176	SES[+80]TEDQAM	29841104	4838167	27842188	47779620	21443950	27728394	11059451	9657578	8266452	31548456	1309332	1451490			19850502	2.13717e+07	13403657	1.96296e+07
sp|P02662|CASA1_BOVIN	SESTEDQAME	603.6970++	2	603.697	SES[+80]TEDQAME	15883689	2146592	13975656	24344268	10086448	14536438	4986797	3789483	3247052	12843390	488240	712168			9739063	9842140	6.48356e+06	9.61531e+06
sp|P02662|CASA1_BOVIN	SESTEDQAME	1286.3531+	1	1286.35	S[+80]ES[+80]TEDQAME	6467725	1267099	4593799	8134025	5121978	5306235	3675478	2972610	1521070	4399875	731285	1269629			4.37026e+06	3.65774e+06	3.00019e+06	4.12542e+06
sp|P02662|CASA1_BOVIN	SESTEDQAME	643.6802++	2	643.68	S[+80]ES[+80]TEDQAME	31887762	5463284	19632500	32226178	23456962	22020658	16256386	12446329	8218640	17671278	3490383	5668394			21187788	15051740	13126423	1.67803e+07
sp|P02662|CASA1_BOVIN	SESTEDQA	513.6387++	2	513.639	S[+80]ES[+80]TEDQA					37795	81182	99471	631449			634664	3322956			37795	81182	367068	1.9772e+06
sp|P02662|CASA1_BOVIN	SESTEDQAMED	661.2105++	2	661.211	SES[+80]TEDQAMED	4249143		2171723	5020732	3549626	2101726	910959	1095900	764525	3427480	185196	341358			2.85443e+06	2764603	1.08929e+06	2.15266e+06
sp|P02662|CASA1_BOVIN	ESTEDQAM	495.6597++	2	495.66	ES[+80]TEDQAM	4266337	486182	2680444	3686649	5760704	6290943	1185643	942888	2334046	4288512	167344	203655			4.12036e+06	3.68855e+06	1344477	1611064
sp|P02662|CASA1_BOVIN	STEDQ	659.1920+	1	659.192	S[+80]TEDQ	3242880	3551424	5804202	5295566	6362816	11271305	8258706	7278503	3838602	8609045	5131684	8182124			4.48143e+06	7.81059e+06	6.3982e+06	6918731
sp|P02662|CASA1_BOVIN	STEDQAM	431.1384++	2	431.138	S[+80]TEDQAM	2448983	431940	2213471	3179266	3215598	3096534	2096295	1671472	1293221	3652966	507898	618224			2.31927e+06	2.39381e+06	1605888	1.82299e+06
sp|P02662|CASA1_BOVIN	TEDQAM	694.2712+	1	694.271	TEDQAM	1248492	2359701	23591598	1371892	10505079	2256476	28072942	27181332	4652315	26034726	7674847	10285203			5.46863e+06	1.0217e+07	1.97798e+07	1.29461e+07
sp|P02662|CASA1_BOVIN	TEDQAM	347.6393++	2	347.639	TEDQAM	628531	678986	5469998	663278	1698781	420043	4736237	4737888	1224080	5520883	1788872	2467919			1.1838e+06	2.20664e+06	3998369	2.62303e+06
sp|P02662|CASA1_BOVIN	TEDQA	563.2307+	1	563.231	TEDQA				5505887		2083120	7692218	7225513								2083120	7692218	6365700
sp|P02662|CASA1_BOVIN	EDIK	504.2664+	1	504.266	EDIK		329761	1597697	2328094	242839		919105	1038707		694155	638052	1360911			242839	511958	1051618	1575904
sp|P02662|CASA1_BOVIN	DIKQME	382.1864++	2	382.186	DIKQME	5343126	2569365	3129528	5026653	2043130	2656222	2434004	1783999	4692736	10832700	1057588	3219071			4.02633e+06	5.35276e+06	2207040	3343241
sp|P02662|CASA1_BOVIN	AESISSSEEIVPN	841.2578++	2	841.258	AES[+80]IS[+80]S[+80]S[+80]EEIVPN	31981952	1229231	31857564						3859837	17923068		15026802			1.79209e+07	9.57615e+06	31857564	15026802
sp|P02662|CASA1_BOVIN	AESISSSEEIVPNSVEQK	751.6065+++	3	751.607	AES[+80]IS[+80]S[+80]S[+80]EEIVPNSVEQK			1562154						199210						199210		1562154
sp|P02662|CASA1_BOVIN	ESISSSE	489.6107++	2	489.611	ES[+80]IS[+80]SS[+80]E				113034	3277984	3593288	2841858	1143436	37261	127065	30364	34533			1.65762e+06	1.86018e+06	1436111	430334
sp|P02662|CASA1_BOVIN	ESISSSE	489.6107++	2	489.611	ES[+80]IS[+80]S[+80]SE		23862		57853	2013535	2064750	1017713	4770023							2013535	1044306	1017713	2413938
sp|P02662|CASA1_BOVIN	SISSSEEIVPN	1401.4624+	1	1401.46	SIS[+80]S[+80]S[+80]EEIVPN	12441577	25400816	22157032	87963088	2635473	19660440	530154	1930163	6794616	46281040	503993	15474481			7.29056e+06	30447432	7730393	3.51226e+07
sp|P02662|CASA1_BOVIN	SISSSEEIVPN	701.2348++	2	701.235	SIS[+80]S[+80]S[+80]EEIVPN	80745840	128674128	132421512	203482880	16041929	97577184	1969279	8933249	25942298	183416272	3350252	62509820			4.091e+07	1.36556e+08	45913681	91641983
sp|P02662|CASA1_BOVIN	SISSSEEIVPNSVEQK	1026.8663++	2	1026.87	SIS[+80]S[+80]S[+80]EEIVPNS[+80]VEQK	18391700	4841546	15680426	64474300		1088889	196426	377298	1594669	8917648	531646	2238239			9.99318e+06	4949361	5.4695e+06	22363279
sp|P02662|CASA1_BOVIN	SISSSEEIVPNSVEQK	684.9133+++	3	684.913	SIS[+80]S[+80]S[+80]EEIVPNS[+80]VEQK	21629396	5583496	17540702	71619664		1163045	211475	416278	1722001	9958284	777546	1975438			1.16757e+07	5568275	6.17657e+06	24670460
sp|P02662|CASA1_BOVIN	SISSSEEIVPN	1481.4287+	1	1481.43	S[+80]IS[+80]S[+80]S[+80]EEIVPN	17496694	13095748	12405913	3252076					2598702	16600531		6713732			10047698	1.48481e+07	12405913	4982904
sp|P02662|CASA1_BOVIN	SISSSEEIVPN	741.2180++	2	741.218	S[+80]IS[+80]S[+80]S[+80]EEIVPN	175792608			21990470	7805			36509	28860316	103007888		21277962			68220243	103007888		1.4435e+07
sp|P02662|CASA1_BOVIN	SISSSEEIVPNSVEQK	711.5687+++	3	711.569	S[+80]IS[+80]S[+80]S[+80]EEIVPNS[+80]VEQK		122986	591076	1555529					130582						130582	122986	591076	1555529
sp|P02662|CASA1_BOVIN	SISSSEEIVPN	661.2517++	2	661.252	SIS[+80]S[+80]SEEIVPN	353583	901943		2051504	739687	1899161	988566	788376		2701025	134368	1277565			546635	1834043	561467	1.37248e+06
sp|P02662|CASA1_BOVIN	SISSSEEIVPNSVEQK	658.2578+++	3	658.258	SIS[+80]S[+80]S[+80]EEIVPNSVEQK	941411	45210		2969700	260005	245734		102118				36047			600708	145472		1035955
sp|P02662|CASA1_BOVIN	ISSSEEIVPN	1314.4303+	1	1314.43	IS[+80]S[+80]S[+80]EEIVPN	103033128	60161848	111704904	182680192	28376878	118957968	30668164	4936548	23903980	113419024	4531435	15378823			5.17713e+07	9.75129e+07	4.89682e+07	6.76652e+07
sp|P02662|CASA1_BOVIN	ISSSEEIVPN	657.7188++	2	657.719	IS[+80]S[+80]S[+80]EEIVPN	544207552	307002752	538070976	821555456	112204504	468522784	112005112	18247142	127813976	502302592	18460224	78023648			2.61409e+08	4.25943e+08	2.22845e+08	305942082
sp|P02662|CASA1_BOVIN	ISSSEEIVPNSVEQK	983.3503++	2	983.35	IS[+80]S[+80]S[+80]EEIVPNS[+80]VEQK	161808880	10548769	80275832	285343808		1713018	117601	229332	12029196	43725712	3500460	10746492			86919038	1.86625e+07	27964631	9.87732e+07
sp|P02662|CASA1_BOVIN	ISSSEEIVPNSVEQK	655.9026+++	3	655.903	IS[+80]S[+80]S[+80]EEIVPNS[+80]VEQK	137651856	9264795	71260696	138145920		991487	93739	82809	9856568	32831764	1691330	8440696			73754212	14362682	2.43486e+07	4.88898e+07
sp|P02662|CASA1_BOVIN	ISSSEEIVPN	617.7356++	2	617.736	ISS[+80]S[+80]EEIVPN	4893029	5846614	5621827	10496969	5093608	9891517	3109353	2460068	2282351	10906861	607137	1222211			4.08966e+06	8881664	3.11277e+06	4726416
sp|P02662|CASA1_BOVIN	ISSSEEIVPNSVEQK	943.3671++	2	943.367	IS[+80]S[+80]S[+80]EEIVPNSVEQK	6494068	93578	1466304	6636513	1154553	493472		305118	198354	949176		137206			2.61566e+06	512075	1466304	2.35961e+06
sp|P02662|CASA1_BOVIN	ISSSEEIVPNSVEQK	629.2472+++	3	629.247	IS[+80]S[+80]S[+80]EEIVPNSVEQK	8003616	122675	1941449	7699086	1251543	515754	37899	313165	326396	1163102	90051	178760			3.19385e+06	600510	689800	2730337
sp|P02662|CASA1_BOVIN	SSSEEIVPN	601.1768++	2	601.177	S[+80]S[+80]S[+80]EEIVPN	1351240	1276671	999409	1464989					812216	1342453	147665	1026262			1081728	1309562	573537	1.24563e+06
sp|P02662|CASA1_BOVIN	SSSEEIVPN	561.1936++	2	561.194	SS[+80]S[+80]EEIVPN	3402545	3758703	4545345	7599822	7672428	12953433	4386939	3681738	2721648	8767132	1260131	2488348			4.59887e+06	8.49309e+06	3.39747e+06	4.58997e+06
sp|P02662|CASA1_BOVIN	SSEEIVPNSVEQK	843.3090++	2	843.309	S[+80]S[+80]EEIVPNS[+80]VEQK	106067304	3555703	40631272	154370368	38532004	13729213	36224632	13841739	9747374	17639344	8024169	14884730			51448894	11641420	2.82934e+07	61032279
sp|P02662|CASA1_BOVIN	SSEEIVPNSVEQK	562.5418+++	3	562.542	S[+80]S[+80]EEIVPNS[+80]VEQK	21507578	724758	8612868	30106748	6804227	2403392	6498509	2377906	2185300	3909471	1700605	3118181			1.01657e+07	2.34587e+06	5603994	1.18676e+07
sp|P02662|CASA1_BOVIN	SSEEIVPNSVEQ	779.2616++	2	779.262	S[+80]S[+80]EEIVPNS[+80]VEQ	3722950	434739	3562501	9516883					1223666	2062743	2303035	9118338			2473308	1248741	2932768	9.31761e+06
sp|P02662|CASA1_BOVIN	SSEEIVPN	1034.3479+	1	1034.35	S[+80]S[+80]EEIVPN	169179776	87899232	169504176	284273536	217206592	211393232	222635968	181452032	97917192	162363040	119364408	286752800			161434520	153885168	1.70502e+08	2.50826e+08
sp|P02662|CASA1_BOVIN	SSEEIVPN	517.6776++	2	517.678	S[+80]S[+80]EEIVPN	276393856	148286592	268681856	415427552	304993856	291336768	301837504	247879056	166961872	235340944	187256032	428576224			2.4945e+08	2.24988e+08	2.52592e+08	363960944
sp|P02662|CASA1_BOVIN	SSEEIVPNSVEQK	803.3259++	2	803.326	S[+80]S[+80]EEIVPNSVEQK	1914681		431958	2200422	291483	66601	265033	106156	97838	195590	85658	113105			768001	131096	260883	806561
sp|P02662|CASA1_BOVIN	SSEEIVPN	954.3816+	1	954.382	S[+80]SEEIVPN	38085136	15414317	47653128	82138176	28776824	50492884	30572348	22713596	15338346	50784528	7970740	12510819			27400102	38897243	28732072	3.91209e+07
sp|P02662|CASA1_BOVIN	SSEEIVPN	477.6944++	2	477.694	S[+80]SEEIVPN	64026144	26885240	77135240	124298040	44106648	72541648	43452652	32949644	29196732	73916968	13025946	21748252			45776508	5.77813e+07	44537946	59665312
sp|P02662|CASA1_BOVIN	SSEEIVP	920.3050+	1	920.305	S[+80]S[+80]EEIVP	3358817	3723128	4374300	5938139	4838348	6193615	6609904	7367853	2781901	4707639	6309549	13470551			3.65969e+06	4874794	5.76458e+06	8.92551e+06
sp|P02662|CASA1_BOVIN	SSEEIVP	460.6561++	2	460.656	S[+80]S[+80]EEIVP
sp|P02662|CASA1_BOVIN	SSEEIVPNS	1201.3463+	1	1201.35	S[+80]S[+80]EEIVPNS[+80]	205538		347131	789340					227948	550382		4135091			216743	550382	347131	2.46222e+06
sp|P02662|CASA1_BOVIN	SSEEIVPNS	601.1768++	2	601.177	S[+80]S[+80]EEIVPNS[+80]	309474	93881	344004	591170				30855	265159	434056		3973612			287316	263968	344004	1531879
sp|P02662|CASA1_BOVIN	SSEEIVPNSVEQK	803.3259++	2	803.326	SS[+80]EEIVPNS[+80]VEQK	21292784	602353	10723059	39058600	4810684	2707311			1608657	4473780	847157	1474629			9237375	2.59448e+06	5785108	2.02666e+07
sp|P02662|CASA1_BOVIN	SSEEIVPNSVEQK	535.8863+++	3	535.886	SS[+80]EEIVPNS[+80]VEQK	5358067	135248	2843220	9887283	1118302	566726	1170050	418416	401495	1065716	207067	343607			2.29262e+06	589230	1406779	3.54977e+06
sp|P02662|CASA1_BOVIN	SSEEIVPNSVE	715.2323++	2	715.232	S[+80]S[+80]EEIVPNS[+80]VE	8334490	666032	6290687	12992996					1166236	2462875	1395753	6553144			4750363	1.56445e+06	3843220	9773070
sp|P02662|CASA1_BOVIN	SEEI	557.1855+	1	557.185	S[+80]EEI	6809910	661594	1763462	8235356	2304662	5800540	1552143	6270587	1613531	7886611	5284774	809404			3.57603e+06	4782915	2866793	5.10512e+06
sp|P02662|CASA1_BOVIN	SEEIVPN	867.3496+	1	867.35	S[+80]EEIVPN	6049537	1780859	4146650	5514978	7246234	4829139	3944986	3288131	4054466	4052811	3145312	7038219			5.78341e+06	3.55427e+06	3.74565e+06	5.28044e+06
sp|P02662|CASA1_BOVIN	SEEIVPN	434.1784++	2	434.178	S[+80]EEIVPN	8323903	2327758	5597461	6450095	9779182	6262568	5109152	4000117	5973857	5043989	4348373	9823926			8.02565e+06	4.54477e+06	5.01833e+06	6758046
sp|P02662|CASA1_BOVIN	SEEIVPN	787.3832+	1	787.383	SEEIVPN	2879915	919145	2208334	3107110	1817468	2318114	957645	750735	1031885	2336840	400091	575257			1909756	1858033	1188690	1.4777e+06
sp|P02662|CASA1_BOVIN	SEEI	477.2191+	1	477.219	SEEI	180992	242711	384638	483886	181863	414729	325224	331353	289269	407895	217333	394077			217375	355112	309065	403105
sp|P02662|CASA1_BOVIN	EEIVP	586.3083+	1	586.308	EEIVP	398446	453586	569915	1020508	599994	1414849	711691	723233	533966	1297157	399791	636596			510802	1.0552e+06	560466	793446
sp|P02662|CASA1_BOVIN	EEIVPNSVEQK	676.3107++	2	676.311	EEIVPNS[+80]VEQK	9186176		5156305	18453704	2713077		3997713	1756903	1191125		669508	1089288			4.36346e+06		3.27451e+06	7099965
sp|P02662|CASA1_BOVIN	EEIVPNSVEQK	451.2096+++	3	451.21	EEIVPNS[+80]VEQK	882860		468507	1599700	186537		272038	125151	95693	233761	48865	77102			388363	233761	263137	600651
sp|P02662|CASA1_BOVIN	EEIVPN	700.3512+	1	700.351	EEIVPN	19962972	8072860	20026946		19768178	36321780	20318132	16046486	15749009	33809768	7192494	10094319			1.84934e+07	26068136	1.58459e+07	1.30704e+07
sp|P02662|CASA1_BOVIN	EEIVPN	350.6792++	2	350.679	EEIVPN	10648776	5730926	12282518	16164536	14073174	24509026	13567556	10919868	11161914	20192188	4874354	7060738			11961288	1.68107e+07	10241476	11381714
sp|P02662|CASA1_BOVIN	EIVP	457.2657+	1	457.266	EIVP	635540	537105	687771	763171	670111	1296182	710383	736009	508570	1534197	559067	807640			604740	1.12249e+06	652407	768940
sp|P02662|CASA1_BOVIN	EIVPN	571.3086+	1	571.309	EIVPN	25212118	22038822	30962518	41874908	41122756	63240184	53331168	32571818	31747440	70789408	34030312	31362974			3.26941e+07	5.20228e+07	3.94413e+07	35269900
sp|P02662|CASA1_BOVIN	EIVPNSVEQK	611.7894++	2	611.789	EIVPNS[+80]VEQK	4678987				1945157										3312072
sp|P02662|CASA1_BOVIN	IVPNSVEQK	547.2681++	2	547.268	IVPNS[+80]VEQK	19330650				4680479										1.20056e+07
sp|P02662|CASA1_BOVIN	IVPN	442.2660+	1	442.266	IVPN	55605300	32797710	87448464	120960384	54118828	68266544	43242208	38398824	34401664	41171880	35803384	36711080			4.80419e+07	4.7412e+07	5.5498e+07	6.53568e+07
sp|P02662|CASA1_BOVIN	SVEQKH	807.3397+	1	807.34	S[+80]VEQKH		293841		2050975						1545246		4945746				919544	#DIV/0!	3.49836e+06
sp|P02662|CASA1_BOVIN	SVEQK	670.2807+	1	670.281	S[+80]VEQK	58673788	24669698	63578288	89629880	44855904	43200816	47731876	17593142		48256084		48011472			51764846	38708866	55655082	5.17448e+07
sp|P02662|CASA1_BOVIN	SVEQKHIQ	524.7448++	2	524.745	S[+80]VEQKHIQ	10012266	1499479	5123497	14134257	6481953	6137080	14397906	4965330	5205916	8513855	4471703	6659654			7.23338e+06	5.38347e+06	7997702	8.58641e+06
sp|P02662|CASA1_BOVIN	SVEQKHIQ	350.1656+++	3	350.166	S[+80]VEQKHIQ	4526406	719135	2221672	5906116	2877038	2581844	5960802	2108863	2525337	4043033	2230341	2781176			3.30959e+06	2448004	3.47094e+06	3.59872e+06
sp|P02662|CASA1_BOVIN	SVEQ	542.1858+	1	542.186	S[+80]VEQ		1251852			2639342			308103		4405082	6783545	7227625			2639342	2828467	6783545	3767864
sp|P02662|CASA1_BOVIN	HIQKEDVPSERYLGYLEQLLRLKK	591.9341, +5	5	591.934	HIQKEDVPSERYLGYLEQLLRLKK				4014445														4014445
sp|P02662|CASA1_BOVIN	HIQKEDVPSERYLGYLEQLLRLKK	493.4463, +6	6	493.446	HIQKEDVPSERYLGYLEQLLRLKK				3932627														3932627
sp|P02662|CASA1_BOVIN	HIQKEDVPSERYLGYLEQLLRLKKYK	541.9727, +6	6	541.973	HIQKEDVPSERYLGYLEQLLRLKKYK				47910624	74839	28681	44205	19006			8195				74839	28681	26200	23964815
sp|P02662|CASA1_BOVIN	HIQKEDVPSERYLGYLEQLLRLKKYKVPQLEIVPNSAEERLHSM	766.1193, +7	7	766.119	HIQKEDVPSERYLGYLEQLLRLKKYKVPQLEIVPNS[+80]AEERLHSM				4753875							34600						34600	4753875
sp|P02662|CASA1_BOVIN	HIQKEDVPS	526.7722++	2	526.772	HIQKEDVPS		727388	2244467	7450254	1073240	1535433	2886002	928598	961348	2585961	938872	921818			1017294	1.61626e+06	2.02311e+06	3.10022e+06
sp|P02662|CASA1_BOVIN	HIQKEDVPSERYLGYL	649.6705+++	3	649.671	HIQKEDVPSERYLGYL			57064	156123			8442992		87572		2626066				87572		3.70871e+06	156123
sp|P02662|CASA1_BOVIN	HIQKEDVPSERYLGYLEQLLRLKKYKVPQLEIVPNSAEERLH	857.2926, +6	6	857.293	HIQKEDVPSERYLGYLEQLLRLKKYKVPQLEIVPNS[+80]AEERLH				37978508							66896						66896	37978508
sp|P02662|CASA1_BOVIN	HIQKEDVPSERYLGYLEQLLRLKKYKVPQLEIVPNSAEERLH	643.2213, +8	8	643.221	HIQKEDVPSERYLGYLEQLLRLKKYKVPQLEIVPNS[+80]AEERLH		25742		29809204												25742	#DIV/0!	29809204
sp|P02662|CASA1_BOVIN	HIQKEDVPSERYLGYLEQLLRLKKYKVPQLEIVPNSAEERLHSMK	784.4186, +7	7	784.419	HIQKEDVPSERYLGYLEQLLRLKKYKVPQLEIVPNS[+80]AEERLHSMK		315831		232301152							292143					315831	292143	232301152
sp|P02662|CASA1_BOVIN	HIQKEDVPSERYLGYLEQLLRLKKYKVPQLEIVPNSAEERLHSMK	686.4922, +8	8	686.492	HIQKEDVPSERYLGYLEQLLRLKKYKVPQLEIVPNS[+80]AEERLHSMK		263050		175141792												263050	#DIV/0!	175141792
sp|P02662|CASA1_BOVIN	HIQKEDVPSERYLGYLEQLLRLKKYKVPQLEIVPNSAEERLHSMK	610.3272, +9	9	610.327	HIQKEDVPSERYLGYLEQLLRLKKYKVPQLEIVPNS[+80]AEERLHSMK	6663	105944		80503584							120850				6663	105944	120850	80503584
sp|P02662|CASA1_BOVIN	HIQKEDVPSERYLGYLEQL	773.0656+++	3	773.066	HIQKEDVPSERYLGYLEQL				2493807		23587	20097052				8858348					23587	14477700	2493807
sp|P02662|CASA1_BOVIN	HIQKEDVPSERYLGYLEQL	580.0510++++	4	580.051	HIQKEDVPSERYLGYLEQL				8709318	7431		75284352	55279		52097	34377908				7431	52097	54831130	4.3823e+06
sp|P02662|CASA1_BOVIN	KEDVPSERYL	412.5471+++	3	412.547	KEDVPSERYL	723337	133776	568958	1199913	299983	305144	553077	282144	432598	622204	350362	361247			485306	353708	490799	614435
sp|P02662|CASA1_BOVIN	KEDVPS	674.3355+	1	674.336	KEDVPS	4634597	1154604	3986208	7152572	4445979	5614128	3414168	1981159	1983276	8932337	807917	1265452			3.68795e+06	5.23369e+06	2.7361e+06	3.46639e+06
sp|P02662|CASA1_BOVIN	KEDVPS	337.6714++	2	337.671	KEDVPS	7427055	2387002	6173982	9307840	7397682	9264698	5701800	3300281	4204989	11745844	1742449	2378202			6343242	7.79918e+06	4.53941e+06	4995441
sp|P02662|CASA1_BOVIN	KEDVPSERYLGYLEQLLRLKKYKVPQ	532.9691, +6	6	532.969	KEDVPSERYLGYLEQLLRLKKYKVPQ				23308356							680102						680102	23308356
sp|P02662|CASA1_BOVIN	KEDVPSERYLG	431.5542+++	3	431.554	KEDVPSERYLG	549431	58977	194831	425494		115712	293804	117111	127076	197480	167126	171826			338254	124056	218587	238144
sp|P02662|CASA1_BOVIN	DVPSERYLGYLEQL	841.4252++	2	841.425	DVPSERYLGYLEQL				1846360					91379		5445295				91379		5445295	1846360
sp|P02662|CASA1_BOVIN	DVPSERYLG	518.2589++	2	518.259	DVPSERYLG	3382104	626346	2620988	4721152	1435668	1368150	1872572	1405200	1083575	1935604	1193418	1850351			1.96712e+06	1.31003e+06	1.89566e+06	2658901
sp|P02662|CASA1_BOVIN	DVPSER	351.6745++	2	351.674	DVPSER	637001	104407	413465	708890	304685	241508	280216	217610	814581	458442	673078	339535			585422	268119	455586	422012
sp|P02662|CASA1_BOVIN	DVPSE	546.2406+	1	546.241	DVPSE	2434912	1119351	5474178	7041553	3815444	5434899	9099887	7620779	2327321	8026183	5881137	8285458			2.85923e+06	4.86014e+06	6.8184e+06	7.64926e+06
sp|P02662|CASA1_BOVIN	VPSERYLGYLEQL	783.9118++	2	783.912	VPSERYLGYLEQL									38954		3741243				38954		3741243
sp|P02662|CASA1_BOVIN	VPSERYLGYLEQL	522.9436+++	3	522.944	VPSERYLGYLEQL											956943						956943
sp|P02662|CASA1_BOVIN	ERYLGYLEQLLRLKKYKVPQ	508.2979, +5	5	508.298	ERYLGYLEQLLRLKKYKVPQ				3640770			5410419										5410419	3640770
sp|P02662|CASA1_BOVIN	ERYLGYLEQ	585.7931++	2	585.793	ERYLGYLEQ	651797	410148	1583125	3731077	359550	340953	709911	411046	543347	300952	949090	663237			518231	350684	1.08071e+06	1.60179e+06
sp|P02662|CASA1_BOVIN	ERYLGYLEQL	642.3352++	2	642.335	ERYLGYLEQL				2839218			3372093		1597616		6560130				1597616		4.96611e+06	2839218
sp|P02662|CASA1_BOVIN	ERYLGYLEQLLRLKKYKVPQL	530.9147, +5	5	530.915	ERYLGYLEQLLRLKKYKVPQL				4275922													#DIV/0!	4275922
sp|P02662|CASA1_BOVIN	ERYLGYLE	521.7638++	2	521.764	ERYLGYLE	1702376	1056973	983168	1883987	1874028	1835910	1684062	916453	1907595	1427875	2672914	2094359			1.828e+06	1.44025e+06	1780048	1.6316e+06
sp|P02662|CASA1_BOVIN	ERYLGYLEQLLRLKKYKVPQLEIVPN	534.6452, +6	6	534.645	ERYLGYLEQLLRLKKYKVPQLEIVPN				9609712														9609712
sp|P02662|CASA1_BOVIN	YLGYL	628.3341+	1	628.334	YLGYL	214152		659625	958384	161338			294108	243789	266980	1060743				206426	266980	860184	626246
sp|P02662|CASA1_BOVIN	YLGYLEQL	499.7633++	2	499.763	YLGYLEQL				464741				23873	594080		3687083				594080	#DIV/0!	3687083	244307
sp|P02662|CASA1_BOVIN	GYLEQLLR	496.2822++	2	496.282	GYLEQLLR	59945	222068	350146	973033	233364	354907	475260	292447	666867	281734	1514937	1630514			320059	286236	780114	965331
sp|P02662|CASA1_BOVIN	GYLEQ	609.2879+	1	609.288	GYLEQ	376660	270941	927220	1576108	373905	691515	1072706	818245		1231695	510083	569274			375282	731384	836670	987876
sp|P02662|CASA1_BOVIN	YLEQ	552.2664+	1	552.266	YLEQ	3022641	1404759	2978747	3980004	2429972	3818692		1621063	1354300	4186770	744075				2268971	3.13674e+06	1861411	2.80053e+06
sp|P02662|CASA1_BOVIN	YLEQLL	778.4345+	1	778.435	YLEQLL	1848894	1756769		916498	1836234	2619165		2571366		1609201		2597366			1842564	1995045		2028410
sp|P02662|CASA1_BOVIN	YLEQLLR	467.7715++	2	467.771	YLEQLLR	490736	190119	405831	734824	169410	163012	193762	237769	503935	180525	464310	310128			388027	177885	354634	427574
sp|P02662|CASA1_BOVIN	YLEQL	665.3505+	1	665.35	YLEQL	2970604	625083		2951825	845894	909900	445795	336083		1490023		342960			1908249	1.00834e+06	445795	1.21029e+06
sp|P02662|CASA1_BOVIN	EQLLRL	386.2398++	2	386.24	EQLLRL	209851	226115	427921	639974	358046	527416	709542	469479	475193	696284	534203	741575			347697	483272	557222	617009
sp|P02662|CASA1_BOVIN	LRLKKYKVPQL	462.6379+++	3	462.638	LRLKKYKVPQL				317960			30494686	140398	1021507		43008472				1021507		36751579	229179
sp|P02662|CASA1_BOVIN	LRLKKYKVPQL	347.2302++++	4	347.23	LRLKKYKVPQL			324615	541738			45268888	85244	1821421	22699	19871072				1821421	22699	21821525	313491
sp|P02662|CASA1_BOVIN	LRLKKYKVPQLEIVPN	646.7348+++	3	646.735	LRLKKYKVPQLEIVPN	5320	10590	342465	4071379	28634		13630830	56690	206287	41151	11647394				80080.3	25870.5	8.54023e+06	2.06403e+06
sp|P02662|CASA1_BOVIN	LRLKKYKVPQLEIVPN	485.3029++++	4	485.303	LRLKKYKVPQLEIVPN			822840	12527904	188724	54771	37984776	162506	512995	117458	33447634	34293			350860	86114.5	2.40851e+07	4.24157e+06
sp|P02662|CASA1_BOVIN	LRLKKYKVPQLEIVPN	388.4438, +5	5	388.444	LRLKKYKVPQLEIVPN				1673042	18091		5015881	11530			4338471				18091		4677176	842286
sp|P02662|CASA1_BOVIN	LRLKKYKVPQLEIVPNSAEERLHSMK	638.1502, +5	5	638.15	LRLKKYKVPQLEIVPNS[+80]AEERLHSMK				2847372			8048810										8048810	2847372
sp|P02662|CASA1_BOVIN	LRLKKYKVPQLEIVPNSAEERLHSMK	531.9597, +6	6	531.96	LRLKKYKVPQLEIVPNS[+80]AEERLHSMK				2954114			8557419										8557419	2954114
sp|P02662|CASA1_BOVIN	KYKVPQ	381.7291++	2	381.729	KYKVPQ	3610701	1821580	3611855	8295115	2658139	3789506	4405675	2199297	1970503	3877165	2521230	3839514			2.74645e+06	3.16275e+06	3512920	4.77798e+06
sp|P02662|CASA1_BOVIN	KYKVPQLEIVPN	476.6134+++	3	476.613	KYKVPQLEIVPN	278604	96326		1723485	103144	128299	582964	144814			789881	160598			190874	112312	686422	676299
sp|P02662|CASA1_BOVIN	YKVPQ	634.3559+	1	634.356	YKVPQ	3387009	2835708	7239548	13530084	2368182	4581351	5203499	3751974	2047297	4718735	5986272	7018482			2.60083e+06	4.04526e+06	6.14311e+06	8100180
sp|P02662|CASA1_BOVIN	YKVPQ	317.6816++	2	317.682	YKVPQ	4958776	2131985	4993623	7644869	3303799	5287805	4928709	3720934	2284209	4277835	3236604	3999287			3.51559e+06	3.89921e+06	4386312	5.1217e+06
sp|P02662|CASA1_BOVIN	KVPQLE	357.2132++	2	357.213	KVPQLE	1030603	288644	1246605	2661979	294461		459368	332682	358435	496351	352099	430594			561166	392498	686024	1.14175e+06
sp|P02662|CASA1_BOVIN	KVPQ	471.2926+	1	471.293	KVPQ	2455957	1848537	5231908	1331381	5073917	3744845	5885593	5115912	3406362	5653629	5937183	6790926			3645412	3.749e+06	5.68489e+06	4.41274e+06
sp|P02662|CASA1_BOVIN	KVPQLEIVPN	568.8373++	2	568.837	KVPQLEIVPN	1641615	670720	2392451	9832907	564959	706459	45111	474985	0	676082		614448			735525	684420	1218781	3640780
sp|P02662|CASA1_BOVIN	LEIV	473.2970+	1	473.297	LEIV	697983	581438	390382	543784	1197876	1370997	1354015	819964	748242	1801373	494939	1204388			881367	1.25127e+06	746445	856045
sp|P02662|CASA1_BOVIN	LEIVPN	684.3927+	1	684.393	LEIVPN	4963004	6593274	6344868	10722320	4900104	8223146	4120909	2997987	3525828	9756912	2565478	2785703			4.46298e+06	8.19111e+06	4.34375e+06	5.502e+06
sp|P02662|CASA1_BOVIN	LEIVPN	342.7000++	2	342.7	LEIVPN	2993948	3861141	4094341	5589114	3022982	4911524	2425966	1805339	2176271	5666541	1408575	1884795			2731067	4.81307e+06	2.64296e+06	3.09308e+06
sp|P02662|CASA1_BOVIN	EIVPNSAEERLHSMK	607.2851+++	3	607.285	EIVPNS[+80]AEERLHSMK	61149			308005			7935807								61149		7935807	308005
sp|P02662|CASA1_BOVIN	EIVPNSAEERLHSMK	455.7157++++	4	455.716	EIVPNS[+80]AEERLHSMK	51156			173243			2239007								51156		2239007	173243
sp|P02662|CASA1_BOVIN	EIVPNSAEER	612.2688++	2	612.269	EIVPNS[+80]AEER	376993	228373	708843	1632170	241991	349762	875435	385486	202791	470381	664812	533800			273925	349505	749697	850485
sp|P02662|CASA1_BOVIN	IVPNSAEER	547.7475++	2	547.748	IVPNS[+80]AEER	1991228	855206	3207086	7996417	1074594	1391470	1778508	1105377	590725	1340723	833478	1436322			1218849	1.1958e+06	1.93969e+06	3.51271e+06
sp|P02662|CASA1_BOVIN	SAEERLHS	504.7109++	2	504.711	S[+80]AEERLHS	7378885	915567	6892048	14119346	2124424	1926238	3247678	1824992	1388352	2366095	1310891	2120712			3.63055e+06	1.73597e+06	3.81687e+06	6.02168e+06
sp|P02662|CASA1_BOVIN	SAEERLHSM	570.2312++	2	570.231	S[+80]AEERLHSM	1205737	911909	941913	2608985	600186	719182	1011615	581345	475752	1268679	446923	658510			760558	966590	800150	1.28295e+06
sp|P02662|CASA1_BOVIN	SAEERL	392.6655++	2	392.665	S[+80]AEERL	331883	317867	679192	1109349	270119	293182	347025	355722	601003	338684	795815	2385283			401002	316578	607344	1.28345e+06
sp|P02662|CASA1_BOVIN	SAEERLH	461.1949++	2	461.195	S[+80]AEERLH	6415332	7400331	13361571	25085772	9645296	12459663	13379411	9123517	9442702	9632925	10659216	17507678			8501110	9830973	1.24667e+07	17238989
sp|P02662|CASA1_BOVIN	SAEERLH	421.2118++	2	421.212	SAEERLH		366499	915217	2019906	327122		441266	343860		595578	259492	280546			327122	481038	538658	881437
sp|P02662|CASA1_BOVIN	SAEERLHSMK	423.1882+++	3	423.188	S[+80]AEERLHSMK	3030640	1460956	3490666	13637143	1018148	1647923	4108274	1255791	847844	1328802	1380083	1479557			1.63221e+06	1479227	2.99301e+06	5457497
sp|P02662|CASA1_BOVIN	SAEERLHS	464.7278++	2	464.728	SAEERLHS	538839		747853	2052491	115656					202760		58447			327248	202760	747853	1055469
sp|P02662|CASA1_BOVIN	SAEER	671.2396+	1	671.24	S[+80]AEER	6880790	4277432	10192734	12885146	7060558	7678310	9010012	5672426	5119862		7848323	9977980			6.35374e+06	5977871	9017023	9.51185e+06
sp|P02662|CASA1_BOVIN	AYFYPEL	902.4294+	1	902.429	AYFYPEL				685935	344873		7596028								344873		7596028	685935
sp|P02662|CASA1_BOVIN	FRQF	597.3144+	1	597.314	FRQF	533082	193264	372764	2050325	4322934	1071380	7614245	751317	638096	1375135	2115672	1043920			1.83137e+06	879926	3.36756e+06	1281854
sp|P02662|CASA1_BOVIN	FRQFYQL	501.2638++	2	501.264	FRQFYQL	337173	280584	729184	5572038	11309179	1298110	54369832	908842	2231571	1196355	18135218	2244413			4.62597e+06	925016	2.44114e+07	2908431
sp|P02662|CASA1_BOVIN	YYVPLGTQYTDAPSF	861.4065++	2	861.407	YYVPLGTQYTDAPSF			89378				4971522		187897		1155564				187897		2.07215e+06
sp|P02662|CASA1_BOVIN	YYVPL	654.3497+	1	654.35	YYVPL	901339	569731	1020359	1715869	1433832	467599		927745	1022624	1716660	1911733				1119265	917997	1466046	1321807
sp|P02662|CASA1_BOVIN	YVPL	491.2864+	1	491.286	YVPL	2678169	1201939	2002582	2769742	2434734	4714451	3338756	2134526	2771345	6924158	3302909	4661854			2.62808e+06	4.28018e+06	2.88142e+06	3.18871e+06
sp|P02662|CASA1_BOVIN	GTQY	468.2089+	1	468.209	GTQY		5281525	9170269	11356519	2866945		2151648	3288437			2894013	7115098			2866945	5281525	4.73864e+06	7.25335e+06
sp|P02662|CASA1_BOVIN	SFSDIPNPIGSE	631.7986++	2	631.799	SFSDIPNPIGSE	128575	75409	275165	611643	102690	236812	330139	296843		655396		192492			115632	322539	302652	366993
sp|P02662|CASA1_BOVIN	SDIPNPIGSENSEKTTMPLW	1108.5306++	2	1108.53	SDIPNPIGSENSEKTTMPLW									343044		25609660				343044		25609660
sp|P02662|CASA1_BOVIN	SDIPNPIGSENSEKTTMPL	1015.4910++	2	1015.49	SDIPNPIGSENSEKTTMPL							14550670										14550670
sp|P02662|CASA1_BOVIN	IPNPIGSENSEKTTMPLW	1007.5011++	2	1007.5	IPNPIGSENSEKTTMPLW							5399593										5399593
sp|P02662|CASA1_BOVIN	PNPIG	497.2718+	1	497.272	PNPIG	2101482	863294	5324423	6324962	3889499	4579503	17265432	13737348	8498290	7036081	20444754	26276296			4829757	4159626	1.43449e+07	15446202
sp|P02662|CASA1_BOVIN	NSEKTTMPL	510.7551++	2	510.755	NSEKTTMPL		251108	204767	581746	535564	941329	4435829	1839964	934709	2868649	3058918				735136	1.3537e+06	2.5665e+06	1210855
sp|P02662|CASA1_BOVIN	NSEKTTMPLW	603.7948++	2	603.795	NSEKTTMPLW	481458			2744166	1143183		5443776	1545750		1746405					812320	1746405	5443776	2144958
sp|P02662|CASA1_BOVIN	NSEKTTMP	454.2131++	2	454.213	NSEKTTMP	351992	22387	538211	1484342	789395	1218579	1626575	628630	383104	2726694	82040	118152			508164	1.32255e+06	748942	743708
sp|P02662|CASA1_BOVIN	TMPLW	647.3221+	1	647.322	TMPLW			1312894	2194261	292052	346312		483803		234264					292052	290288	1312894	1339032

## Sheet: Table_S9
Supplementary Table S9. Bioactive peptides identified in the different PR cheese samples. The intensity data are the average of three different injections. Empty cells indicated that the peptide was not found in that specific sample. The letter C, L and R identify the three different dairies. The number indicates the months of ripening.
Protein	Peptide	Precursor	Precursor Charge	Precursor Mz	Peptide Modified Sequence	C12	C18	C24	C30	L12	L18	L24	L30	R12	R18	R24	R30
sp|P02662|CASA1_BOVIN	RPKHPIKHQGLPQEVLNENLLRF	921.8558+++	3	921.856	RPKHPIKHQGLPQEVLNENLLRF				1436067	457720	306755	17467374	154961			2612425		Anti-microbial	Immunomodulator
sp|P02662|CASA1_BOVIN	RPKHPIKHQGLPQEVLNENLLRF	691.6437++++	4	691.644	RPKHPIKHQGLPQEVLNENLLRF				8886424	4057500	3215689	85907080	1431114			10889076
sp|P02662|CASA1_BOVIN	RPKHPIKHQGLPQEVLNENLLRF	553.5164, +5	5	553.516	RPKHPIKHQGLPQEVLNENLLRF	22171	53077		30468856	14296906	10419544	265805744	4866778		392190	38387248
sp|P02662|CASA1_BOVIN	RPKHPIKHQGLPQEVLNENLLRF	461.4315, +6	6	461.432	RPKHPIKHQGLPQEVLNENLLRF		20508		8206715	3510015	2521481	64696128	1291141		107133	10453502
sp|P02662|CASA1_BOVIN	RPKHPIKHQGLPQEVLNENLLRFFVAPFPEVFGK	797.2451, +5	5	797.245	RPKHPIKHQGLPQEVLNENLLRFFVAPFPEVFGK	272097	1066546		25835624								105670	Anti-microbial
sp|P02662|CASA1_BOVIN	ENLLRF	396.2241++	2	396.224	ENLLRF	865087	1891933	506556	621362	858811	758540	776023	408400	1274422	955047	2025994	915012	ACE-inhibitor
sp|P02662|CASA1_BOVIN	FFVAP	580.3130+	1	580.313	FFVAP	264680	696810	481713	448919					881896	1298403	1015119	1393119	ACE-inhibitor
sp|P02662|CASA1_BOVIN	VAPFPE	659.3399+	1	659.34	VAPFPE	115877248	30947590	59240536	73125584	76315736	101533424	80603872	51864000	73962168	161066704	61276800	80638160	Inhibition cholesterol solubility
sp|P02662|CASA1_BOVIN	VAPFPE	330.1736++	2	330.174	VAPFPE	32157838	8710205	17142230	17221892	24801732	31004330	25028890	16713282	20800114	40709228	15427765	24500554
sp|P02662|CASA1_BOVIN	APFPE	560.2715+	1	560.271	APFPE	2987488	1789893	1764342	1963029	1745680	2257615	2967994	2086092	1648169	3981774	3049427	3509208	DPP-IV-inhibitor
sp|P02662|CASA1_BOVIN	DIGSESTEDQAMEDIK	964.3494++	2	964.349	DIGS[+80]ES[+80]TEDQAMEDIK	1486481			1887533	113525				25086	88539	32164	37427	Promote calcium uptake
sp|P02662|CASA1_BOVIN	HIQKEDVPSERYLGYLEQLLRLKK	591.9341, +5	5	591.934	HIQKEDVPSERYLGYLEQLLRLKK				4014445									Anti-microbial
sp|P02662|CASA1_BOVIN	HIQKEDVPSERYLGYLEQLLRLKK	493.4463, +6	6	493.446	HIQKEDVPSERYLGYLEQLLRLKK				3932627
sp|P02662|CASA1_BOVIN	HIQKEDVPSERYLGYLEQLLRLKKYK	541.9727, +6	6	541.973	HIQKEDVPSERYLGYLEQLLRLKKYK				47910624	74839	28681	44205	19006			8195		Anti-microbial
sp|P02662|CASA1_BOVIN	YLEQLLR	467.7715++	2	467.771	YLEQLLR	490736	190119	405831	734824	169410	163012	193762	237769	503935	180525	464310	310128	Anti-microbial
sp|P02662|CASA1_BOVIN	LRLKKYKVPQL	462.6379+++	3	462.638	LRLKKYKVPQL				317960			30494686	140398	1021507		43008472		Anti-microbial
sp|P02662|CASA1_BOVIN	LRLKKYKVPQL	347.2302++++	4	347.23	LRLKKYKVPQL			324615	541738			45268888	85244	1821421	22699	19871072
sp|P02662|CASA1_BOVIN	AYFYPEL	902.4294+	1	902.429	AYFYPEL				685935	344873		7596028						ACE-inhibitor	Anti-hypertensive	Antioxidant
sp|P02663|CASA2_BOVIN	FALPQYLK	490.2842++	2	490.284	FALPQYLK		1725355		365406	1420228	2075846	3754474	1787512	110272		319596		ACE-inhibitor		Antioxidant
sp|P02663|CASA2_BOVIN	TVYQHQKAMKPWIQPKTKVIPYVRYL	643.9641, +5	5	643.964	TVYQHQKAMKPWIQPKTKVIPYVRYL				5936155			2520148				815334		Anti-microbial
sp|P02663|CASA2_BOVIN	TVYQHQKAMKPWIQPKTKVIPYVRYL	536.8046, +6	6	536.805	TVYQHQKAMKPWIQPKTKVIPYVRYL				7810678			3268269				1086297
sp|P02663|CASA2_BOVIN	VYQHQKAMKPWIQPKTKVIPYVRYL	623.7546, +5	5	623.755	VYQHQKAMKPWIQPKTKVIPYVRYL				1175939			12647182				2882864		Anti-microbial
sp|P02663|CASA2_BOVIN	VYQHQKAMKPWIQPKTKVIPYVRYL	519.9634, +6	6	519.963	VYQHQKAMKPWIQPKTKVIPYVRYL				1515097			15567451	4670		5429	3737939
sp|P02663|CASA2_BOVIN	AMKPWIQPK	366.8758+++	3	366.876	AMKPWIQPK	839865	964565	955216	2695122	501994	752130	1170658	490246	612772	835329	1975106	837034	ACE-inhibitor
sp|P02663|CASA2_BOVIN	WIQP	543.2926+	1	543.293	WIQP	20834290	10898393	18762490	29105764	9141594	13307809	15218635	14077874	4262677	13808599	16144709	14130399	ACE-inhibitor	DPP-IV-inhibitor
sp|P02663|CASA2_BOVIN	TKVIPYVRYL	626.3766++	2	626.377	TKVIPYVRYL				1005668			681756		987603		8254187		Anti-microbial
sp|P02663|CASA2_BOVIN	TKVIPYVRYL	417.9202+++	3	417.92	TKVIPYVRYL	275043	1547788	1029958	3971579	466425	820439	1825623	488816	3685936	383498	28957918	978004
sp|P02666|CASB_BOVIN	RELEEL	788.4149+	1	788.415	RELEEL	33072736	15699721	11716947	20146564	39484908	51101816	39894912	21346588	20028198	25760508	11176976	8610248	Antioxidant
sp|P02666|CASB_BOVIN	RELEEL	394.7111++	2	394.711	RELEEL	93185800	35569544	29153820	30893518	40008788	36405560	19914476	12117347	49755008	49258392	14695672	15648935
sp|P02666|CASB_BOVIN	SSSEESITRIN	691.7655++	2	691.765	SS[+80]S[+80]EESITRIN	12339260	1407039	2980893	7776821	1724163	2755458	1086426	777594	737910	2100318		227589	Anti-microbial
sp|P02666|CASB_BOVIN	SSSEESITRIN	731.7486++	2	731.749	S[+80]S[+80]S[+80]EESITRIN	34645640	12726805	5989575	12139467	5767953	7766899	2977503	1670159	2016576	6350810	415278
sp|P02666|CASB_BOVIN	TEDELQDKIHPF	491.2403+++	3	491.24	TEDELQDKIHPF	2671030	487193	6016269	19939316	1393404	3910880	11848402	5672965	1347603	6826527	4171322	7292791	Anti-microbial
sp|P02666|CASB_BOVIN	DKIHP	305.1714++	2	305.171	DKIHP	3185013	501550	7575159	11465102	9793261	13140342	24375872	15258875	6425821	10977551	10759604	13835826	ACE-inhibitor
sp|P02666|CASB_BOVIN	DKIHPF	378.7056++	2	378.706	DKIHPF	25043214	9195658	47115276	75220472	15678330	24035994	46943408	30070320	18825664	49819316	40127288	72563136	ACE-inhibitor
sp|P02666|CASB_BOVIN	LVYPFP	735.4076+	1	735.408	LVYPFP	9837802	22886292	30359788	48760724	10668235	14310630	11619223	13018384	4446788	13754284	6560312	5926464	ACE-inhibitor
sp|P02666|CASB_BOVIN	LVYPFP	368.2074++	2	368.207	LVYPFP	3941747	8312512	11894234	13744481	4114740	5458715	4185142	5063445	1714934	4941515	2273318	2443676
sp|P02666|CASB_BOVIN	LVYPFPGP	445.2445++	2	445.245	LVYPFPGP	644017	378855	737420	945751	285667	396913	462921	380693	185204	395800			ACE-inhibitor
sp|P02666|CASB_BOVIN	VYPFPGPIPN	550.7924++	2	550.792	VYPFPGPIPN	21829256	12903370	17149566	22836376	14147398	18355952	14483653	10293477	7780099	11148708	11101184	13042342	ACE-inhibitor	Antioxidant
sp|P02666|CASB_BOVIN	YPFPGPIPN	501.2582++	2	501.258	YPFPGPIPN	1714891		824481	746353	1661371	1761364	1616938	1089527	1316552	1189381	1433984	1291621	ACE-inhibitor	Anti-hypertensive	Antioxidant	DPP-IV-inhibitor
sp|P02666|CASB_BOVIN	PGPIPN	594.3246+	1	594.325	PGPIPN	4938026	4594982	7827350	6020298	4818963	7852634	7009398	3343084	5144602	7366992	4333697	5032422	ACE-inhibitor	Immunomodulator	Anti-cancer	Anti-inflammatory
sp|P02666|CASB_BOVIN	SLPQ	444.2453+	1	444.245	SLPQ	7658113	4153326	10764828	11626261	9541556	16207187	19589286	15243572	5412546	15681153	12909142	12686558	ACE-inhibitor
sp|P02666|CASB_BOVIN	VVPP	411.2602+	1	411.26	VVPP	85783864	24583356	59979732	61758656	55328188	70227584	40883036	27747936	32901350	66208876	20124286	16696335	ACE-inhibitor
sp|P02666|CASB_BOVIN	EMPFPK	374.6885++	2	374.689	EMPFPK	851605	1073915	1826370	3806238	342852	687832	917233	680078	324126	874962	586977	1060814	ACE-inhibitor	Anti-microbial
sp|P02666|CASB_BOVIN	NLHLPLPLL	515.3264++	2	515.326	NLHLPLPLL									310602	254325			ACE-inhibitor
sp|P02666|CASB_BOVIN	LHLPLP	345.2209++	2	345.221	LHLPLP	705744	787705	516619	901033	624421	879968	1068328	741498	653236	1639839	795408	1148574	ACE-inhibitor	Anti-hypertensive
sp|P02666|CASB_BOVIN	LHLPLPL	401.7629++	2	401.763	LHLPLPL	84953	195340										627763	ACE-inhibitor
sp|P02666|CASB_BOVIN	LPLP	439.2915+	1	439.291	LPLP	12719614	4435840	7149966	5965880	12183448	12499697	8899286	6295328	3556171	5767222	5345423	6464613	ACE-inhibitor	Anti-hypertensive
sp|P02666|CASB_BOVIN	KVLPVPQ	390.7525++	2	390.753	KVLPVPQ	581755	339246	203464	414975	1940229	2105929	2441567	829073	1876518	4493599	1365162	2130049	ACE-inhibitor	Anti-hypertensive	Anti-inflammatory
sp|P02666|CASB_BOVIN	VLPVPQ	652.4028+	1	652.403	VLPVPQ	1346484	1161873	619002	1177785	2261881	2453077	1300238	869808	1904933	3852384	986950	1390011	Inhibition cholesterol solubility
sp|P02666|CASB_BOVIN	VLPVPQ	326.7051++	2	326.705	VLPVPQ	367384	409871	217101	360434	1040175	1060380	519394	363312	788669	1372685	417946	628016
sp|P02666|CASB_BOVIN	VLPVPQKAVPYPQR	531.3155+++	3	531.315	VLPVPQKAVPYPQR				16145					368007		1477905		Anti-microbial
sp|P02666|CASB_BOVIN	PVPQ	440.2504+	1	440.25	PVPQ	5322802	1930873	2462362	2192537	21159874	18351326	12556049	6645179	30162364	20543534	8221269	6755392	Antioxidant
sp|P02666|CASB_BOVIN	PYPQ	504.2453+	1	504.245	PYPQ	267423	280823	201910	243215	618346	737594	534266	369625	567176	1205270	438552	626185
sp|P02666|CASB_BOVIN	RDMPIQAF	489.2473++	2	489.247	RDMPIQAF	122558	276836	80841		448852	529214	342258	153068	593729	529364	376164	173693	ACE-inhibitor
sp|P02666|CASB_BOVIN	LLYQEPVLGPVRGPFPIIV	1054.1193++	2	1054.12	LLYQEPVLGPVRGPFPIIV				11146971							5857215		ACE-inhibitor
sp|P02666|CASB_BOVIN	LYQEPVLGPVRGPFPIIV	997.5773++	2	997.577	LYQEPVLGPVRGPFPIIV	227124		58164	3020464					477101		31365312	82188	Immunomodulator
sp|P02666|CASB_BOVIN	YQEPVLGPVRGPFPIIV	941.0353++	2	941.035	YQEPVLGPVRGPFPIIV	913066	1081605	2588442	185976720					67489440	6049859	465897632	22371018	ACE-inhibitor	Immunomodulator	Anti-microbial
sp|P02666|CASB_BOVIN	YQEP	536.2351+	1	536.235	YQEP	1776323	421093	885834	916634	3969997	4597947	1982748	1241730	3404558	6397006	1046125	685686	ACE-inhibitor	Antioxidant
sp|P02666|CASB_BOVIN	YQEPVLGPVRGPFPI	834.9590++	2	834.959	YQEPVLGPVRGPFPI			22870	403290					2138148	84350	9798331	258680	Anti-microbial
sp|P02666|CASB_BOVIN	YQEPVLGPVRGPFPI	556.9751+++	3	556.975	YQEPVLGPVRGPFPI				215425					1122059	46479	4485563
sp|P02666|CASB_BOVIN	YQEPVLGPVRG	607.8300++	2	607.83	YQEPVLGPVRG			23880	112372	138265		698029	71347	198397	136840	463882		ACE-inhibitor
sp|P02666|CASB_BOVIN	YQEPVLGPVR	579.3193++	2	579.319	YQEPVLGPVR	125200		64283	147432	271333		689537	70534	368082	285060	681676	272880	ACE-inhibitor	Antioxidant	Immunomodulator	Anti-inflammatory
sp|P02666|CASB_BOVIN	QEPV	472.2402+	1	472.24	QEPV	5989517	1841190	5140515	7519751	5000654	5975598	3912584	2197653	3348882	9121082	1508904	1825393	Immunomodulator
sp|P02668|CASK_BOVIN	YYQQKPVA	498.7611++	2	498.761	YYQQKPVA					56818		1888973		770985		2511670		Anti-microbial

## Sheet: Table_S10
Supplementary Table S10. Spearman correlation matrix including the 101 bioactive peptides, relative abundances of lactic acid bacteria species and compositional data.
	FALPQYLK	RPKHPIKHQGLPQEVLNE	HIQKEDVPSERYLGYLEQ	AYFYPEL	DKIHP	SLPQ	APFPE	LHLPLP	KVLPVPQ	VLPVPQ	YQEP	VAPFPE	YPFPGPIPN	LPLP	L. paracasei	ENLLRF	L. rhamnosus	FFVAP	YQEPVLGPVRGPFPIIV	YQEPVLGPVRGPFPI	DIGS[+80]ES[+80]TE	Simpson	RELEEL	Moisture	YQEPVLGPVR	YQEPVLGPVRG	YYQQKPVA	PYPQ	RDMPIQAF	Fat	NLHLPLPLL	L. casei	LRLKKYKVPQL	NaCl	L. zeae	YLEQLLR	LYQEPVLGPVRGPFPIIV	TKVIPYVRYL	VLPVPQKAVPYPQR	TVYQHQKAMKPWIQPKTK	VYQHQKAMKPWIQPKTKV	Total ACE	Total BAP	TEDELQDKIHPF	DKIHPF	AMKPWIQPK	LLYQEPVLGPVRGPFPII	HIQKEDVPSERYLGYLEQ	WIQP
FALPQYLK	1	0.66671	0.68388	0.45784	0.42355	0.36661	-0.24559	0.078304	0.11034	0.010678	0.15661	-0.21356	0.15305	0.11034	0.47972	-0.27051	-0.37269	-0.71014	-0.57246	-0.50341	-0.49824	-0.19932	-0.29898	0.024915	-0.11766	0.21014	0.25834	0.060508	0.14593	-0.028474	-0.34748	-0.13337	0.14763	0.18184	-0.25623	-0.43423	-0.48822	0.22068	-0.093438	0.31769	0.29768	-0.26339	0.085423	-0.067626	-0.38084	-0.042711	0.0054721	0.044455	-0.27406
RPKHPIKHQGLPQEVLNE	0.66671	1	0.83067	0.66555	0.4648	0.54227	0.16198	0.31691	0.23944	-0.0070424	0.26057	0.049297	0.23944	0.12676	0.11773	-0.10564	0.041899	-0.46598	-0.17922	-0.11652	0.058419	0.070424	-0.30987	0.24648	0.31394	0.54842	0.46926	0.10564	0.070424	-0.19719	-0.34647	-0.39582	0.38703	0.052911	-0.062848	-0.21127	-0.109	0.2817	0.20336	0.73951	0.7539	0.34508	0.68312	0.29578	0.063382	0.33804	0.51429	0.30786	0.17606
HIQKEDVPSERYLGYLEQ	0.68388	0.83067	1	0.78384	0.51879	0.40309	-0.17915	0.10077	0.11943	0.0037323	0.23887	-0.018662	0.21274	0.29859	0.23397	-0.46654	-0.43745	-0.66868	-0.29255	-0.18327	0.13158	0.25753	-0.2538	-0.041056	0.091602	0.38183	0.26868	0.10451	-0.085844	-0.078379	-0.41315	-0.2797	0.22834	0.095341	0.066616	-0.15303	-0.11554	0.20901	0.12737	0.60748	0.46198	0.17542	0.44788	0.31352	0.06345	0.097041	0.44184	0.51278	0.1157
AYFYPEL	0.45784	0.66555	0.78384	1	0.36716	0.21112	-0.19276	0.15604	0.16522	0.055074	0.11933	0.10097	0.073432	0.23865	0.14385	-0.31208	-0.39319	-0.47653	-0.19622	-0.14697	0.24746	0.1744	-0.073432	0.11015	0.34941	0.50456	0.3495	0.055074	-0.15604	-0.33962	-0.25401	-0.17197	0.34264	0.1839	0.098298	0	-0.088182	0.24783	0.036145	0.68675	0.48107	0.18358	0.5232	0.43141	0.19276	0.32126	0.29635	0.5159	0.19276
DKIHP	0.42355	0.4648	0.51879	0.36716	1	0.86713	0.41259	0.59441	0.55944	0.06993	0.16783	0.2028	0.12587	0.23077	0.48952	-0.47552	-0.40773	-0.25983	-0.24559	-0.059717	-0.18128	-0.26573	-0.60839	-0.42657	0.28021	0.22068	0.049926	0.17483	-0.034965	0.46853	-0.21502	-0.3057	0.26829	0.38529	-0.22883	-0.22378	-0.25007	0.048951	-0.15604	0.37634	0.54586	0.18881	0.27273	0.72727	0.52448	-0.062937	0.075258	0.13101	0.16783
SLPQ	0.36661	0.54227	0.40309	0.21112	0.86713	1	0.58042	0.62937	0.62937	0.18182	0.3986	0.39161	0.27972	0.27273	0.36531	-0.33566	-0.066567	-0.22068	-0.25627	-0.082111	-0.24654	-0.32168	-0.44056	-0.1958	0.27321	0.26339	0.09153	0.27273	0.16084	0.42657	-0.10751	-0.39304	0.29005	0.21716	-0.28707	-0.38462	-0.31725	-0.041958	-0.1744	0.33962	0.61604	0.41958	0.48951	0.64336	0.46853	0.013986	0.053756	-0.043671	0.18182
APFPE	-0.24559	0.16198	-0.17915	-0.19276	0.41259	0.58042	1	0.76224	0.51049	0.18182	0.076923	0.53147	0.1958	0.13287	0.13882	0.23077	0.55334	0.36661	0.14593	0.11943	0.20303	-0.013986	-0.20979	0.048951	0.30473	-0.096101	-0.12065	-0.006993	0.013986	0.21678	-0.059131	-0.48038	-0.06526	-0.14361	-0.42021	-0.11189	0.033591	-0.23077	-0.14686	0.14686	0.41329	0.37762	0.39161	0.47552	0.52448	0.23077	0.10214	-0.13101	0.37762
LHLPLP	0.078304	0.31691	0.10077	0.15604	0.59441	0.62937	0.76224	1	0.62238	0.36364	0.083916	0.44056	-0.048951	-0.11888	0.15343	0.17483	0.23715	0.32389	0.18864	0.18288	0.13052	-0.013986	-0.21678	-0.23077	0.33625	0.032034	-0.10817	0.041958	0.13287	0.44755	0.080634	-0.3057	0.06526	-0.091068	-0.26627	-0.18182	-0.093308	0.076923	-0.045895	0.37634	0.53026	0.3007	0.39161	0.61538	0.56643	0.30769	0.20427	0.21836	0.15385
KVLPVPQ	0.11034	0.23944	0.11943	0.16522	0.55944	0.62937	0.51049	0.62238	1	0.77622	0.64336	0.71329	0.5035	0.13287	0.41646	0.1958	0.033284	0.081863	-0.1744	0.011197	0.06526	-0.097902	0.06993	0.18182	0.57793	0.33813	0.29123	0.75524	0.66434	0.42657	0.36016	0.043671	0.014502	-0.21366	-0.46181	-0.47552	-0.33218	-0.23077	-0.16522	0	0.25733	0.034965	0.37063	0.26573	0.16084	-0.3007	-0.27415	-0.3057	-0.34965
VLPVPQ	0.010678	-0.0070424	0.0037323	0.055074	0.06993	0.18182	0.18182	0.36364	0.77622	1	0.72727	0.75524	0.51049	0.14685	0.29225	0.3007	0.074888	0.056949	-0.1922	-0.10077	0.23204	0.25874	0.6014	0.28671	0.21716	0.042711	0.054086	0.73427	0.75524	0.32867	0.49993	0.21836	-0.36256	-0.62347	-0.40356	-0.52448	-0.35457	-0.39161	-0.20194	-0.29373	-0.20275	-0.17483	0.17483	-0.15385	-0.18881	-0.41958	-0.38167	-0.21836	-0.58741
YQEP	0.15661	0.26057	0.23887	0.11933	0.16783	0.3986	0.076923	0.083916	0.64336	0.72727	1	0.68531	0.63636	0.26573	0.14613	-0.034965	0.079049	-0.31678	-0.35237	-0.16795	0.13052	0.041958	0.51748	0.32867	0.2662	0.36661	0.23299	0.81818	0.6993	0.1958	0.49993	0.21836	0.0072511	-0.30823	-0.23715	-0.41958	-0.33591	-0.41958	-0.073432	-0.14686	0.093576	0.048951	0.42657	-0.1049	-0.1958	-0.51049	-0.2634	-0.21836	-0.3986
VAPFPE	-0.21356	0.049297	-0.018662	0.10097	0.2028	0.39161	0.53147	0.44056	0.71329	0.75524	0.68531	1	0.66434	0.4965	0.20458	0.076923	0.20802	-0.0071186	-0.17085	-0.10451	0.39881	0.30769	0.53147	0.29371	0.31173	0.0071186	-0.024963	0.51748	0.37063	0.16084	0.29028	-0.043671	-0.21028	-0.36778	-0.37444	-0.23776	-0.12317	-0.5035	-0.25701	-0.073432	0.023394	0.22378	0.51748	0.20979	0.1958	-0.14685	-0.25265	-0.13101	0.020979
YPFPGPIPN	0.15305	0.23944	0.21274	0.073432	0.12587	0.27972	0.1958	-0.048951	0.5035	0.51049	0.63636	0.66434	1	0.63636	0.3434	0.062937	-0.012481	-0.38084	-0.39508	-0.25753	0.11602	0.33566	0.32168	0.55944	0.23468	0.12102	0.38276	0.60839	0.43357	-0.020979	-0.053756	0.043671	-0.15227	-0.23468	-0.3578	-0.26573	-0.055985	-0.32168	-0.082611	-0.082611	-0.10917	0.034965	0.41958	-0.20979	-0.3007	-0.28671	-0.22577	-0.39304	-0.13287
LPLP	0.11034	0.12676	0.29859	0.23865	0.23077	0.27273	0.13287	-0.11888	0.13287	0.14685	0.26573	0.4965	0.63636	1	0.5772	-0.53846	-0.26211	-0.62643	-0.66203	-0.62703	0.087014	0.28671	0.13287	0.21678	-0.25569	-0.3061	-0.20386	0.020979	-0.25175	-0.25874	-0.53218	-0.48038	-0.39881	-0.12259	-0.45349	-0.30769	-0.29112	-0.57343	-0.59663	-0.11933	-0.21834	0.027972	0.17483	0.13287	0	-0.16084	-0.31178	-0.13101	0.27972
L. paracasei	0.47972	0.11773	0.23397	0.14385	0.48952	0.36531	0.13882	0.15343	0.41646	0.29225	0.14613	0.20458	0.3434	0.5772	1	-0.32878	-0.35644	-0.50575	-0.82556	-0.76041	-0.32577	-0.17535	-0.20458	0.073063	-0.22323	-0.28634	-0.17387	0.13151	0.05845	0.0073063	-0.42123	-0.41065	-0.50001	-0.14272	-0.84329	-0.71602	-0.75651	-0.51875	-0.7768	-0.31647	-0.19554	-0.54797	-0.28494	0.0073063	-0.21919	-0.4603	-0.60657	-0.41065	-0.29956
ENLLRF	-0.27051	-0.10564	-0.46654	-0.31208	-0.47552	-0.33566	0.23077	0.17483	0.1958	0.3007	-0.034965	0.076923	0.062937	-0.53846	-0.32878	1	0.64487	0.66203	0.49118	0.40309	0.17403	0.12587	0.25874	0.52448	0.4028	0.16373	0.40356	0.23077	0.52448	-0.048951	0.39242	0.3057	-0.021753	-0.40981	-0.029123	0.048951	0.27619	0.22378	0.38552	-0.055074	-0.031192	-0.055944	0.076923	-0.44056	-0.28671	0.18881	0.080634	-0.3057	-0.33566
L. rhamnosus	-0.37269	0.041899	-0.43745	-0.39319	-0.40773	-0.066567	0.55334	0.23715	0.033284	0.074888	0.079049	0.20802	-0.012481	-0.26211	-0.35644	0.64487	1	0.46587	0.30917	0.151	0.26747	0.020802	0.24547	0.48261	0.14379	0.0042352	0.0074257	-0.074888	0.18306	-0.25379	0.22067	-0.20786	-0.081967	-0.43553	-0.18564	-0.016642	0.11991	-0.1789	0.10376	-0.038227	0.21341	0.22466	0.26211	-0.19138	-0.029123	0.26627	0.15031	-0.20786	0.11649
FFVAP	-0.71014	-0.46598	-0.66868	-0.47653	-0.25983	-0.22068	0.36661	0.32389	0.081863	0.056949	-0.31678	-0.0071186	-0.38084	-0.62643	-0.50575	0.66203	0.46587	1	0.81159	0.74087	0.23251	0	0	-0.12102	0.30842	-0.041667	-0.033881	-0.024915	0.14237	0.32034	0.44871	0.22228	0.047979	-0.15867	0.26258	0.31322	0.45972	0.23847	0.34572	-0.093438	-0.031752	0.22779	-0.096101	0.078304	0.35593	0.24559	0.17511	-0.044455	0.014237
YQEPVLGPVRGPFPIIV	-0.57246	-0.17922	-0.29255	-0.19622	-0.24559	-0.25627	0.14593	0.18864	-0.1744	-0.1922	-0.35237	-0.17085	-0.39508	-0.66203	-0.82556	0.49118	0.30917	0.81159	1	0.94604	0.40228	0.24203	-0.056949	-0.22779	0.36547	0.17935	0.13976	-0.12457	-0.04983	0.25627	0.33927	0.31119	0.37276	0.069528	0.71151	0.67626	0.82066	0.58728	0.76619	0.32703	0.19845	0.50542	0.18152	0.18508	0.44135	0.48762	0.65118	0.4001	0.27762
YQEPVLGPVRGPFPI	-0.50341	-0.11652	-0.18327	-0.14697	-0.059717	-0.082111	0.11943	0.18288	0.011197	-0.10077	-0.16795	-0.10451	-0.25753	-0.62703	-0.76041	0.40309	0.151	0.74087	0.94604	1	0.3367	0.15676	-0.12317	-0.265	0.51223	0.35904	0.29311	0.1269	0.10824	0.41802	0.43036	0.41955	0.49924	0.16451	0.73722	0.61957	0.78685	0.60464	0.81324	0.33313	0.25804	0.54119	0.24633	0.25007	0.47027	0.32471	0.60824	0.32632	0.17915
DIGS[+80]ES[+80]TE	-0.49824	0.058419	0.13158	0.24746	-0.18128	-0.24654	0.20303	0.13052	0.06526	0.23204	0.13052	0.39881	0.11602	0.087014	-0.32577	0.17403	0.26747	0.23251	0.40228	0.3367	1	0.74687	0.40606	0.16678	0.27603	0.05536	-0.051768	0.058009	-0.13052	-0.18128	0.11705	-0.045283	-0.16541	-0.41404	0.18119	0.36981	0.47602	-0.18128	0.2665	0.19036	0.056601	0.24654	0.36981	0.15953	0.2973	0.13052	0.4292	0.49812	0.2973
Simpson	-0.19932	0.070424	0.25753	0.1744	-0.26573	-0.32168	-0.013986	-0.013986	-0.097902	0.25874	0.041958	0.30769	0.33566	0.28671	-0.17535	0.12587	0.020802	0	0.24203	0.15676	0.74687	1	0.43357	0.14685	-0.10508	-0.25983	-0.10401	-0.027972	-0.11189	-0.083916	-0.18277	-0.043671	-0.39156	-0.51138	0.17474	0.23077	0.45908	-0.041958	0.25701	0.12851	-0.26513	0.14685	0.23776	-0.11189	-0.020979	0.16084	0.41392	0.48038	0.18182
RELEEL	-0.29898	-0.30987	-0.2538	-0.073432	-0.60839	-0.44056	-0.20979	-0.21678	0.06993	0.6014	0.51748	0.53147	0.32168	0.13287	-0.20458	0.25874	0.24547	0	-0.056949	-0.12317	0.40606	0.43357	1	0.40559	-0.087566	-0.12813	-0.11649	0.32867	0.37063	-0.16783	0.52143	0.39304	-0.35531	-0.54291	-0.024963	-0.034965	-0.026126	-0.41259	-0.064253	-0.37634	-0.46008	-0.15385	0.083916	-0.47552	-0.38462	-0.23776	-0.30103	-0.043671	-0.30769
Moisture	0.024915	0.24648	-0.041056	0.11015	-0.42657	-0.1958	0.048951	-0.23077	0.18182	0.28671	0.32867	0.29371	0.55944	0.21678	0.073063	0.52448	0.48261	-0.12102	-0.22779	-0.265	0.16678	0.14685	0.40559	1	0.29772	0.29542	0.5367	0.33566	0.39161	-0.65035	-0.0053756	-0.043671	-0.10877	-0.42382	-0.35364	-0.25874	-0.10824	-0.21678	-0.055074	-0.055074	-0.031192	-0.090909	0.32168	-0.5035	-0.53846	0.020979	-0.17739	-0.48038	-0.20979
YQEPVLGPVR	-0.11766	0.31394	0.091602	0.34941	0.28021	0.27321	0.30473	0.33625	0.57793	0.21716	0.2662	0.31173	0.23468	-0.25569	-0.22323	0.4028	0.14379	0.30842	0.36547	0.51223	0.27603	-0.10508	-0.087566	0.29772	1	0.81294	0.75853	0.53941	0.37828	0.045534	0.3931	0.30624	0.63195	0.24211	0.16671	0.25569	0.32528	0.33275	0.45975	0.47814	0.58587	0.34326	0.60946	0.32224	0.30473	0.17863	0.23155	-0.043748	0.031524
YQEPVLGPVRG	0.21014	0.54842	0.38183	0.50456	0.22068	0.26339	-0.096101	0.032034	0.33813	0.042711	0.36661	0.0071186	0.12102	-0.3061	-0.28634	0.16373	0.0042352	-0.041667	0.17935	0.35904	0.05536	-0.25983	-0.12813	0.29542	0.81294	1	0.84703	0.52677	0.39152	-0.096101	0.33927	0.31119	0.79718	0.32803	0.32611	0.13525	0.14817	0.44135	0.51391	0.55128	0.66679	0.33101	0.5944	0.18508	0.081863	0.12102	0.30644	0.044455	-0.081863
YYQQKPVA	0.25834	0.46926	0.26868	0.3495	0.049926	0.09153	-0.12065	-0.10817	0.29123	0.054086	0.23299	-0.024963	0.38276	-0.20386	-0.17387	0.40356	0.0074257	-0.033881	0.13976	0.29311	-0.051768	-0.10401	-0.11649	0.5367	0.75853	0.84703	1	0.53254	0.46597	-0.17474	0.15031	0.36375	0.62985	0.23756	0.21287	0.11233	0.24426	0.50758	0.54064	0.44234	0.41291	0.1789	0.49093	-0.12481	-0.21634	0.14146	0.22067	-0.20786	-0.18306
PYPQ	0.060508	0.10564	0.10451	0.055074	0.17483	0.27273	-0.006993	0.041958	0.75524	0.73427	0.81818	0.51748	0.60839	0.020979	0.13151	0.23077	-0.074888	-0.024915	-0.12457	0.1269	0.058009	-0.027972	0.32867	0.33566	0.53941	0.52677	0.53254	1	0.86713	0.34266	0.59131	0.48038	0.11602	-0.21716	-0.12481	-0.32867	-0.16422	-0.15385	0.12851	-0.18358	0	-0.055944	0.26573	-0.17483	-0.22378	-0.55944	-0.28491	-0.39304	-0.60839
RDMPIQAF	0.14593	0.070424	-0.085844	-0.15604	-0.034965	0.16084	0.013986	0.13287	0.66434	0.75524	0.6993	0.37063	0.43357	-0.25175	0.05845	0.52448	0.18306	0.14237	-0.04983	0.10824	-0.13052	-0.11189	0.37063	0.39161	0.37828	0.39152	0.46597	0.86713	1	0.35664	0.65044	0.48038	0.021753	-0.38529	-0.19554	-0.46154	-0.25753	-0.048951	0.14686	-0.25701	-0.046788	-0.16084	0.13287	-0.40559	-0.42657	-0.44056	-0.29566	-0.48038	-0.78322
Fat	-0.028474	-0.19719	-0.078379	-0.33962	0.46853	0.42657	0.21678	0.44755	0.42657	0.32867	0.1958	0.16084	-0.020979	-0.25874	0.0073063	-0.048951	-0.25379	0.32034	0.25627	0.41802	-0.18128	-0.083916	-0.16783	-0.65035	0.045534	-0.096101	-0.17474	0.34266	0.35664	1	0.39242	0.3057	0.050758	0.073555	0.13313	-0.062937	0.052253	0.13986	0.18358	-0.12851	-0.015596	0.1049	-0.11189	0.25874	0.31469	-0.29371	0.0053756	0.043671	-0.24476
NLHLPLPLL	-0.34748	-0.34647	-0.41315	-0.25401	-0.21502	-0.10751	-0.059131	0.080634	0.36016	0.49993	0.49993	0.29028	-0.053756	-0.53218	-0.42123	0.39242	0.22067	0.44871	0.33927	0.43036	0.11705	-0.18277	0.52143	-0.0053756	0.3931	0.33927	0.15031	0.59131	0.65044	0.39242	1	0.73855	0.22296	-0.091545	0.23347	0.10751	0.071727	-0.021502	0.29635	-0.25401	-0.029972	-0.026878	0.043005	-0.16664	-0.037629	-0.33329	-0.19835	-0.13428	-0.47305
L. casei	-0.13337	-0.39582	-0.2797	-0.17197	-0.3057	-0.39304	-0.48038	-0.3057	0.043671	0.21836	0.21836	-0.043671	0.043671	-0.48038	-0.41065	0.3057	-0.20786	0.22228	0.31119	0.41955	-0.045283	-0.043671	0.39304	-0.043671	0.30624	0.31119	0.36375	0.48038	0.48038	0.3057	0.73855	1	0.31698	0.21874	0.46768	0.39304	0.32632	0.3057	0.5159	-0.17197	-0.24349	-0.21836	-0.13101	-0.39304	-0.3057	-0.3057	-0.13428	-0.090909	-0.48038
LRLKKYKVPQL	0.14763	0.38703	0.22834	0.34264	0.26829	0.29005	-0.06526	0.06526	0.014502	-0.36256	0.0072511	-0.21028	-0.15227	-0.39881	-0.50001	-0.021753	-0.081967	0.047979	0.37276	0.49924	-0.16541	-0.39156	-0.35531	-0.10877	0.63195	0.79718	0.62985	0.11602	0.021753	0.050758	0.22296	0.31698	1	0.74091	0.60396	0.47858	0.38701	0.70336	0.61865	0.6948	0.72773	0.53658	0.52933	0.39881	0.3408	0.41331	0.45707	0.22642	0.28279
NaCl	0.18184	0.052911	0.095341	0.1839	0.38529	0.21716	-0.14361	-0.091068	-0.21366	-0.62347	-0.30823	-0.36778	-0.23468	-0.12259	-0.14272	-0.40981	-0.43553	-0.15867	0.069528	0.16451	-0.41404	-0.51138	-0.54291	-0.42382	0.24211	0.32803	0.23756	-0.21716	-0.38529	0.073555	-0.091545	0.21874	0.74091	1	0.40844	0.52189	0.2505	0.49387	0.23907	0.42297	0.40621	0.19615	0.077058	0.42032	0.33275	0.22767	0.13462	0.13124	0.3958
L. zaea	-0.25623	-0.062848	0.066616	0.098298	-0.22883	-0.28707	-0.42021	-0.26627	-0.46181	-0.40356	-0.23715	-0.37444	-0.3578	-0.45349	-0.84329	-0.029123	-0.18564	0.26258	0.71151	0.73722	0.18119	0.17474	-0.024963	-0.35364	0.16671	0.32611	0.21287	-0.12481	-0.19554	0.13313	0.23347	0.46768	0.60396	0.40844	1	0.74888	0.7461	0.69896	0.78638	0.42596	0.1531	0.51174	0.19138	0.14978	0.28707	0.39108	0.63324	0.57161	0.29955
YLEQLLR	-0.43423	-0.21127	-0.15303	0	-0.22378	-0.38462	-0.11189	-0.18182	-0.47552	-0.52448	-0.41958	-0.23776	-0.26573	-0.30769	-0.71602	0.048951	-0.016642	0.31322	0.67626	0.61957	0.36981	0.23077	-0.034965	-0.25874	0.25569	0.13525	0.11233	-0.32867	-0.46154	-0.062937	0.10751	0.39304	0.47858	0.52189	0.74888	1	0.88456	0.48252	0.66088	0.38552	0.14816	0.33566	0.15385	0.18182	0.34965	0.41958	0.53218	0.48038	0.55245
LYQEPVLGPVRGPFPIIV	-0.48822	-0.109	-0.11554	-0.088182	-0.25007	-0.31725	0.033591	-0.093308	-0.33218	-0.35457	-0.33591	-0.12317	-0.055985	-0.29112	-0.75651	0.27619	0.11991	0.45972	0.82066	0.78685	0.47602	0.45908	-0.026126	-0.10824	0.32528	0.14817	0.24426	-0.16422	-0.25753	0.052253	0.071727	0.32632	0.38701	0.2505	0.7461	0.88456	1	0.54119	0.80344	0.40172	0.1207	0.50013	0.28739	0.11197	0.32471	0.46654	0.68284	0.41955	0.49267
TKVIPYVRYL	0.22068	0.2817	0.20901	0.24783	0.048951	-0.041958	-0.23077	0.076923	-0.23077	-0.39161	-0.41958	-0.5035	-0.32168	-0.57343	-0.51875	0.22378	-0.1789	0.23847	0.58728	0.60464	-0.18128	-0.041958	-0.41259	-0.21678	0.33275	0.44135	0.50758	-0.15385	-0.048951	0.13986	-0.021502	0.3057	0.70336	0.49387	0.69896	0.48252	0.54119	1	0.75267	0.67924	0.41329	0.37762	0.23776	0.16783	0.16084	0.61538	0.63969	0.39304	0.15385
VLPVPQKAVPYPQR	-0.093438	0.20336	0.12737	0.036145	-0.15604	-0.1744	-0.14686	-0.045895	-0.16522	-0.20194	-0.073432	-0.25701	-0.082611	-0.59663	-0.7768	0.38552	0.10376	0.34572	0.76619	0.81324	0.2665	0.25701	-0.064253	-0.055074	0.45975	0.51391	0.54064	0.12851	0.14686	0.18358	0.29635	0.5159	0.61865	0.23907	0.78638	0.66088	0.80344	0.75267	1	0.51807	0.34801	0.42223	0.36716	-0.027537	0.091789	0.3488	0.74793	0.40126	0.11015
TVYQHQKAMKPWIQPKTK	0.31769	0.73951	0.60748	0.68675	0.37634	0.33962	0.14686	0.37634	0	-0.29373	-0.14686	-0.073432	-0.082611	-0.11933	-0.31647	-0.055074	-0.038227	-0.093438	0.32703	0.33313	0.19036	0.12851	-0.37634	-0.055074	0.47814	0.55128	0.44234	-0.18358	-0.25701	-0.12851	-0.25401	-0.17197	0.6948	0.42297	0.42596	0.38552	0.40172	0.67924	0.51807	1	0.81885	0.62417	0.73432	0.57827	0.45895	0.75267	0.77615	0.63055	0.55074
VYQHQKAMKPWIQPKTKV	0.29768	0.7539	0.46198	0.48107	0.54586	0.61604	0.41329	0.53026	0.25733	-0.20275	0.093576	0.023394	-0.10917	-0.21834	-0.19554	-0.031192	0.21341	-0.031752	0.19845	0.25804	0.056601	-0.26513	-0.46008	-0.031192	0.58587	0.66679	0.41291	0	-0.046788	-0.015596	-0.029972	-0.24349	0.72773	0.40621	0.1531	0.14816	0.1207	0.41329	0.34801	0.81885	1	0.56146	0.70962	0.62384	0.49907	0.49127	0.56946	0.34089	0.41329
Total ACE	-0.26339	0.34508	0.17542	0.18358	0.18881	0.41958	0.37762	0.3007	0.034965	-0.17483	0.048951	0.22378	0.034965	0.027972	-0.54797	-0.055944	0.22466	0.22779	0.50542	0.54119	0.24654	0.14685	-0.15385	-0.090909	0.34326	0.33101	0.1789	-0.055944	-0.16084	0.1049	-0.026878	-0.21836	0.53658	0.19615	0.51174	0.33566	0.50013	0.37762	0.42223	0.62417	0.56146	1	0.74825	0.60839	0.67832	0.63636	0.63969	0.39304	0.67133
Total BAP	0.085423	0.68312	0.44788	0.5232	0.27273	0.48951	0.39161	0.39161	0.37063	0.17483	0.42657	0.51748	0.41958	0.17483	-0.28494	0.076923	0.26211	-0.096101	0.18152	0.24633	0.36981	0.23776	0.083916	0.32168	0.60946	0.5944	0.49093	0.26573	0.13287	-0.11189	0.043005	-0.13101	0.52933	0.077058	0.19138	0.15385	0.28739	0.23776	0.36716	0.73432	0.70962	0.74825	1	0.44755	0.37063	0.4965	0.51068	0.3057	0.43357
TEDELQDKIHPF	-0.067626	0.29578	0.31352	0.43141	0.72727	0.64336	0.47552	0.61538	0.26573	-0.15385	-0.1049	0.20979	-0.20979	0.13287	0.0073063	-0.44056	-0.19138	0.078304	0.18508	0.25007	0.15953	-0.11189	-0.47552	-0.5035	0.32224	0.18508	-0.12481	-0.17483	-0.40559	0.25874	-0.16664	-0.39304	0.39881	0.42032	0.14978	0.18182	0.11197	0.16783	-0.027537	0.57827	0.62384	0.60839	0.44755	1	0.93706	0.40559	0.35479	0.48038	0.63636
DKIHPF	-0.38084	0.063382	0.06345	0.19276	0.52448	0.46853	0.52448	0.56643	0.16084	-0.18881	-0.1958	0.1958	-0.3007	0	-0.21919	-0.28671	-0.029123	0.35593	0.44135	0.47027	0.2973	-0.020979	-0.38462	-0.53846	0.30473	0.081863	-0.21634	-0.22378	-0.42657	0.31469	-0.037629	-0.3057	0.3408	0.33275	0.28707	0.34965	0.32471	0.16084	0.091789	0.45895	0.49907	0.67832	0.37063	0.93706	1	0.42657	0.41392	0.48038	0.68531
AMKPWIQPK	-0.042711	0.33804	0.097041	0.32126	-0.062937	0.013986	0.23077	0.30769	-0.3007	-0.41958	-0.51049	-0.14685	-0.28671	-0.16084	-0.4603	0.18881	0.26627	0.24559	0.48762	0.32471	0.13052	0.16084	-0.23776	0.020979	0.17863	0.12102	0.14146	-0.55944	-0.44056	-0.29371	-0.33329	-0.3057	0.41331	0.22767	0.39108	0.41958	0.46654	0.61538	0.3488	0.75267	0.49127	0.63636	0.4965	0.40559	0.42657	1	0.65044	0.48038	0.67133
LLYQEPVLGPVRGPFPII	0.0054721	0.51429	0.44184	0.29635	0.075258	0.053756	0.10214	0.20427	-0.27415	-0.38167	-0.2634	-0.25265	-0.22577	-0.31178	-0.60657	0.080634	0.15031	0.17511	0.65118	0.60824	0.4292	0.41392	-0.30103	-0.17739	0.23155	0.30644	0.22067	-0.28491	-0.29566	0.0053756	-0.19835	-0.13428	0.45707	0.13462	0.63324	0.53218	0.68284	0.63969	0.74793	0.77615	0.56946	0.63969	0.51068	0.35479	0.41392	0.65044	1	0.73855	0.53218
HIQKEDVPSERYLGYLEQ	0.044455	0.30786	0.51278	0.5159	0.13101	-0.043671	-0.13101	0.21836	-0.3057	-0.21836	-0.21836	-0.13101	-0.39304	-0.13101	-0.41065	-0.3057	-0.20786	-0.044455	0.4001	0.32632	0.49812	0.48038	-0.043671	-0.48038	-0.043748	0.044455	-0.20786	-0.39304	-0.48038	0.043671	-0.13428	-0.090909	0.22642	0.13124	0.57161	0.48038	0.41955	0.39304	0.40126	0.63055	0.34089	0.39304	0.3057	0.48038	0.48038	0.48038	0.73855	1	0.48038
WIQP	-0.27406	0.17606	0.1157	0.19276	0.16783	0.18182	0.37762	0.15385	-0.34965	-0.58741	-0.3986	0.020979	-0.13287	0.27972	-0.29956	-0.33566	0.11649	0.014237	0.27762	0.17915	0.2973	0.18182	-0.30769	-0.20979	0.031524	-0.081863	-0.18306	-0.60839	-0.78322	-0.24476	-0.47305	-0.48038	0.28279	0.3958	0.29955	0.55245	0.49267	0.15385	0.11015	0.55074	0.41329	0.67133	0.43357	0.63636	0.68531	0.67133	0.53218	0.48038	1
PGPIPN	-0.10678	-0.10564	0	0.12851	0.16783	0.35664	0.041958	0.23776	0.27273	0.38462	0.35664	0.51049	0.13986	0.28671	-0.05845	-0.3007	-0.22466	-0.021356	-0.042711	0.029859	-0.10152	0.020979	0.31469	-0.24476	-0.059545	-0.064067	-0.21634	0.1958	0.13287	0.36364	0.2419	0.043671	0.072511	0.0035026	0.1581	-0.16084	-0.1381	-0.041958	-0.19276	0.027537	-0.054586	0.46154	0.3007	0.37762	0.35664	0.1049	-0.16127	0.13101	0.097902
VVPP	-0.096101	0.049297	0.14556	0.12851	-0.13287	0.11189	0.006993	-0.06993	0	0.30769	0.55944	0.58741	0.34266	0.55245	-0.073063	-0.38462	0.095691	-0.39864	-0.29186	-0.31725	0.2973	0.34266	0.65035	0.097902	-0.28722	-0.18152	-0.3578	0.06993	-0.041958	-0.12587	0.10214	-0.13101	-0.20303	-0.2662	-0.024963	-0.097902	-0.1381	-0.48951	-0.25701	-0.073432	-0.10137	0.27972	0.37063	0.055944	0.041958	-0.062937	-0.091385	0.21836	0.22378
QEPV	-0.17796	0.042255	0.16422	0.23865	-0.048951	0.13287	0.027972	0.083916	0.055944	0.32867	0.51049	0.55944	0.1049	0.38462	-0.14613	-0.3986	0.074888	-0.24915	-0.14949	-0.17542	0.40606	0.29371	0.6014	-0.062937	-0.18914	-0.09966	-0.42021	0.048951	-0.076923	-0.048951	0.2204	-0.13101	-0.13052	-0.25219	0.062407	-0.055944	-0.1381	-0.43357	-0.22947	0.0091789	0.015596	0.32867	0.37063	0.25175	0.25175	-0.013986	-0.010751	0.39304	0.23776
SS[+80]S[+80]EESIT	-0.14237	-0.049297	0.1157	0.1744	-0.26573	-0.12587	-0.12587	-0.16783	-0.34266	0.020979	0.15385	0.29371	0.020979	0.51748	-0.094982	-0.46853	0.029123	-0.36661	-0.23847	-0.3695	0.30455	0.38462	0.52448	-0.027972	-0.52189	-0.39508	-0.56582	-0.33566	-0.40559	-0.32168	-0.15589	-0.3057	-0.3118	-0.23468	0.045765	0.006993	-0.10077	-0.41259	-0.33962	-0.045895	-0.20275	0.20979	0.15385	0.083916	0.090909	0.13287	-0.010751	0.39304	0.38462
S[+80]S[+80]S[+80]	0.0071186	-0.021127	-0.011197	0.073432	-0.48951	-0.30769	-0.13986	-0.097902	-0.38462	0.090909	0.06993	0.18182	-0.055944	0.25175	-0.13151	-0.097902	0.27043	-0.25983	-0.19576	-0.41802	0.20303	0.37063	0.62238	0.15385	-0.56042	-0.43779	-0.49509	-0.3986	-0.23077	-0.40559	-0.086009	-0.21836	-0.38431	-0.39229	-0.062407	-0.06993	-0.15676	-0.29371	-0.26619	-0.064253	-0.22614	0	0.06993	-0.21678	-0.20979	0.23077	-0.021502	0.3057	0.16084
LVYPFPGP	0.055266	0.12346	0.2449	0.34941	0.042032	0.1366	-0.094571	-0.042032	-0.33625	-0.22767	0.045534	0.15412	-0.11909	0.43433	-0.10979	-0.65849	-0.13545	-0.45282	-0.23532	-0.3178	0.054479	0.06655	0.19264	-0.23468	-0.35789	-0.17293	-0.43136	-0.43082	-0.54291	-0.25569	-0.2154	-0.30624	0.09443	0.23158	0.17296	0.14011	-0.085994	-0.14011	-0.26206	0.26206	0.14452	0.36778	0.28722	0.39229	0.31524	0.31874	0.088852	0.48123	0.57443
VYPFPGPIPN	0.014237	0.16902	0.35084	0.42223	0.027972	0.055944	0.027972	0.041958	-0.21678	-0.034965	-0.06993	0.31469	0.18881	0.69231	0.087675	-0.46853	-0.19554	-0.38796	-0.19576	-0.30232	0.2973	0.55245	0.2028	-0.041958	-0.35377	-0.37017	-0.37028	-0.3986	-0.53846	-0.27972	-0.53218	-0.48038	-0.23929	-0.10158	0.029123	0.048951	0.052253	-0.13986	-0.27537	0.27537	-0.07798	0.35664	0.32168	0.32867	0.26573	0.41259	0.17739	0.48038	0.58042
RPKHPIKHQGLPQEVLNE	-0.16941	-0.14665	-0.073278	0.098298	-0.27875	-0.47013	0.054086	0.18306	-0.44517	-0.20386	-0.59911	-0.12897	-0.39108	-0.066567	-0.15214	0.10401	0.11386	0.19058	0.28376	0.013323	0.4314	0.52422	0.11649	-0.18722	-0.31467	-0.52728	-0.47525	-0.71144	-0.58662	-0.24131	-0.30702	-0.20786	-0.33649	-0.15629	0.081683	0.38692	0.30865	0.09153	0.016383	0.18021	-0.13918	-0.095691	-0.14146	0.062407	0.14562	0.48261	0.31662	0.57161	0.3786
LHLPLPL	-0.30834	-0.48992	-0.52909	-0.3253	-0.28455	-0.43141	0.26619	0.14686	-0.13768	-0.0091789	-0.56909	0	-0.12851	0.036716	0.23975	0.36716	0.20206	0.37375	0.065406	-0.15187	0.11421	0.22029	0.055074	0.064253	-0.24827	-0.67275	-0.39319	-0.44977	-0.28455	-0.15604	-0.25401	-0.17197	-0.59962	-0.26666	-0.39319	0.055074	0.04899	-0.20194	-0.3253	-0.3253	-0.4606	-0.42223	-0.45895	-0.19276	-0.082611	0.12851	-0.25401	-0.17197	0.045895
Proteins	0.071186	-0.19015	0.10824	0.16522	0.30769	-0.062937	-0.090909	0.055944	-0.39161	-0.51049	-0.71329	-0.39161	-0.46853	0.16084	0.27764	-0.54545	-0.55334	-0.12102	-0.071186	-0.15676	-0.10877	-0.006993	-0.4965	-0.65035	-0.38879	-0.4805	-0.50758	-0.69231	-0.7972	0.027972	-0.56981	-0.3057	-0.13777	0.41681	0.037444	0.24476	0.026126	0.1049	-0.27537	0.11015	-0.10917	-0.16783	-0.41958	0.41958	0.37063	0.18881	0.04838	0.39304	0.41259
LVYPFP	0.23847	0.1831	0.26873	0.20194	0.020979	0.11189	-0.18182	0.048951	-0.42657	-0.27273	-0.17483	-0.25874	-0.51049	0.06993	-0.051144	-0.51748	-0.079049	-0.28118	-0.16017	-0.27992	-0.18128	-0.076923	-0.076923	-0.39161	-0.61296	-0.28118	-0.55334	-0.55944	-0.43357	-0.097902	-0.29566	-0.48038	-0.06526	-0.017513	0.12065	-0.1958	-0.31725	0.013986	-0.27537	0.16522	0.10917	0.21678	-0.041958	0.26573	0.1958	0.30769	0.17739	0.48038	0.27273
EMPFPK	-0.14593	-0.098594	-0.067182	0.19276	0.06993	0.013986	0.14685	0.32867	-0.33566	-0.34266	-0.59441	-0.13986	-0.6014	0.034965	-0.073063	-0.27972	-0.049926	0.16729	0.16017	-0.026126	-0.0072511	-0.013986	-0.20979	-0.44755	-0.31874	-0.39864	-0.5575	-0.75524	-0.67832	-0.097902	-0.35479	-0.48038	-0.043507	0.15061	0.12065	0.13986	0	0.14685	-0.27537	0.27537	0.10137	0.29371	-0.041958	0.55245	0.56643	0.62937	0.17739	0.48038	0.56643
[truncated: 12 more columns]

[truncated: 1 more sheets: Table_S11]
